# Supplementary material for: MdVQ37 overexpression reduces basal thermotolerance in transgenic apple by affecting transcription factor activity and salicylic acid homeostasis
Source: Hortic Res. 2021 Oct 1;8:220. doi: 10.1038/s41438-021-00655-3 (PMC8484266; doi:10.1038/s41438-021-00655-3)
Supplement: Supplementary file 8 — Go analysis in transgenic lines [file 41438_2021_655_MOESM8_ESM.xlsx]

## Sheet: 37-1vsWT_GOenrich_significant
Category	GOID	Description	GeneRatio	BgRatio	pvalue	padj	geneID	geneName	Count	Up	Up_Gene_id	Down	Down_Gene_id
BP	GO:0006412	translation	121/1868	492/10347	0.000120751	0.033294	MD12G1032900/MD16G1095800/MD11G1308800/MD09G1064000/MD14G1227600/MD13G1187300/MD06G1217300/MD09G1200300/MD02G1185200/MD05G1084000/MD04G1045900/MD03G1262800/MD05G1285400/MD10G1154100/MD16G1198000/MD15G1023800/MD12G1028700/MD07G1302000/MD12G1053800/MD17G1012400/MD14G1164900/MD03G1053100/MD08G1242000/MD05G1172700/MD09G1011700/MD05G1164800/MD15G1435700/MD05G1293000/MD03G1289100/MD14G1033700/MD11G1283…	MD12G1032900/MD16G1095800/MD11G1308800/MD09G1064000/MD14G1227600/MD13G1187300/MD06G1217300/MD09G1200300/MD02G1185200/MD05G1084000/MD04G1045900/MD03G1262800/MD05G1285400/MD10G1154100/MD16G1198000/MD15G1023800/MD12G1028700/MD07G1302000/MD12G1053800/MD17G1012400/MD14G1164900/MD03G1053100/MD08G1242000/MD05G1172700/MD09G1011700/MD05G1164800/MD15G1435700/MD05G1293000/MD03G1289100/MD14G1033700/MD11G1283…	121	10	MD15G1023800/MD05G1172700/MD01G1171100/MD04G1079400/MD12G1263000/MD08G1027600/MD10G1325600/MD17G1032900/MD09G1010200/MD11G1145700	111	MD12G1032900/MD16G1095800/MD11G1308800/MD09G1064000/MD14G1227600/MD13G1187300/MD06G1217300/MD09G1200300/MD02G1185200/MD05G1084000/MD04G1045900/MD03G1262800/MD05G1285400/MD10G1154100/MD16G1198000/MD12G1028700/MD07G1302000/MD12G1053800/MD17G1012400/MD14G1164900/MD03G1053100/MD08G1242000/MD09G1011700/MD05G1164800/MD15G1435700/MD05G1293000/MD03G1289100/MD14G1033700/MD11G1283500/MD03G1288500/MD17G1128…
BP	GO:0043043	peptide biosynthetic process	122/1868	498/10347	0.000135067	0.033294	MD12G1032900/MD16G1095800/MD11G1308800/MD09G1064000/MD14G1227600/MD13G1187300/MD06G1217300/MD09G1200300/MD02G1185200/MD05G1084000/MD04G1045900/MD03G1262800/MD05G1285400/MD10G1154100/MD16G1198000/MD15G1023800/MD12G1028700/MD07G1302000/MD12G1053800/MD17G1012400/MD14G1164900/MD03G1053100/MD08G1242000/MD05G1172700/MD09G1011700/MD05G1164800/MD15G1435700/MD05G1293000/MD03G1289100/MD14G1033700/MD11G1283…	MD12G1032900/MD16G1095800/MD11G1308800/MD09G1064000/MD14G1227600/MD13G1187300/MD06G1217300/MD09G1200300/MD02G1185200/MD05G1084000/MD04G1045900/MD03G1262800/MD05G1285400/MD10G1154100/MD16G1198000/MD15G1023800/MD12G1028700/MD07G1302000/MD12G1053800/MD17G1012400/MD14G1164900/MD03G1053100/MD08G1242000/MD05G1172700/MD09G1011700/MD05G1164800/MD15G1435700/MD05G1293000/MD03G1289100/MD14G1033700/MD11G1283…	122	11	MD15G1023800/MD05G1172700/MD01G1171100/MD04G1079400/MD12G1263000/MD08G1027600/MD04G1210100/MD10G1325600/MD17G1032900/MD09G1010200/MD11G1145700	111	MD12G1032900/MD16G1095800/MD11G1308800/MD09G1064000/MD14G1227600/MD13G1187300/MD06G1217300/MD09G1200300/MD02G1185200/MD05G1084000/MD04G1045900/MD03G1262800/MD05G1285400/MD10G1154100/MD16G1198000/MD12G1028700/MD07G1302000/MD12G1053800/MD17G1012400/MD14G1164900/MD03G1053100/MD08G1242000/MD09G1011700/MD05G1164800/MD15G1435700/MD05G1293000/MD03G1289100/MD14G1033700/MD11G1283500/MD03G1288500/MD17G1128…
CC	GO:0005840	ribosome	114/615	341/3588	8.04061e-15	1.0292e-12	MD12G1032900/MD16G1095800/MD11G1308800/MD09G1064000/MD14G1227600/MD13G1187300/MD06G1217300/MD09G1200300/MD02G1185200/MD05G1084000/MD04G1045900/MD03G1262800/MD05G1285400/MD10G1154100/MD16G1198000/MD15G1023800/MD12G1028700/MD07G1302000/MD12G1053800/MD17G1012400/MD14G1164900/MD03G1053100/MD08G1242000/MD09G1011700/MD05G1164800/MD15G1435700/MD05G1293000/MD03G1289100/MD14G1033700/MD11G1283500/MD03G1288…	MD12G1032900/MD16G1095800/MD11G1308800/MD09G1064000/MD14G1227600/MD13G1187300/MD06G1217300/MD09G1200300/MD02G1185200/MD05G1084000/MD04G1045900/MD03G1262800/MD05G1285400/MD10G1154100/MD16G1198000/MD15G1023800/MD12G1028700/MD07G1302000/MD12G1053800/MD17G1012400/MD14G1164900/MD03G1053100/MD08G1242000/MD09G1011700/MD05G1164800/MD15G1435700/MD05G1293000/MD03G1289100/MD14G1033700/MD11G1283500/MD03G1288…	114	6	MD15G1023800/MD01G1171100/MD08G1027600/MD17G1032900/MD09G1010200/MD11G1145700	108	MD12G1032900/MD16G1095800/MD11G1308800/MD09G1064000/MD14G1227600/MD13G1187300/MD06G1217300/MD09G1200300/MD02G1185200/MD05G1084000/MD04G1045900/MD03G1262800/MD05G1285400/MD10G1154100/MD16G1198000/MD12G1028700/MD07G1302000/MD12G1053800/MD17G1012400/MD14G1164900/MD03G1053100/MD08G1242000/MD09G1011700/MD05G1164800/MD15G1435700/MD05G1293000/MD03G1289100/MD14G1033700/MD11G1283500/MD03G1288500/MD17G1128…
CC	GO:0030529	intracellular ribonucleoprotein complex	118/615	385/3588	2.76977e-12	1.77266e-10	MD12G1032900/MD16G1095800/MD11G1308800/MD09G1064000/MD14G1227600/MD13G1187300/MD06G1217300/MD09G1200300/MD02G1185200/MD05G1084000/MD04G1045900/MD03G1262800/MD05G1285400/MD10G1154100/MD16G1198000/MD15G1023800/MD12G1028700/MD07G1302000/MD12G1053800/MD17G1012400/MD14G1164900/MD03G1053100/MD08G1242000/MD09G1011700/MD05G1164800/MD15G1435700/MD05G1293000/MD03G1289100/MD14G1033700/MD11G1283500/MD03G1288…	MD12G1032900/MD16G1095800/MD11G1308800/MD09G1064000/MD14G1227600/MD13G1187300/MD06G1217300/MD09G1200300/MD02G1185200/MD05G1084000/MD04G1045900/MD03G1262800/MD05G1285400/MD10G1154100/MD16G1198000/MD15G1023800/MD12G1028700/MD07G1302000/MD12G1053800/MD17G1012400/MD14G1164900/MD03G1053100/MD08G1242000/MD09G1011700/MD05G1164800/MD15G1435700/MD05G1293000/MD03G1289100/MD14G1033700/MD11G1283500/MD03G1288…	118	7	MD15G1023800/MD01G1171100/MD08G1027600/MD17G1032900/MD14G1027200/MD09G1010200/MD11G1145700	111	MD12G1032900/MD16G1095800/MD11G1308800/MD09G1064000/MD14G1227600/MD13G1187300/MD06G1217300/MD09G1200300/MD02G1185200/MD05G1084000/MD04G1045900/MD03G1262800/MD05G1285400/MD10G1154100/MD16G1198000/MD12G1028700/MD07G1302000/MD12G1053800/MD17G1012400/MD14G1164900/MD03G1053100/MD08G1242000/MD09G1011700/MD05G1164800/MD15G1435700/MD05G1293000/MD03G1289100/MD14G1033700/MD11G1283500/MD03G1288500/MD17G1128…
CC	GO:1990904	ribonucleoprotein complex	118/615	389/3588	6.09719e-12	2.60147e-10	MD12G1032900/MD16G1095800/MD11G1308800/MD09G1064000/MD14G1227600/MD13G1187300/MD06G1217300/MD09G1200300/MD02G1185200/MD05G1084000/MD04G1045900/MD03G1262800/MD05G1285400/MD10G1154100/MD16G1198000/MD15G1023800/MD12G1028700/MD07G1302000/MD12G1053800/MD17G1012400/MD14G1164900/MD03G1053100/MD08G1242000/MD09G1011700/MD05G1164800/MD15G1435700/MD05G1293000/MD03G1289100/MD14G1033700/MD11G1283500/MD03G1288…	MD12G1032900/MD16G1095800/MD11G1308800/MD09G1064000/MD14G1227600/MD13G1187300/MD06G1217300/MD09G1200300/MD02G1185200/MD05G1084000/MD04G1045900/MD03G1262800/MD05G1285400/MD10G1154100/MD16G1198000/MD15G1023800/MD12G1028700/MD07G1302000/MD12G1053800/MD17G1012400/MD14G1164900/MD03G1053100/MD08G1242000/MD09G1011700/MD05G1164800/MD15G1435700/MD05G1293000/MD03G1289100/MD14G1033700/MD11G1283500/MD03G1288…	118	7	MD15G1023800/MD01G1171100/MD08G1027600/MD17G1032900/MD14G1027200/MD09G1010200/MD11G1145700	111	MD12G1032900/MD16G1095800/MD11G1308800/MD09G1064000/MD14G1227600/MD13G1187300/MD06G1217300/MD09G1200300/MD02G1185200/MD05G1084000/MD04G1045900/MD03G1262800/MD05G1285400/MD10G1154100/MD16G1198000/MD12G1028700/MD07G1302000/MD12G1053800/MD17G1012400/MD14G1164900/MD03G1053100/MD08G1242000/MD09G1011700/MD05G1164800/MD15G1435700/MD05G1293000/MD03G1289100/MD14G1033700/MD11G1283500/MD03G1288500/MD17G1128…
MF	GO:0003735	structural constituent of ribosome	114/2556	348/16120	2.35514e-15	8.14879e-13	MD12G1032900/MD16G1095800/MD11G1308800/MD09G1064000/MD14G1227600/MD13G1187300/MD06G1217300/MD09G1200300/MD02G1185200/MD05G1084000/MD04G1045900/MD03G1262800/MD05G1285400/MD10G1154100/MD16G1198000/MD15G1023800/MD12G1028700/MD07G1302000/MD12G1053800/MD17G1012400/MD14G1164900/MD03G1053100/MD08G1242000/MD09G1011700/MD05G1164800/MD15G1435700/MD05G1293000/MD03G1289100/MD14G1033700/MD11G1283500/MD03G1288…	MD12G1032900/MD16G1095800/MD11G1308800/MD09G1064000/MD14G1227600/MD13G1187300/MD06G1217300/MD09G1200300/MD02G1185200/MD05G1084000/MD04G1045900/MD03G1262800/MD05G1285400/MD10G1154100/MD16G1198000/MD15G1023800/MD12G1028700/MD07G1302000/MD12G1053800/MD17G1012400/MD14G1164900/MD03G1053100/MD08G1242000/MD09G1011700/MD05G1164800/MD15G1435700/MD05G1293000/MD03G1289100/MD14G1033700/MD11G1283500/MD03G1288…	114	6	MD15G1023800/MD01G1171100/MD08G1027600/MD17G1032900/MD09G1010200/MD11G1145700	108	MD12G1032900/MD16G1095800/MD11G1308800/MD09G1064000/MD14G1227600/MD13G1187300/MD06G1217300/MD09G1200300/MD02G1185200/MD05G1084000/MD04G1045900/MD03G1262800/MD05G1285400/MD10G1154100/MD16G1198000/MD12G1028700/MD07G1302000/MD12G1053800/MD17G1012400/MD14G1164900/MD03G1053100/MD08G1242000/MD09G1011700/MD05G1164800/MD15G1435700/MD05G1293000/MD03G1289100/MD14G1033700/MD11G1283500/MD03G1288500/MD17G1128…
MF	GO:0005198	structural molecule activity	116/2556	386/16120	1.08461e-12	1.87638e-10	MD12G1032900/MD16G1095800/MD11G1308800/MD09G1064000/MD14G1227600/MD13G1187300/MD06G1217300/MD09G1200300/MD02G1185200/MD05G1084000/MD04G1045900/MD03G1262800/MD05G1285400/MD10G1154100/MD16G1198000/MD15G1023800/MD12G1028700/MD07G1302000/MD12G1053800/MD17G1012400/MD14G1164900/MD03G1053100/MD08G1242000/MD09G1011700/MD05G1164800/MD15G1435700/MD05G1293000/MD03G1289100/MD14G1033700/MD11G1283500/MD03G1288…	MD12G1032900/MD16G1095800/MD11G1308800/MD09G1064000/MD14G1227600/MD13G1187300/MD06G1217300/MD09G1200300/MD02G1185200/MD05G1084000/MD04G1045900/MD03G1262800/MD05G1285400/MD10G1154100/MD16G1198000/MD15G1023800/MD12G1028700/MD07G1302000/MD12G1053800/MD17G1012400/MD14G1164900/MD03G1053100/MD08G1242000/MD09G1011700/MD05G1164800/MD15G1435700/MD05G1293000/MD03G1289100/MD14G1033700/MD11G1283500/MD03G1288…	116	6	MD15G1023800/MD01G1171100/MD08G1027600/MD17G1032900/MD09G1010200/MD11G1145700	110	MD12G1032900/MD16G1095800/MD11G1308800/MD09G1064000/MD14G1227600/MD13G1187300/MD06G1217300/MD09G1200300/MD02G1185200/MD05G1084000/MD04G1045900/MD03G1262800/MD05G1285400/MD10G1154100/MD16G1198000/MD12G1028700/MD07G1302000/MD12G1053800/MD17G1012400/MD14G1164900/MD03G1053100/MD08G1242000/MD09G1011700/MD05G1164800/MD15G1435700/MD05G1293000/MD03G1289100/MD14G1033700/MD11G1283500/MD03G1288500/MD17G1128…
MF	GO:0001071	nucleic acid binding transcription factor activity	126/2556	493/16120	1.29315e-08	1.11858e-06	MD05G1349800/MD02G1177500/MD13G1046100/MD17G1223100/MD02G1266200/MD03G1057400/MD09G1224500/MD15G1106600/MD07G1156200/MD11G1052100/MD10G1290900/MD06G1105500/MD11G1059400/MD16G1047700/MD06G1051800/MD16G1079400/MD03G1292900/MD09G1074100/MD07G1280300/MD01G1113400/MD10G1069900/MD04G1228800/MD07G1146900/MD07G1248700/MD01G1177100/MD04G1061200/MD12G1181000/MD11G1121200/MD07G1263200/MD08G1025800/MD13G1239…	MD05G1349800/MD02G1177500/MD13G1046100/MD17G1223100/MD02G1266200/MD03G1057400/MD09G1224500/MD15G1106600/MD07G1156200/MD11G1052100/MD10G1290900/MD06G1105500/MD11G1059400/MD16G1047700/MD06G1051800/MD16G1079400/MD03G1292900/MD09G1074100/MD07G1280300/MD01G1113400/MD10G1069900/MD04G1228800/MD07G1146900/MD07G1248700/MD01G1177100/MD04G1061200/MD12G1181000/MD11G1121200/MD07G1263200/MD08G1025800/MD13G1239…	126	43	MD03G1292900/MD09G1074100/MD07G1280300/MD04G1061200/MD08G1025800/MD17G1035400/MD13G1053800/MD17G1187300/MD16G1063200/MD07G1311500/MD15G1300200/MD08G1114100/MD15G1286600/MD04G1105200/MD13G1079500/MD08G1174200/MD15G1384600/MD06G1062800/MD12G1125900/MD15G1022500/MD08G1123300/MD07G1123600/MD10G1041100/MD06G1054800/MD00G1140800/MD07G1180900/MD15G1360600/MD16G1162800/MD15G1249700/MD15G1060100/MD13G1059…	83	MD05G1349800/MD02G1177500/MD13G1046100/MD17G1223100/MD02G1266200/MD03G1057400/MD09G1224500/MD15G1106600/MD07G1156200/MD11G1052100/MD10G1290900/MD06G1105500/MD11G1059400/MD16G1047700/MD06G1051800/MD16G1079400/MD01G1113400/MD10G1069900/MD04G1228800/MD07G1146900/MD07G1248700/MD01G1177100/MD12G1181000/MD11G1121200/MD07G1263200/MD13G1239100/MD06G1002100/MD17G1278100/MD13G1213100/MD17G1230100/MD15G1287…
MF	GO:0003700	transcription factor activity, sequence-specific DNA binding	126/2556	493/16120	1.29315e-08	1.11858e-06	MD05G1349800/MD02G1177500/MD13G1046100/MD17G1223100/MD02G1266200/MD03G1057400/MD09G1224500/MD15G1106600/MD07G1156200/MD11G1052100/MD10G1290900/MD06G1105500/MD11G1059400/MD16G1047700/MD06G1051800/MD16G1079400/MD03G1292900/MD09G1074100/MD07G1280300/MD01G1113400/MD10G1069900/MD04G1228800/MD07G1146900/MD07G1248700/MD01G1177100/MD04G1061200/MD12G1181000/MD11G1121200/MD07G1263200/MD08G1025800/MD13G1239…	MD05G1349800/MD02G1177500/MD13G1046100/MD17G1223100/MD02G1266200/MD03G1057400/MD09G1224500/MD15G1106600/MD07G1156200/MD11G1052100/MD10G1290900/MD06G1105500/MD11G1059400/MD16G1047700/MD06G1051800/MD16G1079400/MD03G1292900/MD09G1074100/MD07G1280300/MD01G1113400/MD10G1069900/MD04G1228800/MD07G1146900/MD07G1248700/MD01G1177100/MD04G1061200/MD12G1181000/MD11G1121200/MD07G1263200/MD08G1025800/MD13G1239…	126	43	MD03G1292900/MD09G1074100/MD07G1280300/MD04G1061200/MD08G1025800/MD17G1035400/MD13G1053800/MD17G1187300/MD16G1063200/MD07G1311500/MD15G1300200/MD08G1114100/MD15G1286600/MD04G1105200/MD13G1079500/MD08G1174200/MD15G1384600/MD06G1062800/MD12G1125900/MD15G1022500/MD08G1123300/MD07G1123600/MD10G1041100/MD06G1054800/MD00G1140800/MD07G1180900/MD15G1360600/MD16G1162800/MD15G1249700/MD15G1060100/MD13G1059…	83	MD05G1349800/MD02G1177500/MD13G1046100/MD17G1223100/MD02G1266200/MD03G1057400/MD09G1224500/MD15G1106600/MD07G1156200/MD11G1052100/MD10G1290900/MD06G1105500/MD11G1059400/MD16G1047700/MD06G1051800/MD16G1079400/MD01G1113400/MD10G1069900/MD04G1228800/MD07G1146900/MD07G1248700/MD01G1177100/MD12G1181000/MD11G1121200/MD07G1263200/MD13G1239100/MD06G1002100/MD17G1278100/MD13G1213100/MD17G1230100/MD15G1287…
MF	GO:0043565	sequence-specific DNA binding	63/2556	218/16120	7.32874e-07	5.07149e-05	MD05G1349800/MD02G1177500/MD17G1223100/MD03G1057400/MD09G1224500/MD15G1106600/MD07G1156200/MD11G1059400/MD16G1079400/MD03G1292900/MD07G1280300/MD07G1146900/MD04G1061200/MD12G1181000/MD13G1239100/MD17G1278100/MD17G1230100/MD15G1287300/MD02G1318700/MD01G1078000/MD00G1118600/MD17G1035400/MD04G1167700/MD15G1039500/MD09G1233700/MD06G1189100/MD14G1056200/MD16G1063200/MD14G1015900/MD03G1197600/MD11G1137…	MD05G1349800/MD02G1177500/MD17G1223100/MD03G1057400/MD09G1224500/MD15G1106600/MD07G1156200/MD11G1059400/MD16G1079400/MD03G1292900/MD07G1280300/MD07G1146900/MD04G1061200/MD12G1181000/MD13G1239100/MD17G1278100/MD17G1230100/MD15G1287300/MD02G1318700/MD01G1078000/MD00G1118600/MD17G1035400/MD04G1167700/MD15G1039500/MD09G1233700/MD06G1189100/MD14G1056200/MD16G1063200/MD14G1015900/MD03G1197600/MD11G1137…	63	21	MD03G1292900/MD07G1280300/MD04G1061200/MD17G1035400/MD16G1063200/MD13G1079500/MD08G1174200/MD06G1062800/MD02G1050100/MD06G1054800/MD00G1140800/MD15G1360600/MD02G1050200/MD15G1249700/MD15G1060100/MD09G1035100/MD13G1074800/MD06G1063700/MD01G1210200/MD15G1319800/MD06G1048100	42	MD05G1349800/MD02G1177500/MD17G1223100/MD03G1057400/MD09G1224500/MD15G1106600/MD07G1156200/MD11G1059400/MD16G1079400/MD07G1146900/MD12G1181000/MD13G1239100/MD17G1278100/MD17G1230100/MD15G1287300/MD02G1318700/MD01G1078000/MD00G1118600/MD04G1167700/MD15G1039500/MD09G1233700/MD06G1189100/MD14G1056200/MD14G1015900/MD03G1197600/MD11G1137400/MD16G1066500/MD08G1127200/MD06G1104100/MD05G1055800/MD01G1108…
MF	GO:0016861	intramolecular oxidoreductase activity, interconverting aldoses and ketoses	12/2556	21/16120	1.76986e-05	0.00102062	MD01G1134600/MD09G1253100/MD07G1199300/MD05G1115700/MD16G1040600/MD08G1194100/MD04G1222500/MD10G1118200/MD15G1382200/MD10G1240700/MD12G1238600/MD17G1244800	MD01G1134600/MD09G1253100/MD07G1199300/MD05G1115700/MD16G1040600/MD08G1194100/MD04G1222500/MD10G1118200/MD15G1382200/MD10G1240700/MD12G1238600/MD17G1244800	12	11	MD01G1134600/MD09G1253100/MD07G1199300/MD05G1115700/MD08G1194100/MD04G1222500/MD10G1118200/MD15G1382200/MD10G1240700/MD12G1238600/MD17G1244800	1	MD16G1040600
MF	GO:0020037	heme binding	84/2556	348/16120	3.3948e-05	0.00146825	MD16G1116100/MD03G1014400/MD13G1103500/MD15G1082600/MD16G1116200/MD06G1214400/MD06G1010900/MD06G1213500/MD04G1002500/MD17G1100800/MD08G1038600/MD16G1116300/MD06G1142900/MD10G1158100/MD16G1285900/MD03G1225000/MD05G1262700/MD00G1036100/MD06G1009000/MD11G1274200/MD08G1032800/MD00G1038400/MD06G1008700/MD17G1092400/MD05G1169600/MD03G1140700/MD12G1022700/MD04G1066300/MD07G1006100/MD06G1164000/MD11G1004…	MD16G1116100/MD03G1014400/MD13G1103500/MD15G1082600/MD16G1116200/MD06G1214400/MD06G1010900/MD06G1213500/MD04G1002500/MD17G1100800/MD08G1038600/MD16G1116300/MD06G1142900/MD10G1158100/MD16G1285900/MD03G1225000/MD05G1262700/MD00G1036100/MD06G1009000/MD11G1274200/MD08G1032800/MD00G1038400/MD06G1008700/MD17G1092400/MD05G1169600/MD03G1140700/MD12G1022700/MD04G1066300/MD07G1006100/MD06G1164000/MD11G1004…	84	40	MD13G1103500/MD03G1225000/MD00G1036100/MD06G1009000/MD11G1274200/MD15G1321200/MD13G1118500/MD14G1214200/MD15G1263900/MD07G1012100/MD17G1016000/MD06G1076000/MD04G1239800/MD06G1008600/MD04G1104900/MD02G1296000/MD01G1162400/MD07G1273000/MD00G1204600/MD05G1203100/MD05G1081400/MD02G1200300/MD15G1242900/MD15G1057600/MD14G1091100/MD02G1199800/MD05G1345800/MD03G1059200/MD01G1194000/MD05G1081500/MD11G1115…	44	MD16G1116100/MD03G1014400/MD15G1082600/MD16G1116200/MD06G1214400/MD06G1010900/MD06G1213500/MD04G1002500/MD17G1100800/MD08G1038600/MD16G1116300/MD06G1142900/MD10G1158100/MD16G1285900/MD05G1262700/MD08G1032800/MD00G1038400/MD06G1008700/MD17G1092400/MD05G1169600/MD03G1140700/MD12G1022700/MD04G1066300/MD07G1006100/MD06G1164000/MD11G1004100/MD15G1436500/MD05G1262600/MD00G1065200/MD10G1157900/MD00G1112…
MF	GO:0046906	tetrapyrrole binding	84/2556	348/16120	3.3948e-05	0.00146825	MD16G1116100/MD03G1014400/MD13G1103500/MD15G1082600/MD16G1116200/MD06G1214400/MD06G1010900/MD06G1213500/MD04G1002500/MD17G1100800/MD08G1038600/MD16G1116300/MD06G1142900/MD10G1158100/MD16G1285900/MD03G1225000/MD05G1262700/MD00G1036100/MD06G1009000/MD11G1274200/MD08G1032800/MD00G1038400/MD06G1008700/MD17G1092400/MD05G1169600/MD03G1140700/MD12G1022700/MD04G1066300/MD07G1006100/MD06G1164000/MD11G1004…	MD16G1116100/MD03G1014400/MD13G1103500/MD15G1082600/MD16G1116200/MD06G1214400/MD06G1010900/MD06G1213500/MD04G1002500/MD17G1100800/MD08G1038600/MD16G1116300/MD06G1142900/MD10G1158100/MD16G1285900/MD03G1225000/MD05G1262700/MD00G1036100/MD06G1009000/MD11G1274200/MD08G1032800/MD00G1038400/MD06G1008700/MD17G1092400/MD05G1169600/MD03G1140700/MD12G1022700/MD04G1066300/MD07G1006100/MD06G1164000/MD11G1004…	84	40	MD13G1103500/MD03G1225000/MD00G1036100/MD06G1009000/MD11G1274200/MD15G1321200/MD13G1118500/MD14G1214200/MD15G1263900/MD07G1012100/MD17G1016000/MD06G1076000/MD04G1239800/MD06G1008600/MD04G1104900/MD02G1296000/MD01G1162400/MD07G1273000/MD00G1204600/MD05G1203100/MD05G1081400/MD02G1200300/MD15G1242900/MD15G1057600/MD14G1091100/MD02G1199800/MD05G1345800/MD03G1059200/MD01G1194000/MD05G1081500/MD11G1115…	44	MD16G1116100/MD03G1014400/MD15G1082600/MD16G1116200/MD06G1214400/MD06G1010900/MD06G1213500/MD04G1002500/MD17G1100800/MD08G1038600/MD16G1116300/MD06G1142900/MD10G1158100/MD16G1285900/MD05G1262700/MD08G1032800/MD00G1038400/MD06G1008700/MD17G1092400/MD05G1169600/MD03G1140700/MD12G1022700/MD04G1066300/MD07G1006100/MD06G1164000/MD11G1004100/MD15G1436500/MD05G1262600/MD00G1065200/MD10G1157900/MD00G1112…
MF	GO:0005506	iron ion binding	71/2556	297/16120	0.000181411	0.00697425	MD16G1116100/MD13G1103500/MD15G1082600/MD16G1116200/MD06G1214400/MD06G1010900/MD06G1213500/MD04G1002500/MD17G1100800/MD08G1038600/MD15G1340700/MD16G1116300/MD06G1142900/MD10G1158100/MD16G1285900/MD03G1225000/MD05G1262700/MD00G1036100/MD14G1179700/MD11G1274200/MD08G1032800/MD00G1038400/MD05G1169600/MD03G1140700/MD12G1022700/MD04G1066300/MD07G1006100/MD06G1164000/MD15G1436500/MD05G1262600/MD13G1118…	MD16G1116100/MD13G1103500/MD15G1082600/MD16G1116200/MD06G1214400/MD06G1010900/MD06G1213500/MD04G1002500/MD17G1100800/MD08G1038600/MD15G1340700/MD16G1116300/MD06G1142900/MD10G1158100/MD16G1285900/MD03G1225000/MD05G1262700/MD00G1036100/MD14G1179700/MD11G1274200/MD08G1032800/MD00G1038400/MD05G1169600/MD03G1140700/MD12G1022700/MD04G1066300/MD07G1006100/MD06G1164000/MD15G1436500/MD05G1262600/MD13G1118…	71	34	MD13G1103500/MD03G1225000/MD00G1036100/MD14G1179700/MD11G1274200/MD13G1118500/MD14G1214200/MD15G1263900/MD07G1012100/MD06G1076000/MD00G1165300/MD04G1239800/MD12G1236300/MD02G1296000/MD09G1286600/MD07G1273000/MD00G1204600/MD05G1203100/MD05G1081400/MD02G1200300/MD15G1057600/MD14G1091100/MD02G1199800/MD04G1219300/MD11G1115300/MD02G1200600/MD14G1222800/MD15G1074800/MD01G1157700/MD16G1059700/MD06G1203…	37	MD16G1116100/MD15G1082600/MD16G1116200/MD06G1214400/MD06G1010900/MD06G1213500/MD04G1002500/MD17G1100800/MD08G1038600/MD15G1340700/MD16G1116300/MD06G1142900/MD10G1158100/MD16G1285900/MD05G1262700/MD08G1032800/MD00G1038400/MD05G1169600/MD03G1140700/MD12G1022700/MD04G1066300/MD07G1006100/MD06G1164000/MD15G1436500/MD05G1262600/MD00G1065200/MD10G1157900/MD06G1146000/MD13G1113000/MD13G1033900/MD15G1075…
MF	GO:0016860	intramolecular oxidoreductase activity	12/2556	26/16120	0.000267169	0.00865623	MD01G1134600/MD09G1253100/MD07G1199300/MD05G1115700/MD16G1040600/MD08G1194100/MD04G1222500/MD10G1118200/MD15G1382200/MD10G1240700/MD12G1238600/MD17G1244800	MD01G1134600/MD09G1253100/MD07G1199300/MD05G1115700/MD16G1040600/MD08G1194100/MD04G1222500/MD10G1118200/MD15G1382200/MD10G1240700/MD12G1238600/MD17G1244800	12	11	MD01G1134600/MD09G1253100/MD07G1199300/MD05G1115700/MD08G1194100/MD04G1222500/MD10G1118200/MD15G1382200/MD10G1240700/MD12G1238600/MD17G1244800	1	MD16G1040600
MF	GO:0016829	lyase activity	42/2556	156/16120	0.000275198	0.00865623	MD11G1208700/MD14G1242600/MD14G1242700/MD05G1335100/MD10G1310500/MD17G1246800/MD10G1309900/MD01G1046200/MD13G1192800/MD17G1091300/MD10G1310600/MD13G1049200/MD03G1037700/MD11G1038900/MD16G1180000/MD17G1090100/MD13G1092500/MD14G1237000/MD10G1063600/MD03G1100600/MD15G1061700/MD09G1276300/MD04G1213800/MD00G1040000/MD16G1093300/MD17G1034000/MD15G1335500/MD09G1262400/MD04G1239600/MD12G1256700/MD17G1230…	MD11G1208700/MD14G1242600/MD14G1242700/MD05G1335100/MD10G1310500/MD17G1246800/MD10G1309900/MD01G1046200/MD13G1192800/MD17G1091300/MD10G1310600/MD13G1049200/MD03G1037700/MD11G1038900/MD16G1180000/MD17G1090100/MD13G1092500/MD14G1237000/MD10G1063600/MD03G1100600/MD15G1061700/MD09G1276300/MD04G1213800/MD00G1040000/MD16G1093300/MD17G1034000/MD15G1335500/MD09G1262400/MD04G1239600/MD12G1256700/MD17G1230…	42	29	MD11G1208700/MD14G1242600/MD14G1242700/MD01G1046200/MD13G1192800/MD03G1037700/MD11G1038900/MD13G1092500/MD14G1237000/MD10G1063600/MD03G1100600/MD04G1213800/MD00G1040000/MD16G1093300/MD17G1034000/MD15G1335500/MD09G1262400/MD04G1239600/MD12G1256700/MD17G1230800/MD14G1111600/MD02G1272300/MD15G1346700/MD00G1140200/MD05G1348000/MD13G1033400/MD06G1235500/MD14G1145900/MD08G1196500	13	MD05G1335100/MD10G1310500/MD17G1246800/MD10G1309900/MD17G1091300/MD10G1310600/MD13G1049200/MD16G1180000/MD17G1090100/MD15G1061700/MD09G1276300/MD13G1178800/MD09G1269800
MF	GO:0016705	oxidoreductase activity, acting on paired donors, with incorporation or reduction of molecular oxygen	69/2556	300/16120	0.00070581	0.0203509	MD16G1116100/MD04G1155400/MD13G1103500/MD15G1082600/MD16G1116200/MD06G1214400/MD06G1010900/MD06G1213500/MD04G1002500/MD17G1100800/MD08G1038600/MD16G1116300/MD02G1190300/MD06G1142900/MD10G1158100/MD16G1285900/MD03G1225000/MD05G1262700/MD00G1036100/MD11G1274200/MD08G1032800/MD00G1038400/MD05G1169600/MD03G1140700/MD12G1022700/MD04G1066300/MD07G1006100/MD06G1164000/MD15G1436500/MD05G1262600/MD13G1118…	MD16G1116100/MD04G1155400/MD13G1103500/MD15G1082600/MD16G1116200/MD06G1214400/MD06G1010900/MD06G1213500/MD04G1002500/MD17G1100800/MD08G1038600/MD16G1116300/MD02G1190300/MD06G1142900/MD10G1158100/MD16G1285900/MD03G1225000/MD05G1262700/MD00G1036100/MD11G1274200/MD08G1032800/MD00G1038400/MD05G1169600/MD03G1140700/MD12G1022700/MD04G1066300/MD07G1006100/MD06G1164000/MD15G1436500/MD05G1262600/MD13G1118…	69	32	MD13G1103500/MD02G1190300/MD03G1225000/MD00G1036100/MD11G1274200/MD13G1118500/MD14G1214200/MD15G1263900/MD07G1012100/MD06G1076000/MD04G1239800/MD02G1031400/MD02G1296000/MD15G1173000/MD07G1273000/MD00G1204600/MD05G1203100/MD05G1081400/MD02G1200300/MD15G1057600/MD14G1091100/MD02G1199800/MD12G1261600/MD11G1115300/MD02G1200600/MD14G1222800/MD15G1074800/MD16G1059700/MD06G1203400/MD00G1017300/MD06G1164…	37	MD16G1116100/MD04G1155400/MD15G1082600/MD16G1116200/MD06G1214400/MD06G1010900/MD06G1213500/MD04G1002500/MD17G1100800/MD08G1038600/MD16G1116300/MD06G1142900/MD10G1158100/MD16G1285900/MD05G1262700/MD08G1032800/MD00G1038400/MD05G1169600/MD03G1140700/MD12G1022700/MD04G1066300/MD07G1006100/MD06G1164000/MD15G1436500/MD05G1262600/MD00G1065200/MD10G1157900/MD06G1146000/MD13G1113000/MD13G1033900/MD15G1075…
MF	GO:0046915	transition metal ion transmembrane transporter activity	7/2556	12/16120	0.000944835	0.0251471	MD03G1082600/MD15G1048000/MD11G1090600/MD12G1205200/MD12G1181400/MD08G1044900/MD04G1193000	MD03G1082600/MD15G1048000/MD11G1090600/MD12G1205200/MD12G1181400/MD08G1044900/MD04G1193000	7	7	MD03G1082600/MD15G1048000/MD11G1090600/MD12G1205200/MD12G1181400/MD08G1044900/MD04G1193000	0
MF	GO:0048037	cofactor binding	86/2556	398/16120	0.0013512	0.0333939	MD00G1142600/MD14G1242600/MD05G1143500/MD05G1266700/MD10G1143400/MD14G1242700/MD14G1126800/MD16G1265300/MD02G1089100/MD06G1103900/MD02G1190300/MD08G1071200/MD09G1209800/MD14G1000800/MD06G1049200/MD13G1102300/MD13G1102800/MD17G1191700/MD09G1030800/MD12G1021900/MD05G1122100/MD15G1195500/MD15G1021500/MD10G1058000/MD16G1103000/MD11G1011200/MD11G1190800/MD14G1237000/MD04G1224200/MD06G1239800/MD09G1139…	MD00G1142600/MD14G1242600/MD05G1143500/MD05G1266700/MD10G1143400/MD14G1242700/MD14G1126800/MD16G1265300/MD02G1089100/MD06G1103900/MD02G1190300/MD08G1071200/MD09G1209800/MD14G1000800/MD06G1049200/MD13G1102300/MD13G1102800/MD17G1191700/MD09G1030800/MD12G1021900/MD05G1122100/MD15G1195500/MD15G1021500/MD10G1058000/MD16G1103000/MD11G1011200/MD11G1190800/MD14G1237000/MD04G1224200/MD06G1239800/MD09G1139…	86	54	MD14G1242600/MD14G1242700/MD06G1103900/MD02G1190300/MD09G1209800/MD14G1000800/MD06G1049200/MD13G1102300/MD13G1102800/MD17G1191700/MD12G1021900/MD05G1122100/MD15G1195500/MD16G1103000/MD11G1011200/MD11G1190800/MD14G1237000/MD04G1224200/MD06G1239800/MD09G1139200/MD04G1191000/MD02G1064800/MD09G1224200/MD17G1032700/MD04G1076200/MD14G1002900/MD04G1069000/MD15G1424900/MD16G1145800/MD08G1117300/MD11G1064…	32	MD00G1142600/MD05G1143500/MD05G1266700/MD10G1143400/MD14G1126800/MD16G1265300/MD02G1089100/MD08G1071200/MD09G1030800/MD15G1021500/MD10G1058000/MD09G1276300/MD08G1111500/MD12G1172400/MD01G1209500/MD13G1019500/MD11G1069100/MD09G1017200/MD17G1184200/MD07G1026300/MD11G1154500/MD06G1200200/MD13G1267300/MD15G1287200/MD15G1216200/MD03G1065100/MD15G1227900/MD12G1172500/MD02G1297600/MD11G1231900/MD15G1106…

## Sheet: 37-2vsWT_GOenrich_significant
Category	GOID	Description	GeneRatio	BgRatio	pvalue	padj	geneID	geneName	Count	Up	Up_Gene_id	Down	Down_Gene_id
BP	GO:0051704	multi-organism process	18/711	105/10455	0.000230115	0.0269786	MD05G1332000/MD09G1096000/MD11G1231200/MD03G1186100/MD17G1087200/MD17G1087900/MD09G1098900/MD05G1328000/MD10G1306600/MD02G1260900/MD16G1015600/MD05G1331700/MD05G1332700/MD10G1308000/MD17G1273200/MD05G1263100/MD17G1279600/MD05G1039400	MD05G1332000/MD09G1096000/MD11G1231200/MD03G1186100/MD17G1087200/MD17G1087900/MD09G1098900/MD05G1328000/MD10G1306600/MD02G1260900/MD16G1015600/MD05G1331700/MD05G1332700/MD10G1308000/MD17G1273200/MD05G1263100/MD17G1279600/MD05G1039400	18	1	MD17G1279600	17	MD05G1332000/MD09G1096000/MD11G1231200/MD03G1186100/MD17G1087200/MD17G1087900/MD09G1098900/MD05G1328000/MD10G1306600/MD02G1260900/MD16G1015600/MD05G1331700/MD05G1332700/MD10G1308000/MD17G1273200/MD05G1263100/MD05G1039400
BP	GO:0008037	cell recognition	17/711	102/10455	0.00047891	0.0269786	MD05G1332000/MD09G1096000/MD11G1231200/MD03G1186100/MD17G1087200/MD17G1087900/MD09G1098900/MD05G1328000/MD10G1306600/MD02G1260900/MD16G1015600/MD05G1331700/MD05G1332700/MD10G1308000/MD17G1273200/MD05G1263100/MD05G1039400	MD05G1332000/MD09G1096000/MD11G1231200/MD03G1186100/MD17G1087200/MD17G1087900/MD09G1098900/MD05G1328000/MD10G1306600/MD02G1260900/MD16G1015600/MD05G1331700/MD05G1332700/MD10G1308000/MD17G1273200/MD05G1263100/MD05G1039400	17	0		17	MD05G1332000/MD09G1096000/MD11G1231200/MD03G1186100/MD17G1087200/MD17G1087900/MD09G1098900/MD05G1328000/MD10G1306600/MD02G1260900/MD16G1015600/MD05G1331700/MD05G1332700/MD10G1308000/MD17G1273200/MD05G1263100/MD05G1039400
BP	GO:0009856	pollination	17/711	102/10455	0.00047891	0.0269786	MD05G1332000/MD09G1096000/MD11G1231200/MD03G1186100/MD17G1087200/MD17G1087900/MD09G1098900/MD05G1328000/MD10G1306600/MD02G1260900/MD16G1015600/MD05G1331700/MD05G1332700/MD10G1308000/MD17G1273200/MD05G1263100/MD05G1039400	MD05G1332000/MD09G1096000/MD11G1231200/MD03G1186100/MD17G1087200/MD17G1087900/MD09G1098900/MD05G1328000/MD10G1306600/MD02G1260900/MD16G1015600/MD05G1331700/MD05G1332700/MD10G1308000/MD17G1273200/MD05G1263100/MD05G1039400	17	0		17	MD05G1332000/MD09G1096000/MD11G1231200/MD03G1186100/MD17G1087200/MD17G1087900/MD09G1098900/MD05G1328000/MD10G1306600/MD02G1260900/MD16G1015600/MD05G1331700/MD05G1332700/MD10G1308000/MD17G1273200/MD05G1263100/MD05G1039400
BP	GO:0009875	pollen-pistil interaction	17/711	102/10455	0.00047891	0.0269786	MD05G1332000/MD09G1096000/MD11G1231200/MD03G1186100/MD17G1087200/MD17G1087900/MD09G1098900/MD05G1328000/MD10G1306600/MD02G1260900/MD16G1015600/MD05G1331700/MD05G1332700/MD10G1308000/MD17G1273200/MD05G1263100/MD05G1039400	MD05G1332000/MD09G1096000/MD11G1231200/MD03G1186100/MD17G1087200/MD17G1087900/MD09G1098900/MD05G1328000/MD10G1306600/MD02G1260900/MD16G1015600/MD05G1331700/MD05G1332700/MD10G1308000/MD17G1273200/MD05G1263100/MD05G1039400	17	0		17	MD05G1332000/MD09G1096000/MD11G1231200/MD03G1186100/MD17G1087200/MD17G1087900/MD09G1098900/MD05G1328000/MD10G1306600/MD02G1260900/MD16G1015600/MD05G1331700/MD05G1332700/MD10G1308000/MD17G1273200/MD05G1263100/MD05G1039400
BP	GO:0044706	multi-multicellular organism process	17/711	102/10455	0.00047891	0.0269786	MD05G1332000/MD09G1096000/MD11G1231200/MD03G1186100/MD17G1087200/MD17G1087900/MD09G1098900/MD05G1328000/MD10G1306600/MD02G1260900/MD16G1015600/MD05G1331700/MD05G1332700/MD10G1308000/MD17G1273200/MD05G1263100/MD05G1039400	MD05G1332000/MD09G1096000/MD11G1231200/MD03G1186100/MD17G1087200/MD17G1087900/MD09G1098900/MD05G1328000/MD10G1306600/MD02G1260900/MD16G1015600/MD05G1331700/MD05G1332700/MD10G1308000/MD17G1273200/MD05G1263100/MD05G1039400	17	0		17	MD05G1332000/MD09G1096000/MD11G1231200/MD03G1186100/MD17G1087200/MD17G1087900/MD09G1098900/MD05G1328000/MD10G1306600/MD02G1260900/MD16G1015600/MD05G1331700/MD05G1332700/MD10G1308000/MD17G1273200/MD05G1263100/MD05G1039400
BP	GO:0048544	recognition of pollen	17/711	102/10455	0.00047891	0.0269786	MD05G1332000/MD09G1096000/MD11G1231200/MD03G1186100/MD17G1087200/MD17G1087900/MD09G1098900/MD05G1328000/MD10G1306600/MD02G1260900/MD16G1015600/MD05G1331700/MD05G1332700/MD10G1308000/MD17G1273200/MD05G1263100/MD05G1039400	MD05G1332000/MD09G1096000/MD11G1231200/MD03G1186100/MD17G1087200/MD17G1087900/MD09G1098900/MD05G1328000/MD10G1306600/MD02G1260900/MD16G1015600/MD05G1331700/MD05G1332700/MD10G1308000/MD17G1273200/MD05G1263100/MD05G1039400	17	0		17	MD05G1332000/MD09G1096000/MD11G1231200/MD03G1186100/MD17G1087200/MD17G1087900/MD09G1098900/MD05G1328000/MD10G1306600/MD02G1260900/MD16G1015600/MD05G1331700/MD05G1332700/MD10G1308000/MD17G1273200/MD05G1263100/MD05G1039400
BP	GO:0044262	cellular carbohydrate metabolic process	19/711	127/10455	0.000914185	0.039414	MD12G1109400/MD13G1237300/MD10G1275100/MD16G1145200/MD09G1234800/MD16G1091200/MD13G1268900/MD05G1189700/MD15G1150300/MD08G1180400/MD02G1005600/MD17G1287000/MD05G1296600/MD02G1100500/MD15G1223500/MD11G1016200/MD14G1244000/MD10G1270400/MD02G1319100	MD12G1109400/MD13G1237300/MD10G1275100/MD16G1145200/MD09G1234800/MD16G1091200/MD13G1268900/MD05G1189700/MD15G1150300/MD08G1180400/MD02G1005600/MD17G1287000/MD05G1296600/MD02G1100500/MD15G1223500/MD11G1016200/MD14G1244000/MD10G1270400/MD02G1319100	19	8	MD12G1109400/MD08G1180400/MD17G1287000/MD02G1100500/MD11G1016200/MD14G1244000/MD10G1270400/MD02G1319100	11	MD13G1237300/MD10G1275100/MD16G1145200/MD09G1234800/MD16G1091200/MD13G1268900/MD05G1189700/MD15G1150300/MD02G1005600/MD05G1296600/MD15G1223500
BP	GO:0032501	multicellular organismal process	19/711	130/10455	0.00121716	0.039414	MD05G1332000/MD09G1096000/MD11G1231200/MD03G1186100/MD17G1087200/MD17G1087900/MD09G1098900/MD05G1328000/MD04G1083800/MD10G1306600/MD02G1260900/MD16G1015600/MD05G1331700/MD05G1332700/MD10G1308000/MD17G1273200/MD05G1263100/MD13G1094900/MD05G1039400	MD05G1332000/MD09G1096000/MD11G1231200/MD03G1186100/MD17G1087200/MD17G1087900/MD09G1098900/MD05G1328000/MD04G1083800/MD10G1306600/MD02G1260900/MD16G1015600/MD05G1331700/MD05G1332700/MD10G1308000/MD17G1273200/MD05G1263100/MD13G1094900/MD05G1039400	19	1	MD04G1083800	18	MD05G1332000/MD09G1096000/MD11G1231200/MD03G1186100/MD17G1087200/MD17G1087900/MD09G1098900/MD05G1328000/MD10G1306600/MD02G1260900/MD16G1015600/MD05G1331700/MD05G1332700/MD10G1308000/MD17G1273200/MD05G1263100/MD13G1094900/MD05G1039400
BP	GO:0000003	reproduction	17/711	111/10455	0.00128271	0.039414	MD05G1332000/MD09G1096000/MD11G1231200/MD03G1186100/MD17G1087200/MD17G1087900/MD09G1098900/MD05G1328000/MD10G1306600/MD02G1260900/MD16G1015600/MD05G1331700/MD05G1332700/MD10G1308000/MD17G1273200/MD05G1263100/MD05G1039400	MD05G1332000/MD09G1096000/MD11G1231200/MD03G1186100/MD17G1087200/MD17G1087900/MD09G1098900/MD05G1328000/MD10G1306600/MD02G1260900/MD16G1015600/MD05G1331700/MD05G1332700/MD10G1308000/MD17G1273200/MD05G1263100/MD05G1039400	17	0		17	MD05G1332000/MD09G1096000/MD11G1231200/MD03G1186100/MD17G1087200/MD17G1087900/MD09G1098900/MD05G1328000/MD10G1306600/MD02G1260900/MD16G1015600/MD05G1331700/MD05G1332700/MD10G1308000/MD17G1273200/MD05G1263100/MD05G1039400
BP	GO:0022414	reproductive process	17/711	111/10455	0.00128271	0.039414	MD05G1332000/MD09G1096000/MD11G1231200/MD03G1186100/MD17G1087200/MD17G1087900/MD09G1098900/MD05G1328000/MD10G1306600/MD02G1260900/MD16G1015600/MD05G1331700/MD05G1332700/MD10G1308000/MD17G1273200/MD05G1263100/MD05G1039400	MD05G1332000/MD09G1096000/MD11G1231200/MD03G1186100/MD17G1087200/MD17G1087900/MD09G1098900/MD05G1328000/MD10G1306600/MD02G1260900/MD16G1015600/MD05G1331700/MD05G1332700/MD10G1308000/MD17G1273200/MD05G1263100/MD05G1039400	17	0		17	MD05G1332000/MD09G1096000/MD11G1231200/MD03G1186100/MD17G1087200/MD17G1087900/MD09G1098900/MD05G1328000/MD10G1306600/MD02G1260900/MD16G1015600/MD05G1331700/MD05G1332700/MD10G1308000/MD17G1273200/MD05G1263100/MD05G1039400
BP	GO:0044702	single organism reproductive process	17/711	111/10455	0.00128271	0.039414	MD05G1332000/MD09G1096000/MD11G1231200/MD03G1186100/MD17G1087200/MD17G1087900/MD09G1098900/MD05G1328000/MD10G1306600/MD02G1260900/MD16G1015600/MD05G1331700/MD05G1332700/MD10G1308000/MD17G1273200/MD05G1263100/MD05G1039400	MD05G1332000/MD09G1096000/MD11G1231200/MD03G1186100/MD17G1087200/MD17G1087900/MD09G1098900/MD05G1328000/MD10G1306600/MD02G1260900/MD16G1015600/MD05G1331700/MD05G1332700/MD10G1308000/MD17G1273200/MD05G1263100/MD05G1039400	17	0		17	MD05G1332000/MD09G1096000/MD11G1231200/MD03G1186100/MD17G1087200/MD17G1087900/MD09G1098900/MD05G1328000/MD10G1306600/MD02G1260900/MD16G1015600/MD05G1331700/MD05G1332700/MD10G1308000/MD17G1273200/MD05G1263100/MD05G1039400
MF	GO:0001071	nucleic acid binding transcription factor activity	73/945	497/16294	1.53749e-13	1.98337e-11	MD13G1046100/MD17G1223100/MD02G1266200/MD02G1177500/MD03G1057400/MD01G1113400/MD11G1059400/MD10G1290900/MD05G1349800/MD06G1051800/MD15G1106600/MD07G1146900/MD06G1105500/MD01G1036200/MD17G1278100/MD13G1239100/MD04G1228800/MD16G1047700/MD07G1280300/MD06G1062800/MD15G1287300/MD10G1069900/MD17G1233900/MD10G1286300/MD07G1263200/MD08G1114100/MD07G1180900/MD03G1258300/MD16G1079400/MD11G1121200/MD07G1262…	MD13G1046100/MD17G1223100/MD02G1266200/MD02G1177500/MD03G1057400/MD01G1113400/MD11G1059400/MD10G1290900/MD05G1349800/MD06G1051800/MD15G1106600/MD07G1146900/MD06G1105500/MD01G1036200/MD17G1278100/MD13G1239100/MD04G1228800/MD16G1047700/MD07G1280300/MD06G1062800/MD15G1287300/MD10G1069900/MD17G1233900/MD10G1286300/MD07G1263200/MD08G1114100/MD07G1180900/MD03G1258300/MD16G1079400/MD11G1121200/MD07G1262…	73	24	MD01G1036200/MD07G1280300/MD06G1062800/MD17G1233900/MD08G1114100/MD07G1180900/MD03G1258300/MD04G1061200/MD17G1035400/MD13G1074800/MD03G1292900/MD13G1053800/MD02G1190000/MD13G1079500/MD02G1217900/MD15G1301100/MD14G1021600/MD15G1064600/MD12G1125900/MD08G1174200/MD17G1187300/MD08G1098200/MD09G1049000/MD01G1027200	49	MD13G1046100/MD17G1223100/MD02G1266200/MD02G1177500/MD03G1057400/MD01G1113400/MD11G1059400/MD10G1290900/MD05G1349800/MD06G1051800/MD15G1106600/MD07G1146900/MD06G1105500/MD17G1278100/MD13G1239100/MD04G1228800/MD16G1047700/MD15G1287300/MD10G1069900/MD10G1286300/MD07G1263200/MD16G1079400/MD11G1121200/MD07G1262900/MD03G1049900/MD11G1052100/MD03G1197600/MD13G1213100/MD11G1252800/MD09G1224500/MD05G1198…
MF	GO:0003700	transcription factor activity, sequence-specific DNA binding	73/945	497/16294	1.53749e-13	1.98337e-11	MD13G1046100/MD17G1223100/MD02G1266200/MD02G1177500/MD03G1057400/MD01G1113400/MD11G1059400/MD10G1290900/MD05G1349800/MD06G1051800/MD15G1106600/MD07G1146900/MD06G1105500/MD01G1036200/MD17G1278100/MD13G1239100/MD04G1228800/MD16G1047700/MD07G1280300/MD06G1062800/MD15G1287300/MD10G1069900/MD17G1233900/MD10G1286300/MD07G1263200/MD08G1114100/MD07G1180900/MD03G1258300/MD16G1079400/MD11G1121200/MD07G1262…	MD13G1046100/MD17G1223100/MD02G1266200/MD02G1177500/MD03G1057400/MD01G1113400/MD11G1059400/MD10G1290900/MD05G1349800/MD06G1051800/MD15G1106600/MD07G1146900/MD06G1105500/MD01G1036200/MD17G1278100/MD13G1239100/MD04G1228800/MD16G1047700/MD07G1280300/MD06G1062800/MD15G1287300/MD10G1069900/MD17G1233900/MD10G1286300/MD07G1263200/MD08G1114100/MD07G1180900/MD03G1258300/MD16G1079400/MD11G1121200/MD07G1262…	73	24	MD01G1036200/MD07G1280300/MD06G1062800/MD17G1233900/MD08G1114100/MD07G1180900/MD03G1258300/MD04G1061200/MD17G1035400/MD13G1074800/MD03G1292900/MD13G1053800/MD02G1190000/MD13G1079500/MD02G1217900/MD15G1301100/MD14G1021600/MD15G1064600/MD12G1125900/MD08G1174200/MD17G1187300/MD08G1098200/MD09G1049000/MD01G1027200	49	MD13G1046100/MD17G1223100/MD02G1266200/MD02G1177500/MD03G1057400/MD01G1113400/MD11G1059400/MD10G1290900/MD05G1349800/MD06G1051800/MD15G1106600/MD07G1146900/MD06G1105500/MD17G1278100/MD13G1239100/MD04G1228800/MD16G1047700/MD15G1287300/MD10G1069900/MD10G1286300/MD07G1263200/MD16G1079400/MD11G1121200/MD07G1262900/MD03G1049900/MD11G1052100/MD03G1197600/MD13G1213100/MD11G1252800/MD09G1224500/MD05G1198…
MF	GO:0043565	sequence-specific DNA binding	35/945	221/16294	5.50497e-08	4.73427e-06	MD17G1223100/MD02G1177500/MD03G1057400/MD11G1059400/MD05G1349800/MD15G1106600/MD07G1146900/MD01G1036200/MD17G1278100/MD13G1239100/MD07G1280300/MD06G1062800/MD15G1287300/MD03G1258300/MD16G1079400/MD03G1197600/MD04G1061200/MD17G1035400/MD13G1074800/MD03G1292900/MD09G1224500/MD16G1066500/MD14G1015900/MD13G1079500/MD02G1318700/MD16G1244300/MD04G1167700/MD09G1233700/MD08G1174200/MD06G1104100/MD08G1098…	MD17G1223100/MD02G1177500/MD03G1057400/MD11G1059400/MD05G1349800/MD15G1106600/MD07G1146900/MD01G1036200/MD17G1278100/MD13G1239100/MD07G1280300/MD06G1062800/MD15G1287300/MD03G1258300/MD16G1079400/MD03G1197600/MD04G1061200/MD17G1035400/MD13G1074800/MD03G1292900/MD09G1224500/MD16G1066500/MD14G1015900/MD13G1079500/MD02G1318700/MD16G1244300/MD04G1167700/MD09G1233700/MD08G1174200/MD06G1104100/MD08G1098…	35	12	MD01G1036200/MD07G1280300/MD06G1062800/MD03G1258300/MD04G1061200/MD17G1035400/MD13G1074800/MD03G1292900/MD13G1079500/MD08G1174200/MD08G1098200/MD09G1049000	23	MD17G1223100/MD02G1177500/MD03G1057400/MD11G1059400/MD05G1349800/MD15G1106600/MD07G1146900/MD17G1278100/MD13G1239100/MD15G1287300/MD16G1079400/MD03G1197600/MD09G1224500/MD16G1066500/MD14G1015900/MD02G1318700/MD16G1244300/MD04G1167700/MD09G1233700/MD06G1104100/MD12G1181000/MD15G1283700/MD15G1039500
MF	GO:0020037	heme binding	46/945	357/16294	2.99638e-07	1.54613e-05	MD10G1158100/MD16G1116100/MD06G1214400/MD00G1036100/MD16G1116200/MD08G1038600/MD04G1002500/MD00G1065200/MD06G1142900/MD15G1082600/MD12G1022700/MD17G1100800/MD16G1116300/MD05G1169600/MD13G1113000/MD06G1213500/MD03G1014400/MD16G1285900/MD06G1187100/MD01G1152100/MD06G1010900/MD03G1140700/MD15G1249600/MD11G1004100/MD17G1265300/MD15G1263900/MD06G1164000/MD05G1262700/MD15G1172800/MD02G1093200/MD03G1225…	MD10G1158100/MD16G1116100/MD06G1214400/MD00G1036100/MD16G1116200/MD08G1038600/MD04G1002500/MD00G1065200/MD06G1142900/MD15G1082600/MD12G1022700/MD17G1100800/MD16G1116300/MD05G1169600/MD13G1113000/MD06G1213500/MD03G1014400/MD16G1285900/MD06G1187100/MD01G1152100/MD06G1010900/MD03G1140700/MD15G1249600/MD11G1004100/MD17G1265300/MD15G1263900/MD06G1164000/MD05G1262700/MD15G1172800/MD02G1093200/MD03G1225…	46	12	MD00G1036100/MD01G1152100/MD17G1265300/MD15G1263900/MD03G1225000/MD15G1321300/MD02G1127800/MD13G1103500/MD03G1101300/MD06G1203400/MD00G1018700/MD08G1051200	34	MD10G1158100/MD16G1116100/MD06G1214400/MD16G1116200/MD08G1038600/MD04G1002500/MD00G1065200/MD06G1142900/MD15G1082600/MD12G1022700/MD17G1100800/MD16G1116300/MD05G1169600/MD13G1113000/MD06G1213500/MD03G1014400/MD16G1285900/MD06G1187100/MD06G1010900/MD03G1140700/MD15G1249600/MD11G1004100/MD06G1164000/MD05G1262700/MD15G1172800/MD02G1093200/MD11G1171100/MD15G1075500/MD07G1006100/MD00G1112500/MD06G1146…
MF	GO:0046906	tetrapyrrole binding	46/945	357/16294	2.99638e-07	1.54613e-05	MD10G1158100/MD16G1116100/MD06G1214400/MD00G1036100/MD16G1116200/MD08G1038600/MD04G1002500/MD00G1065200/MD06G1142900/MD15G1082600/MD12G1022700/MD17G1100800/MD16G1116300/MD05G1169600/MD13G1113000/MD06G1213500/MD03G1014400/MD16G1285900/MD06G1187100/MD01G1152100/MD06G1010900/MD03G1140700/MD15G1249600/MD11G1004100/MD17G1265300/MD15G1263900/MD06G1164000/MD05G1262700/MD15G1172800/MD02G1093200/MD03G1225…	MD10G1158100/MD16G1116100/MD06G1214400/MD00G1036100/MD16G1116200/MD08G1038600/MD04G1002500/MD00G1065200/MD06G1142900/MD15G1082600/MD12G1022700/MD17G1100800/MD16G1116300/MD05G1169600/MD13G1113000/MD06G1213500/MD03G1014400/MD16G1285900/MD06G1187100/MD01G1152100/MD06G1010900/MD03G1140700/MD15G1249600/MD11G1004100/MD17G1265300/MD15G1263900/MD06G1164000/MD05G1262700/MD15G1172800/MD02G1093200/MD03G1225…	46	12	MD00G1036100/MD01G1152100/MD17G1265300/MD15G1263900/MD03G1225000/MD15G1321300/MD02G1127800/MD13G1103500/MD03G1101300/MD06G1203400/MD00G1018700/MD08G1051200	34	MD10G1158100/MD16G1116100/MD06G1214400/MD16G1116200/MD08G1038600/MD04G1002500/MD00G1065200/MD06G1142900/MD15G1082600/MD12G1022700/MD17G1100800/MD16G1116300/MD05G1169600/MD13G1113000/MD06G1213500/MD03G1014400/MD16G1285900/MD06G1187100/MD06G1010900/MD03G1140700/MD15G1249600/MD11G1004100/MD06G1164000/MD05G1262700/MD15G1172800/MD02G1093200/MD11G1171100/MD15G1075500/MD07G1006100/MD00G1112500/MD06G1146…
MF	GO:0005506	iron ion binding	39/945	301/16294	2.06968e-06	8.89961e-05	MD10G1158100/MD16G1116100/MD06G1214400/MD00G1036100/MD16G1116200/MD08G1038600/MD04G1002500/MD00G1065200/MD06G1142900/MD15G1082600/MD12G1022700/MD17G1100800/MD16G1116300/MD05G1169600/MD13G1113000/MD06G1213500/MD16G1285900/MD15G1340700/MD06G1187100/MD01G1152100/MD06G1010900/MD03G1140700/MD15G1249600/MD15G1263900/MD06G1164000/MD05G1262700/MD02G1093200/MD07G1278900/MD03G1225000/MD11G1171100/MD15G1075…	MD10G1158100/MD16G1116100/MD06G1214400/MD00G1036100/MD16G1116200/MD08G1038600/MD04G1002500/MD00G1065200/MD06G1142900/MD15G1082600/MD12G1022700/MD17G1100800/MD16G1116300/MD05G1169600/MD13G1113000/MD06G1213500/MD16G1285900/MD15G1340700/MD06G1187100/MD01G1152100/MD06G1010900/MD03G1140700/MD15G1249600/MD15G1263900/MD06G1164000/MD05G1262700/MD02G1093200/MD07G1278900/MD03G1225000/MD11G1171100/MD15G1075…	39	7	MD00G1036100/MD01G1152100/MD15G1263900/MD03G1225000/MD13G1103500/MD03G1101300/MD06G1203400	32	MD10G1158100/MD16G1116100/MD06G1214400/MD16G1116200/MD08G1038600/MD04G1002500/MD00G1065200/MD06G1142900/MD15G1082600/MD12G1022700/MD17G1100800/MD16G1116300/MD05G1169600/MD13G1113000/MD06G1213500/MD16G1285900/MD15G1340700/MD06G1187100/MD06G1010900/MD03G1140700/MD15G1249600/MD06G1164000/MD05G1262700/MD02G1093200/MD07G1278900/MD11G1171100/MD15G1075500/MD07G1006100/MD06G1146000/MD01G1172500/MD00G1038…
MF	GO:0016705	oxidoreductase activity, acting on paired donors, with incorporation or reduction of molecular oxygen	39/945	304/16294	2.64578e-06	9.75158e-05	MD10G1158100/MD16G1116100/MD06G1214400/MD00G1036100/MD16G1116200/MD08G1038600/MD04G1155400/MD04G1002500/MD00G1065200/MD06G1142900/MD15G1082600/MD12G1022700/MD17G1100800/MD16G1116300/MD05G1169600/MD13G1113000/MD06G1213500/MD02G1190300/MD16G1285900/MD06G1187100/MD01G1152100/MD06G1010900/MD03G1140700/MD15G1249600/MD15G1263900/MD06G1164000/MD05G1262700/MD02G1093200/MD03G1225000/MD11G1171100/MD15G1075…	MD10G1158100/MD16G1116100/MD06G1214400/MD00G1036100/MD16G1116200/MD08G1038600/MD04G1155400/MD04G1002500/MD00G1065200/MD06G1142900/MD15G1082600/MD12G1022700/MD17G1100800/MD16G1116300/MD05G1169600/MD13G1113000/MD06G1213500/MD02G1190300/MD16G1285900/MD06G1187100/MD01G1152100/MD06G1010900/MD03G1140700/MD15G1249600/MD15G1263900/MD06G1164000/MD05G1262700/MD02G1093200/MD03G1225000/MD11G1171100/MD15G1075…	39	8	MD00G1036100/MD02G1190300/MD01G1152100/MD15G1263900/MD03G1225000/MD13G1103500/MD03G1101300/MD06G1203400	31	MD10G1158100/MD16G1116100/MD06G1214400/MD16G1116200/MD08G1038600/MD04G1155400/MD04G1002500/MD00G1065200/MD06G1142900/MD15G1082600/MD12G1022700/MD17G1100800/MD16G1116300/MD05G1169600/MD13G1113000/MD06G1213500/MD16G1285900/MD06G1187100/MD06G1010900/MD03G1140700/MD15G1249600/MD06G1164000/MD05G1262700/MD02G1093200/MD11G1171100/MD15G1075500/MD07G1006100/MD06G1146000/MD01G1172500/MD00G1038400/MD13G1284…
MF	GO:0010333	terpene synthase activity	7/945	22/16294	0.000170491	0.00549834	MD11G1208700/MD10G1310500/MD05G1335100/MD10G1309900/MD10G1310600/MD17G1091300/MD17G1090100	MD11G1208700/MD10G1310500/MD05G1335100/MD10G1309900/MD10G1310600/MD17G1091300/MD17G1090100	7	1	MD11G1208700	6	MD10G1310500/MD05G1335100/MD10G1309900/MD10G1310600/MD17G1091300/MD17G1090100
MF	GO:0016838	carbon-oxygen lyase activity, acting on phosphates	7/945	26/16294	0.000536329	0.0153748	MD11G1208700/MD10G1310500/MD05G1335100/MD10G1309900/MD10G1310600/MD17G1091300/MD17G1090100	MD11G1208700/MD10G1310500/MD05G1335100/MD10G1309900/MD10G1310600/MD17G1091300/MD17G1090100	7	1	MD11G1208700	6	MD10G1310500/MD05G1335100/MD10G1309900/MD10G1310600/MD17G1091300/MD17G1090100
MF	GO:0016835	carbon-oxygen lyase activity	11/945	63/16294	0.000902617	0.0232875	MD11G1208700/MD10G1310500/MD05G1335100/MD10G1309900/MD10G1310600/MD17G1091300/MD17G1246800/MD12G1228800/MD17G1034000/MD17G1090100/MD16G1093300	MD11G1208700/MD10G1310500/MD05G1335100/MD10G1309900/MD10G1310600/MD17G1091300/MD17G1246800/MD12G1228800/MD17G1034000/MD17G1090100/MD16G1093300	11	3	MD11G1208700/MD17G1034000/MD16G1093300	8	MD10G1310500/MD05G1335100/MD10G1309900/MD10G1310600/MD17G1091300/MD17G1246800/MD12G1228800/MD17G1090100
MF	GO:0016829	lyase activity	19/945	156/16294	0.00174473	0.0409218	MD11G1208700/MD10G1310500/MD05G1335100/MD14G1242600/MD10G1309900/MD10G1310600/MD13G1049200/MD14G1242700/MD17G1091300/MD17G1246800/MD12G1228800/MD16G1180000/MD17G1034000/MD17G1090100/MD16G1093300/MD14G1237000/MD06G1235500/MD02G1094500/MD01G1046200	MD11G1208700/MD10G1310500/MD05G1335100/MD14G1242600/MD10G1309900/MD10G1310600/MD13G1049200/MD14G1242700/MD17G1091300/MD17G1246800/MD12G1228800/MD16G1180000/MD17G1034000/MD17G1090100/MD16G1093300/MD14G1237000/MD06G1235500/MD02G1094500/MD01G1046200	19	8	MD11G1208700/MD14G1242600/MD14G1242700/MD17G1034000/MD16G1093300/MD14G1237000/MD06G1235500/MD01G1046200	11	MD10G1310500/MD05G1335100/MD10G1309900/MD10G1310600/MD13G1049200/MD17G1091300/MD17G1246800/MD12G1228800/MD16G1180000/MD17G1090100/MD02G1094500
