# Supplementary material for: MdVQ37 overexpression reduces basal thermotolerance in transgenic apple by affecting transcription factor activity and salicylic acid homeostasis
Source: Hortic Res. 2021 Oct 1;8:220. doi: 10.1038/s41438-021-00655-3 (PMC8484266; doi:10.1038/s41438-021-00655-3)
Supplement: Supplementary file 9 — KEGG pathways analysis in transgenic lines [file 41438_2021_655_MOESM9_ESM.xlsx]

## Sheet: 37-1vsWT_KEGGenrich_significan
KEGGID	Description	GeneRatio	BgRatio	pvalue	padj	geneID	geneName	keggID	Count	Up	Up_Gene_id	Down	Down_Gene_id
mdm03010	Ribosome	104/873	305/5198	2.30652e-14	2.62943e-12	MD07G1215800/MD12G1032900/MD11G1308800/MD14G1227600/MD04G1023100/MD13G1187300/MD09G1200300/MD09G1007800/MD02G1185200/MD05G1084000/MD04G1045900/MD05G1285400/MD16G1198000/MD15G1023800/MD15G1202600/MD12G1028700/MD07G1302000/MD10G1276900/MD09G1049700/MD01G1148900/MD14G1164900/MD08G1242000/MD09G1011700/MD05G1164800/MD15G1435700/MD05G1293000/MD03G1289100/MD14G1033700/MD13G1168900/MD11G1283500/MD04G1033…	MD07G1215800/MD12G1032900/MD11G1308800/MD14G1227600/MD04G1023100/MD13G1187300/MD09G1200300/MD09G1007800/MD02G1185200/MD05G1084000/MD04G1045900/MD05G1285400/MD16G1198000/MD15G1023800/MD15G1202600/MD12G1028700/MD07G1302000/MD10G1276900/MD09G1049700/MD01G1148900/MD14G1164900/MD08G1242000/MD09G1011700/MD05G1164800/MD15G1435700/MD05G1293000/MD03G1289100/MD14G1033700/MD13G1168900/MD11G1283500/MD04G1033…	mdm:103424477/mdm:103449503/mdm:103449178/mdm:103431224/mdm:103400617/mdm:103453096/mdm:103443727/mdm:103442114/mdm:103407168/mdm:103437161/mdm:103432755/mdm:103434990/mdm:103453232/mdm:103450456/mdm:103453730/mdm:103449482/mdm:103439969/mdm:103429685/mdm:103442340/mdm:103455122/mdm:103455047/mdm:103441961/mdm:103421584/mdm:103435900/mdm:103402420/mdm:103434943/mdm:103432602/mdm:103454099/mdm:103…	104	6	MD15G1023800/MD01G1171100/MD08G1027600/MD16G1042300/MD17G1032900/MD07G1022000	98	MD07G1215800/MD12G1032900/MD11G1308800/MD14G1227600/MD04G1023100/MD13G1187300/MD09G1200300/MD09G1007800/MD02G1185200/MD05G1084000/MD04G1045900/MD05G1285400/MD16G1198000/MD15G1202600/MD12G1028700/MD07G1302000/MD10G1276900/MD09G1049700/MD01G1148900/MD14G1164900/MD08G1242000/MD09G1011700/MD05G1164800/MD15G1435700/MD05G1293000/MD03G1289100/MD14G1033700/MD13G1168900/MD11G1283500/MD04G1033100/MD03G1147…
mdm00710	Carbon fixation in photosynthetic organisms	31/873	79/5198	1.41156e-06	8.04587e-05	MD05G1023900/MD01G1046200/MD13G1102800/MD05G1112700/MD13G1177500/MD13G1049200/MD03G1037700/MD11G1038900/MD15G1195500/MD01G1134600/MD16G1103000/MD16G1179500/novel.78/MD00G1040000/MD17G1003500/MD02G1064800/MD04G1222500/MD08G1117300/MD06G1023500/MD05G1234000/MD06G1196800/MD10G1240700/MD12G1238600/MD07G1213200/MD17G1230800/MD14G1203700/MD04G1143200/MD07G1119500/MD09G1000800/MD09G1203300/MD13G1033400	MD05G1023900/MD01G1046200/MD13G1102800/MD05G1112700/MD13G1177500/MD13G1049200/MD03G1037700/MD11G1038900/MD15G1195500/MD01G1134600/MD16G1103000/MD16G1179500/-/MD00G1040000/MD17G1003500/MD02G1064800/MD04G1222500/MD08G1117300/MD06G1023500/MD05G1234000/MD06G1196800/MD10G1240700/MD12G1238600/MD07G1213200/MD17G1230800/MD14G1203700/MD04G1143200/MD07G1119500/MD09G1000800/MD09G1203300/MD13G1033400	mdm:103416291/mdm:103417932/mdm:103452041/mdm:103436249/mdm:103453016/mdm:103451698/mdm:103427072/mdm:103419428/mdm:103400711/mdm:103434073/mdm:103403075/mdm:103403814/mdm:103409404/mdm:103453790/mdm:103425757/mdm:103426653/mdm:103419496/mdm:103410741/mdm:103436834/mdm:103435386/mdm:103437847/mdm:103446073/mdm:103451020/mdm:103444794/mdm:103405540/mdm:103455372/mdm:103433550/mdm:103418499/mdm:103…	31	30	MD05G1023900/MD01G1046200/MD13G1102800/MD05G1112700/MD13G1177500/MD03G1037700/MD11G1038900/MD15G1195500/MD01G1134600/MD16G1103000/MD16G1179500/novel.78/MD00G1040000/MD17G1003500/MD02G1064800/MD04G1222500/MD08G1117300/MD06G1023500/MD05G1234000/MD06G1196800/MD10G1240700/MD12G1238600/MD07G1213200/MD17G1230800/MD14G1203700/MD04G1143200/MD07G1119500/MD09G1000800/MD09G1203300/MD13G1033400	1	MD13G1049200
mdm01200	Carbon metabolism	75/873	293/5198	5.43433e-05	0.00206505	MD14G1002500/MD01G1065600/MD05G1023900/MD01G1046200/MD09G1209800/MD06G1009000/MD15G1197000/MD14G1000800/MD13G1102800/MD05G1112700/MD05G1209300/MD13G1177500/MD13G1049200/MD17G1191700/MD06G1234200/MD03G1037700/MD09G1128400/MD11G1194500/MD07G1135000/MD11G1038900/MD02G1009300/MD05G1122100/MD15G1195500/MD01G1134600/MD03G1168700/MD16G1103000/MD16G1179500/novel.78/MD05G1241100/MD10G1195700/MD15G1060200/…	MD14G1002500/MD01G1065600/MD05G1023900/MD01G1046200/MD09G1209800/MD06G1009000/MD15G1197000/MD14G1000800/MD13G1102800/MD05G1112700/MD05G1209300/MD13G1177500/MD13G1049200/MD17G1191700/MD06G1234200/MD03G1037700/MD09G1128400/MD11G1194500/MD07G1135000/MD11G1038900/MD02G1009300/MD05G1122100/MD15G1195500/MD01G1134600/MD03G1168700/MD16G1103000/MD16G1179500/-/MD05G1241100/MD10G1195700/MD15G1060200/MD06G12…	mdm:103453876/mdm:103405317/mdm:103416291/mdm:103417932/mdm:103443798/mdm:103436733/mdm:103400721/mdm:103453867/mdm:103452041/mdm:103436249/mdm:103435655/mdm:103453016/mdm:103451698/mdm:103405457/mdm:103438270/mdm:103427072/mdm:103429192/mdm:103423201/mdm:103401891/mdm:103419428/mdm:103447094/mdm:103420047/mdm:103400711/mdm:103434073/mdm:103427269/mdm:103403075/mdm:103403814/mdm:103409404/mdm:103…	75	65	MD14G1002500/MD01G1065600/MD05G1023900/MD01G1046200/MD09G1209800/MD06G1009000/MD15G1197000/MD14G1000800/MD13G1102800/MD05G1112700/MD05G1209300/MD13G1177500/MD17G1191700/MD06G1234200/MD03G1037700/MD11G1194500/MD07G1135000/MD11G1038900/MD02G1009300/MD05G1122100/MD15G1195500/MD01G1134600/MD03G1168700/MD16G1103000/MD16G1179500/novel.78/MD10G1195700/MD15G1060200/MD06G1239800/MD06G1008600/MD06G1067000/…	10	MD13G1049200/MD09G1128400/MD05G1241100/MD09G1017200/MD01G1185500/MD09G1078700/MD09G1108800/MD12G1101800/MD07G1282700/MD02G1068900
mdm00260	Glycine, serine and threonine metabolism	26/873	75/5198	0.000121501	0.00277023	MD15G1212700/MD17G1007300/MD17G1246800/MD09G1209800/MD13G1102300/MD13G1102800/MD17G1191700/MD15G1219200/MD11G1194500/MD05G1122100/MD03G1168700/MD15G1106400/MD16G1103000/MD15G1060200/MD10G1323700/MD13G1019500/MD11G1223500/MD16G1145800/MD03G1208800/MD14G1187400/MD02G1085500/MD09G1003700/MD13G1147400/MD12G1101800/MD08G1206800/MD06G1202500	MD15G1212700/MD17G1007300/MD17G1246800/MD09G1209800/MD13G1102300/MD13G1102800/MD17G1191700/MD15G1219200/MD11G1194500/MD05G1122100/MD03G1168700/MD15G1106400/MD16G1103000/MD15G1060200/MD10G1323700/MD13G1019500/MD11G1223500/MD16G1145800/MD03G1208800/MD14G1187400/MD02G1085500/MD09G1003700/MD13G1147400/MD12G1101800/MD08G1206800/MD06G1202500	mdm:103425012/mdm:103425766/mdm:103405748/mdm:103443798/mdm:103452038/mdm:103452041/mdm:103405457/mdm:103400922/mdm:103423201/mdm:103420047/mdm:103427269/mdm:103456087/mdm:103403075/mdm:103455829/mdm:103446734/mdm:103451531/mdm:103430123/mdm:103432166/mdm:103429143/mdm:103455259/mdm:103450777/mdm:103421581/mdm:103423928/mdm:103449936/mdm:103441699/mdm:103437884	26	19	MD09G1209800/MD13G1102300/MD13G1102800/MD17G1191700/MD15G1219200/MD11G1194500/MD05G1122100/MD03G1168700/MD15G1106400/MD16G1103000/MD15G1060200/MD10G1323700/MD11G1223500/MD16G1145800/MD03G1208800/MD14G1187400/MD13G1147400/MD08G1206800/MD06G1202500	7	MD15G1212700/MD17G1007300/MD17G1246800/MD13G1019500/MD02G1085500/MD09G1003700/MD12G1101800
mdm00630	Glyoxylate and dicarboxylate metabolism	26/873	75/5198	0.000121501	0.00277023	MD09G1270600/MD09G1209800/MD06G1009000/MD14G1000800/MD13G1102800/MD05G1112700/MD05G1209300/MD17G1191700/MD09G1128400/MD11G1194500/MD05G1122100/MD13G1006600/MD03G1168700/MD16G1103000/MD10G1195700/MD15G1060200/MD16G1181300/MD06G1008600/MD14G1102200/MD10G1323700/MD13G1180400/MD16G1145800/MD06G1056700/MD09G1108800/MD13G1147400/MD08G1206800	MD09G1270600/MD09G1209800/MD06G1009000/MD14G1000800/MD13G1102800/MD05G1112700/MD05G1209300/MD17G1191700/MD09G1128400/MD11G1194500/MD05G1122100/MD13G1006600/MD03G1168700/MD16G1103000/MD10G1195700/MD15G1060200/MD16G1181300/MD06G1008600/MD14G1102200/MD10G1323700/MD13G1180400/MD16G1145800/MD06G1056700/MD09G1108800/MD13G1147400/MD08G1206800	mdm:103429379/mdm:103443798/mdm:103436733/mdm:103453867/mdm:103452041/mdm:103436249/mdm:103435655/mdm:103405457/mdm:103429192/mdm:103423201/mdm:103420047/mdm:103414194/mdm:103427269/mdm:103403075/mdm:103445750/mdm:103455829/mdm:103416800/mdm:103412104/mdm:103424403/mdm:103446734/mdm:103453050/mdm:103432166/mdm:103437095/mdm:103442605/mdm:103423928/mdm:103441699	26	24	MD09G1270600/MD09G1209800/MD06G1009000/MD14G1000800/MD13G1102800/MD05G1112700/MD05G1209300/MD17G1191700/MD11G1194500/MD05G1122100/MD13G1006600/MD03G1168700/MD16G1103000/MD10G1195700/MD15G1060200/MD16G1181300/MD06G1008600/MD14G1102200/MD10G1323700/MD13G1180400/MD16G1145800/MD06G1056700/MD13G1147400/MD08G1206800	2	MD09G1128400/MD09G1108800
mdm00910	Nitrogen metabolism	15/873	34/5198	0.000165755	0.00314935	MD09G1270600/MD14G1002500/MD07G1290500/MD08G1172400/MD13G1006600/MD15G1357900/MD13G1092500/MD16G1181300/MD16G1093300/MD17G1034000/MD17G1030600/MD13G1180400/MD05G1081500/MD12G1024600/MD08G1196500	MD09G1270600/MD14G1002500/MD07G1290500/MD08G1172400/MD13G1006600/MD15G1357900/MD13G1092500/MD16G1181300/MD16G1093300/MD17G1034000/MD17G1030600/MD13G1180400/MD05G1081500/MD12G1024600/MD08G1196500	mdm:103429379/mdm:103453876/mdm:103439880/mdm:103439424/mdm:103414194/mdm:103401883/mdm:103451971/mdm:103416800/mdm:103403012/mdm:103404335/mdm:103421471/mdm:103453050/mdm:103436487/mdm:103449532/mdm:103410911	15	15	MD09G1270600/MD14G1002500/MD07G1290500/MD08G1172400/MD13G1006600/MD15G1357900/MD13G1092500/MD16G1181300/MD16G1093300/MD17G1034000/MD17G1030600/MD13G1180400/MD05G1081500/MD12G1024600/MD08G1196500	0
mdm00030	Pentose phosphate pathway	22/873	62/5198	0.000273189	0.00444908	MD05G1023900/MD03G1037700/MD11G1038900/MD02G1009300/MD00G1003800/MD06G1067000/MD00G1040000/MD16G1059500/MD08G1194100/MD04G1222500/MD15G1382200/MD09G1017200/MD06G1196800/MD10G1240700/MD12G1238600/MD09G1078700/MD14G1203700/MD04G1143200/MD07G1119500/MD01G1226300/MD13G1033400/MD02G1068900	MD05G1023900/MD03G1037700/MD11G1038900/MD02G1009300/MD00G1003800/MD06G1067000/MD00G1040000/MD16G1059500/MD08G1194100/MD04G1222500/MD15G1382200/MD09G1017200/MD06G1196800/MD10G1240700/MD12G1238600/MD09G1078700/MD14G1203700/MD04G1143200/MD07G1119500/MD01G1226300/MD13G1033400/MD02G1068900	mdm:103416291/mdm:103427072/mdm:103419428/mdm:103447094/mdm:103439690/mdm:103437148/mdm:103453790/mdm:103425456/mdm:103441653/mdm:103419496/mdm:103401972/mdm:103428997/mdm:103437847/mdm:103446073/mdm:103451020/mdm:103442469/mdm:103455372/mdm:103433550/mdm:103418499/mdm:103406595/mdm:103451612/mdm:103449899	22	19	MD05G1023900/MD03G1037700/MD11G1038900/MD02G1009300/MD00G1003800/MD06G1067000/MD00G1040000/MD16G1059500/MD08G1194100/MD04G1222500/MD15G1382200/MD06G1196800/MD10G1240700/MD12G1238600/MD14G1203700/MD04G1143200/MD07G1119500/MD01G1226300/MD13G1033400	3	MD09G1017200/MD09G1078700/MD02G1068900
mdm00900	Terpenoid backbone biosynthesis	23/873	70/5198	0.00070928	0.0101072	MD05G1362500/MD05G1143500/MD12G1086800/MD10G1143400/MD10G1078800/MD10G1340100/MD11G1135000/MD09G1128400/MD05G1071900/MD11G1273800/MD03G1117300/MD04G1245100/MD12G1220700/MD13G1175400/MD10G1082800/MD02G1256300/MD15G1119100/MD07G1064100/MD14G1180500/MD11G1036800/MD15G1227900/MD08G1142600/MD06G1193900	MD05G1362500/MD05G1143500/MD12G1086800/MD10G1143400/MD10G1078800/MD10G1340100/MD11G1135000/MD09G1128400/MD05G1071900/MD11G1273800/MD03G1117300/MD04G1245100/MD12G1220700/MD13G1175400/MD10G1082800/MD02G1256300/MD15G1119100/MD07G1064100/MD14G1180500/MD11G1036800/MD15G1227900/MD08G1142600/MD06G1193900	mdm:103434399/mdm:103410649/mdm:103414031/mdm:103412133/mdm:103449834/mdm:103429742/mdm:103413028/mdm:103429192/mdm:103425754/mdm:103448906/mdm:103422909/mdm:103419532/mdm:103450949/mdm:103453010/mdm:103420733/mdm:103408694/mdm:103456158/mdm:103428439/mdm:103455221/mdm:103447197/mdm:103421562/mdm:103441443/mdm:103437824	23	11	MD10G1078800/MD11G1135000/MD05G1071900/MD11G1273800/MD03G1117300/MD04G1245100/MD10G1082800/MD15G1119100/MD14G1180500/MD08G1142600/MD06G1193900	12	MD05G1362500/MD05G1143500/MD12G1086800/MD10G1143400/MD10G1340100/MD09G1128400/MD12G1220700/MD13G1175400/MD02G1256300/MD07G1064100/MD11G1036800/MD15G1227900
mdm04075	Plant hormone signal transduction	66/873	274/5198	0.000950674	0.0120419	MD02G1096100/MD09G1178600/MD02G1266200/MD13G1127100/MD06G1034300/MD13G1030000/MD15G1225800/MD08G1111200/MD04G1212100/MD13G1017000/MD04G1228800/MD03G1273300/MD04G1165000/MD09G1208000/MD02G1096700/MD04G1225000/MD01G1086900/MD02G1105900/MD13G1222200/MD13G1213100/MD10G1287900/MD08G1035400/MD17G1189100/MD05G1309400/MD16G1014900/MD07G1203700/MD17G1260700/MD15G1195800/MD10G1236700/MD10G1176400/MD09G1146…	MD02G1096100/MD09G1178600/MD02G1266200/MD13G1127100/MD06G1034300/MD13G1030000/MD15G1225800/MD08G1111200/MD04G1212100/MD13G1017000/MD04G1228800/MD03G1273300/MD04G1165000/MD09G1208000/MD02G1096700/MD04G1225000/MD01G1086900/MD02G1105900/MD13G1222200/MD13G1213100/MD10G1287900/MD08G1035400/MD17G1189100/MD05G1309400/MD16G1014900/MD07G1203700/MD17G1260700/MD15G1195800/MD10G1236700/MD10G1176400/MD09G1146…	mdm:103451320/mdm:103443669/mdm:103409091/mdm:103452466/mdm:103436897/mdm:103430689/mdm:103442657/mdm:103421146/mdm:103433995/mdm:103451518/mdm:103427742/mdm:103432477/mdm:103433682/mdm:103411653/mdm:103451341/mdm:103434165/mdm:103408517/mdm:103454215/mdm:103403600/mdm:103453426/mdm:103446364/mdm:103440513/mdm:103405438/mdm:103434840/mdm:103422017/mdm:103435436/mdm:103405830/mdm:103400712/mdm:103…	66	29	MD04G1212100/MD13G1017000/MD04G1225000/MD13G1222200/MD10G1287900/MD08G1035400/MD05G1309400/MD16G1014900/MD17G1260700/MD15G1195800/MD10G1176400/MD08G1174200/MD07G1213600/MD10G1192900/MD05G1188800/MD15G1360600/MD05G1053200/MD15G1060800/MD17G1198100/MD01G1147000/MD08G1161200/MD11G1293000/MD01G1045800/MD07G1156400/MD04G1054400/MD12G1226800/MD12G1241800/MD15G1288100/MD07G1215900	37	MD02G1096100/MD09G1178600/MD02G1266200/MD13G1127100/MD06G1034300/MD13G1030000/MD15G1225800/MD08G1111200/MD04G1228800/MD03G1273300/MD04G1165000/MD09G1208000/MD02G1096700/MD01G1086900/MD02G1105900/MD13G1213100/MD17G1189100/MD07G1203700/MD10G1236700/MD09G1146600/MD03G1292200/MD16G1274200/MD15G1171800/MD17G1164400/MD13G1268900/MD05G1092300/MD08G1221700/MD15G1180500/MD17G1133300/MD17G1183500/MD15G1155…
mdm00906	Carotenoid biosynthesis	13/873	34/5198	0.00224876	0.0256359	MD15G1082600/MD06G1010900/MD16G1285900/MD12G1237300/MD04G1239800/MD04G1220900/MD16G1090700/MD04G1023800/MD07G1033100/MD04G1028100/MD05G1081400/MD11G1168000/MD12G1255200	MD15G1082600/MD06G1010900/MD16G1285900/MD12G1237300/MD04G1239800/MD04G1220900/MD16G1090700/MD04G1023800/MD07G1033100/MD04G1028100/MD05G1081400/MD11G1168000/MD12G1255200	mdm:103455974/mdm:103409417/mdm:103444865/mdm:103451012/mdm:103451121/mdm:103434148/mdm:103403002/mdm:103400619/mdm:103446486/mdm:103400646/mdm:103436490/mdm:103424693/mdm:103451110	13	8	MD12G1237300/MD04G1239800/MD04G1220900/MD16G1090700/MD04G1023800/MD04G1028100/MD05G1081400/MD12G1255200	5	MD15G1082600/MD06G1010900/MD16G1285900/MD07G1033100/MD11G1168000
mdm00592	alpha-Linolenic acid metabolism	17/873	51/5198	0.00287976	0.0298447	MD00G1142600/MD09G1180900/MD15G1003500/MD16G1047500/MD09G1084600/MD17G1167100/MD11G1023100/MD07G1004500/MD05G1179100/MD08G1038600/MD12G1087400/MD13G1045900/MD00G1038400/MD13G1127300/MD15G1216200/MD10G1013800/MD03G1021200	MD00G1142600/MD09G1180900/MD15G1003500/MD16G1047500/MD09G1084600/MD17G1167100/MD11G1023100/MD07G1004500/MD05G1179100/MD08G1038600/MD12G1087400/MD13G1045900/MD00G1038400/MD13G1127300/MD15G1216200/MD10G1013800/MD03G1021200	mdm:103418086/mdm:103453627/mdm:103450322/mdm:103402724/mdm:103411240/mdm:103449741/mdm:103422578/mdm:103438366/mdm:103435806/mdm:103428639/mdm:103436385/mdm:103451672/mdm:103440454/mdm:103452467/mdm:103400952/mdm:103439766/mdm:103447063	17	2	MD13G1127300/MD10G1013800	15	MD00G1142600/MD09G1180900/MD15G1003500/MD16G1047500/MD09G1084600/MD17G1167100/MD11G1023100/MD07G1004500/MD05G1179100/MD08G1038600/MD12G1087400/MD13G1045900/MD00G1038400/MD15G1216200/MD03G1021200
mdm00051	Fructose and mannose metabolism	22/873	73/5198	0.00320501	0.0304476	MD05G1023900/MD15G1197000/MD09G1262800/MD06G1234200/MD03G1037700/MD11G1038900/MD07G1261900/MD01G1053400/MD02G1143700/MD01G1134600/MD09G1253100/MD06G1181600/MD00G1040000/MD16G1040600/MD14G1187500/MD07G1204200/MD17G1244800/MD04G1143200/MD01G1193000/MD02G1134100/MD13G1033400/MD02G1068900	MD05G1023900/MD15G1197000/MD09G1262800/MD06G1234200/MD03G1037700/MD11G1038900/MD07G1261900/MD01G1053400/MD02G1143700/MD01G1134600/MD09G1253100/MD06G1181600/MD00G1040000/MD16G1040600/MD14G1187500/MD07G1204200/MD17G1244800/MD04G1143200/MD01G1193000/MD02G1134100/MD13G1033400/MD02G1068900	mdm:103416291/mdm:103400721/mdm:103444187/mdm:103438270/mdm:103427072/mdm:103419428/mdm:103431148/mdm:103400412/mdm:103401285/mdm:103434073/mdm:103444130/mdm:103437762/mdm:103453790/mdm:103402682/mdm:103455258/mdm:103435383/mdm:103405684/mdm:103433550/mdm:103439933/mdm:103424268/mdm:103451612/mdm:103449899	22	20	MD05G1023900/MD15G1197000/MD09G1262800/MD06G1234200/MD03G1037700/MD11G1038900/MD07G1261900/MD01G1053400/MD02G1143700/MD01G1134600/MD09G1253100/MD06G1181600/MD00G1040000/MD14G1187500/MD07G1204200/MD17G1244800/MD04G1143200/MD01G1193000/MD02G1134100/MD13G1033400	2	MD16G1040600/MD02G1068900
mdm00053	Ascorbate and aldarate metabolism	17/873	53/5198	0.00452212	0.0396555	MD15G1219200/MD09G1030800/MD12G1021900/MD03G1195300/MD07G1189500/MD15G1133100/MD04G1224200/MD04G1104900/MD10G1334900/MD05G1359400/MD17G1032700/MD15G1242900/MD06G1200200/MD12G1240900/MD11G1211800/MD00G1173600/MD09G1264700	MD15G1219200/MD09G1030800/MD12G1021900/MD03G1195300/MD07G1189500/MD15G1133100/MD04G1224200/MD04G1104900/MD10G1334900/MD05G1359400/MD17G1032700/MD15G1242900/MD06G1200200/MD12G1240900/MD11G1211800/MD00G1173600/MD09G1264700	mdm:103400922/mdm:103442243/mdm:103453944/mdm:103427292/mdm:103433463/mdm:103456258/mdm:103408656/mdm:103413735/mdm:103422491/mdm:103434428/mdm:103404333/mdm:103415927/mdm:103409764/mdm:103430505/mdm:103413187/mdm:103412451/mdm:103444197	17	15	MD15G1219200/MD12G1021900/MD03G1195300/MD07G1189500/MD15G1133100/MD04G1224200/MD04G1104900/MD10G1334900/MD05G1359400/MD17G1032700/MD15G1242900/MD12G1240900/MD11G1211800/MD00G1173600/MD09G1264700	2	MD09G1030800/MD06G1200200

## Sheet: 37-2vsWT_KEGGenrich_significan
KEGGID	Description	GeneRatio	BgRatio	pvalue	padj	geneID	geneName	keggID	Count	Up	Up_Gene_id	Down	Down_Gene_id
mdm04075	Plant hormone signal transduction	45/273	279/5242	2.89594e-12	2.80906e-10	MD02G1096100/MD09G1178600/MD13G1127100/MD02G1266200/MD08G1111200/MD15G1225800/MD13G1030000/MD06G1034300/MD03G1273300/MD02G1105900/MD01G1086900/MD04G1228800/MD04G1225000/MD05G1092300/MD16G1142800/MD13G1222200/MD13G1268900/MD16G1206500/MD15G1246800/MD13G1213100/MD07G1215900/MD07G1203700/MD04G1212100/MD12G1241800/MD17G1133300/MD15G1220400/MD05G1053200/MD17G1164400/MD08G1161200/MD10G1192900/MD05G1309…	MD02G1096100/MD09G1178600/MD13G1127100/MD02G1266200/MD08G1111200/MD15G1225800/MD13G1030000/MD06G1034300/MD03G1273300/MD02G1105900/MD01G1086900/MD04G1228800/MD04G1225000/MD05G1092300/MD16G1142800/MD13G1222200/MD13G1268900/MD16G1206500/MD15G1246800/MD13G1213100/MD07G1215900/MD07G1203700/MD04G1212100/MD12G1241800/MD17G1133300/MD15G1220400/MD05G1053200/MD17G1164400/MD08G1161200/MD10G1192900/MD05G1309…	mdm:103451320/mdm:103443669/mdm:103452466/mdm:103409091/mdm:103421146/mdm:103442657/mdm:103430689/mdm:103436897/mdm:103432477/mdm:103454215/mdm:103408517/mdm:103427742/mdm:103434165/mdm:103436425/mdm:103419275/mdm:103403600/mdm:103409272/mdm:103403972/mdm:103436135/mdm:103453426/mdm:103424476/mdm:103435436/mdm:103433995/mdm:103434164/mdm:103405145/mdm:103400916/mdm:103445150/mdm:103417085/mdm:103…	45	19	MD04G1225000/MD16G1142800/MD13G1222200/MD16G1206500/MD15G1246800/MD07G1215900/MD04G1212100/MD12G1241800/MD05G1053200/MD08G1161200/MD10G1192900/MD05G1309400/MD13G1205000/MD08G1035400/MD10G1059500/MD17G1260700/MD08G1174200/MD11G1293000/MD05G1188800	26	MD02G1096100/MD09G1178600/MD13G1127100/MD02G1266200/MD08G1111200/MD15G1225800/MD13G1030000/MD06G1034300/MD03G1273300/MD02G1105900/MD01G1086900/MD04G1228800/MD05G1092300/MD13G1268900/MD13G1213100/MD07G1203700/MD17G1133300/MD15G1220400/MD17G1164400/MD04G1165000/MD11G1296000/MD09G1208000/MD03G1292200/MD08G1150200/MD15G1125200/MD15G1171800
mdm00592	alpha-Linolenic acid metabolism	14/273	52/5242	2.2956e-07	1.11336e-05	MD00G1142600/MD16G1047500/MD09G1084600/MD15G1003500/MD05G1179100/MD09G1180900/MD11G1023100/MD08G1038600/MD17G1167100/MD12G1087400/MD00G1038400/MD13G1045900/MD03G1021200/MD07G1004500	MD00G1142600/MD16G1047500/MD09G1084600/MD15G1003500/MD05G1179100/MD09G1180900/MD11G1023100/MD08G1038600/MD17G1167100/MD12G1087400/MD00G1038400/MD13G1045900/MD03G1021200/MD07G1004500	mdm:103418086/mdm:103402724/mdm:103411240/mdm:103450322/mdm:103435806/mdm:103453627/mdm:103422578/mdm:103428639/mdm:103449741/mdm:103436385/mdm:103440454/mdm:103451672/mdm:103447063/mdm:103438366	14	0		14	MD00G1142600/MD16G1047500/MD09G1084600/MD15G1003500/MD05G1179100/MD09G1180900/MD11G1023100/MD08G1038600/MD17G1167100/MD12G1087400/MD00G1038400/MD13G1045900/MD03G1021200/MD07G1004500
mdm04016	MAPK signaling pathway - plant	20/273	145/5242	5.15132e-05	0.00166559	MD02G1266200/MD03G1057400/MD11G1059400/MD06G1034300/MD03G1108500/MD01G1086900/MD04G1228800/MD07G1280300/MD13G1213100/MD07G1203700/MD13G1134500/MD04G1165000/MD03G1292200/MD08G1150200/MD06G1232600/MD16G1145100/MD15G1125200/MD01G1205500/MD15G1171800/MD12G1181000	MD02G1266200/MD03G1057400/MD11G1059400/MD06G1034300/MD03G1108500/MD01G1086900/MD04G1228800/MD07G1280300/MD13G1213100/MD07G1203700/MD13G1134500/MD04G1165000/MD03G1292200/MD08G1150200/MD06G1232600/MD16G1145100/MD15G1125200/MD01G1205500/MD15G1171800/MD12G1181000	mdm:103409091/mdm:103407650/mdm:103447297/mdm:103436897/mdm:103421892/mdm:103408517/mdm:103427742/mdm:103443210/mdm:103453426/mdm:103435436/mdm:103441525/mdm:103433682/mdm:103408133/mdm:103441466/mdm:103438110/mdm:103433139/mdm:103456202/mdm:103442920/mdm:103400415/mdm:103413903	20	1	MD07G1280300	19	MD02G1266200/MD03G1057400/MD11G1059400/MD06G1034300/MD03G1108500/MD01G1086900/MD04G1228800/MD13G1213100/MD07G1203700/MD13G1134500/MD04G1165000/MD03G1292200/MD08G1150200/MD06G1232600/MD16G1145100/MD15G1125200/MD01G1205500/MD15G1171800/MD12G1181000
mdm00904	Diterpenoid biosynthesis	7/273	27/5242	0.000347111	0.00841745	MD10G1158100/MD11G1208700/MD05G1169600/MD09G1217400/MD01G1192100/MD05G1207000/MD17G1199100	MD10G1158100/MD11G1208700/MD05G1169600/MD09G1217400/MD01G1192100/MD05G1207000/MD17G1199100	mdm:103445375/mdm:103448995/mdm:103435869/mdm:103429342/mdm:103439897/mdm:103435672/mdm:103440675	7	4	MD11G1208700/MD09G1217400/MD01G1192100/MD17G1199100	3	MD10G1158100/MD05G1169600/MD05G1207000
mdm00591	Linoleic acid metabolism	6/273	22/5242	0.000694138	0.0134663	MD09G1180900/MD11G1023100/MD17G1167100/MD12G1087400/MD03G1021200/MD07G1004500	MD09G1180900/MD11G1023100/MD17G1167100/MD12G1087400/MD03G1021200/MD07G1004500	mdm:103453627/mdm:103422578/mdm:103449741/mdm:103436385/mdm:103447063/mdm:103438366	6	0		6	MD09G1180900/MD11G1023100/MD17G1167100/MD12G1087400/MD03G1021200/MD07G1004500
mdm04626	Plant-pathogen interaction	21/273	191/5242	0.000841092	0.0135977	MD06G1231000/MD03G1057400/MD11G1059400/MD13G1124200/MD05G1041800/MD10G1321000/MD07G1280300/MD15G1270300/MD06G1186000/MD17G1056400/MD03G1120600/MD03G1049900/MD09G1061000/MD13G1134500/MD05G1080100/MD07G1258600/MD01G1079600/MD16G1145100/MD01G1225000/MD12G1181000/MD01G1208700	MD06G1231000/MD03G1057400/MD11G1059400/MD13G1124200/MD05G1041800/MD10G1321000/MD07G1280300/MD15G1270300/MD06G1186000/MD17G1056400/MD03G1120600/MD03G1049900/MD09G1061000/MD13G1134500/MD05G1080100/MD07G1258600/MD01G1079600/MD16G1145100/MD01G1225000/MD12G1181000/MD01G1208700	mdm:103420378/mdm:103407650/mdm:103447297/mdm:103452185/mdm:103443876/mdm:103434507/mdm:103443210/mdm:103401244/mdm:103437787/mdm:103404487/mdm:103407781/mdm:103447258/mdm:103429045/mdm:103441525/mdm:103436500/mdm:103439670/mdm:103414450/mdm:103433139/mdm:103406590/mdm:103413903/mdm:103443172	21	8	MD05G1041800/MD07G1280300/MD15G1270300/MD17G1056400/MD09G1061000/MD05G1080100/MD01G1225000/MD01G1208700	13	MD06G1231000/MD03G1057400/MD11G1059400/MD13G1124200/MD10G1321000/MD06G1186000/MD03G1120600/MD03G1049900/MD13G1134500/MD07G1258600/MD01G1079600/MD16G1145100/MD12G1181000
mdm00561	Glycerolipid metabolism	11/273	83/5242	0.00354474	0.0491199	MD06G1200300/MD01G1119700/MD17G1085700/MD12G1087400/MD16G1041900/MD05G1321600/MD16G1264500/MD15G1219200/MD04G1148900/MD14G1039100/MD08G1112500	MD06G1200300/MD01G1119700/MD17G1085700/MD12G1087400/MD16G1041900/MD05G1321600/MD16G1264500/MD15G1219200/MD04G1148900/MD14G1039100/MD08G1112500	mdm:103437868/mdm:103426378/mdm:103404756/mdm:103436385/mdm:103402693/mdm:103434744/mdm:103403751/mdm:103400922/mdm:103427617/mdm:103429278/mdm:103410732	11	4	MD05G1321600/MD15G1219200/MD04G1148900/MD08G1112500	7	MD06G1200300/MD01G1119700/MD17G1085700/MD12G1087400/MD16G1041900/MD16G1264500/MD14G1039100
