# Supplementary material for: MdVQ37 overexpression reduces basal thermotolerance in transgenic apple by affecting transcription factor activity and salicylic acid homeostasis
Source: Hortic Res. 2021 Oct 1;8:220. doi: 10.1038/s41438-021-00655-3 (PMC8484266; doi:10.1038/s41438-021-00655-3)
Supplement: Supplementary file 10 — DEGs in transgenic lines [file 41438_2021_655_MOESM10_ESM.xlsx]

## Sheet: MdVQ37vsWT-deg-up
gene_id	WT1_fpkm	WT2_fpkm	WT3_fpkm	3711_fpkm	3712_fpkm	3713_fpkm	3721_fpkm	3722_fpkm	3723_fpkm	gene_name	gene_chr	gene_start	gene_end	gene_strand	gene_length	gene_biotype	gene_description	tf_family
MD00G1008600	0.672041	0.177622	0.778481	2.73181	1.6629	0.682647	4.35666	0.716527	1.72161	MD00G1008600	Chr00	1104885	1106231	+	1347	-	-	-
MD00G1013600	2.00889	1.66215	1.69297	5.04076	9.40976	1.67037	12.4742	3.80115	3.55604	MD00G1013600	Chr00	1706153	1709792	-	1460	-	-	-
MD00G1058300	0.795465	1.08125	0.69109	1.30794	5.60967	1.58091	11.2916	3.41899	1.55116	MD00G1058300	Chr00	10638948	10641413	+	1138	-	-	-
MD00G1073400	41.2564	42.0428	36.6644	99.0419	79.3348	101.409	72.2105	83.773	78.553	MD00G1073400	Chr00	14835486	14837126	+	1191	-	-	-
MD00G1186900	19.4936	34.8469	17.1844	35.6944	35.4578	45.0534	39.5123	40.0889	54.694	MD00G1186900	Chr00	44333020	44333931	-	717	-	-	-
MD00G1187000	16.6808	24.1945	15.5693	33.061	33.6269	36.236	31.2002	26.3205	44.5291	MD00G1187000	Chr00	44333933	44334990	+	534	-	-	-
MD01G1015700	0.207505	0.783484	0.965772	2.60631	7.05995	6.52958	23.193	10.8892	3.47113	MD01G1015700	Chr01	7233559	7234034	+	349	-	-	-
MD01G1076200	67.1652	43.4281	41.7096	99.8779	79.3492	71.806	85.3083	92.8495	75.8753	MD01G1076200	Chr01	18213612	18213866	-	255	-	-	-
MD01G1124500	23.1685	18.4095	22.2613	79.6593	74.3252	51.213	52.6362	34.8196	38.161	MD01G1124500	Chr01	23735214	23738742	-	1541	-	-	-
MD01G1152500	1.45965	1.3053	2.22478	4.2983	3.61705	2.6012	11.8305	2.21837	2.96186	MD01G1152500	Chr01	26108660	26111953	+	1414	-	-	-
MD01G1167600	3.27401	4.15136	5.05405	11.6058	11.9403	9.54972	23.9864	22.3055	38.6759	MD01G1167600	Chr01	27221387	27222127	+	741	-	-	-
MD01G1194200	4.09597	3.44835	2.67503	6.27423	5.87271	5.43355	5.29614	5.33984	5.17547	MD01G1194200	Chr01	29294109	29298341	+	3598	-	-	-
MD01G1208800	0.0533278	0.025169	0.220621	1.08083	1.05839	0.632957	0.856823	0.444202	0.53524	MD01G1208800	Chr01	30320779	30324770	+	2716	-	-	-
MD02G1110500	27.5407	21.2485	62.7618	121.47	129.835	101.071	85.1969	127.688	92.1059	MD02G1110500	Chr02	8988478	8989766	+	1015	-	-	Glyoxalase
MD02G1127400	2.80453	2.05901	1.80484	4.55442	4.27296	3.76742	6.38541	3.78963	3.8127	MD02G1127400	Chr02	10313685	10319290	+	2324	-	-	-
MD02G1169000	1.78352	1.72268	1.97334	4.08877	4.39034	2.61034	5.55026	3.07486	4.44051	MD02G1169000	Chr02	14486846	14490994	-	2619	-	-	-
MD02G1203600	8.12916	7.95405	7.06445	11.8462	12.4952	13.7181	11.4924	12.728	14.9278	MD02G1203600	Chr02	20336665	20346608	+	4628	-	-	-
MD02G1222600	16.692	11.2017	17.309	43.4798	37.377	36.9077	34.5363	39.6478	35.3185	MD02G1222600	Chr02	25993738	25994733	-	833	-	-	-
MD02G1291100	1.52998	2.45515	2.05714	9.78317	12.2513	10.755	7.98037	13.2965	14.2349	MD02G1291100	Chr02	34687627	34694663	+	710	-	-	-
MD03G1010300	4.07405	3.84564	11.2627	26.9985	27.2435	17.2361	18.0868	18.8072	15.6137	MD03G1010300	Chr03	790344	791294	-	951	-	-	-
MD03G1019400	2.56093	2.75394	2.07872	8.66147	8.7231	8.6258	6.00858	5.83245	7.62273	MD03G1019400	Chr03	1487859	1492727	-	1117	-	-	-
MD03G1050200	2.26596	2.76547	2.81707	4.20773	4.74322	5.28172	4.62621	5.62427	6.47611	MD03G1050200	Chr03	4012128	4015459	-	1582	-	-	-
MD03G1052400	0.656084	0.855225	0.743193	2.17608	15.6866	3.62194	29.2452	4.5281	3.4642	MD03G1052400	Chr03	4180760	4182503	+	1159	-	-	-
MD03G1063400	1.10684	0.746278	0.654157	2.88877	4.72766	5.23747	6.18566	5.00493	5.89465	MD03G1063400	Chr03	5098147	5100786	+	229	-	-	-
MD03G1088600	1.3422	1.66111	2.28281	13.7251	14.1764	19.7592	2.66701	4.67078	3.53534	MD03G1088600	Chr03	7315602	7317971	+	1214	-	-	-
MD03G1119500	2.61441	2.4267	2.56881	6.66703	7.14298	4.8591	7.34598	4.93615	4.78989	MD03G1119500	Chr03	10940097	10941225	-	831	-	-	-
MD03G1125200	35.0616	36.7691	30.0449	55.6532	61.9863	56.6499	47.6811	56.3681	44.3579	MD03G1125200	Chr03	11817451	11820436	-	1861	-	-	-
MD03G1131700	4.89791	6.64602	4.47778	20.8725	18.3054	18.4929	16.2523	11.7294	9.7817	MD03G1131700	Chr03	13002482	13003687	+	828	-	-	-
MD03G1132200	2.18899	2.84112	2.02817	5.93626	5.50109	8.45911	5.05473	5.96389	3.57456	MD03G1132200	Chr03	13122829	13123997	+	794	-	-	-
MD03G1134700	8.08663	7.14707	5.96651	10.057	12.5857	10.0091	18.4704	10.683	11.4225	MD03G1134700	Chr03	13446978	13448023	-	703	-	-	-
MD03G1136000	26.015	37.591	21.4758	55.3999	78.6718	49.7295	101.72	64.6111	36.8284	MD03G1136000	Chr03	13665886	13667213	-	1062	-	-	-
MD03G1137600	0.661004	0.444164	0.521433	1.15133	1.25904	0.82878	1.63833	1.7171	0.792481	MD03G1137600	Chr03	13952151	13955600	+	3232	-	-	-
MD03G1146400	0.434809	0.530404	0.415117	1.0006	1.17245	1.99417	1.3209	1.8109	1.84155	MD03G1146400	Chr03	16078619	16085446	+	5413	-	-	Transposase_21
MD03G1148200	4.61268	6.45855	5.80443	10.7095	8.2432	9.42188	10.6693	9.22129	11.2434	MD03G1148200	Chr03	16421134	16423235	+	471	-	-	-
MD03G1199400	0.44158	0.291776	0.68507	1.26054	3.91533	1.31639	4.27751	1.69198	1.18188	MD03G1199400	Chr03	27288491	27290015	-	820	-	-	-
MD03G1217600	13.8105	11.9103	12.584	27.4225	24.5966	14.2825	30.3193	21.6605	25.3637	MD03G1217600	Chr03	30222191	30224712	+	1366	-	-	Motile_Sperm
MD03G1256000	4.61288	4.48233	3.35215	8.64091	8.61034	16.1782	4.45101	12.0168	16.9747	MD03G1256000	Chr03	34340617	34343303	-	2402	-	-	-
MD04G1004500	0.114467	0.0360163	0.0789262	0.52281	0.668754	0.252767	0.426468	0.381387	0.838862	MD04G1004500	Chr04	576867	584872	+	949	-	-	-
MD04G1070300	5.9577	5.74866	5.88801	13.3031	11.8412	17.6874	8.26208	20.5395	12.6553	MD04G1070300	Chr04	9619669	9626031	+	1094	-	-	-
MD04G1077900	0.289677	0.410154	0.674109	2.02593	1.97861	1.27934	1.45024	2.08113	1.45371	MD04G1077900	Chr04	10660370	10661483	-	1000	-	-	-
MD04G1102400	2.83491	2.37189	3.19862	9.56392	6.77559	4.69508	8.34162	4.13242	6.4051	MD04G1102400	Chr04	18915569	18916758	-	562	-	-	-
MD04G1103900	0.381958	1.08163	0.711085	2.79126	3.85923	4.7233	3.4865	3.18157	2.77481	MD04G1103900	Chr04	19111765	19115180	+	474	-	-	-
MD04G1125900	1.49391	0.872954	1.54511	4.63005	5.28078	4.16288	4.96953	4.68123	3.87602	MD04G1125900	Chr04	21234928	21235514	-	509	-	-	-
MD04G1138400	35.8718	28.738	23.7792	61.8641	57.6467	42.1175	66.8448	47.3803	47.1612	MD04G1138400	Chr04	22608467	22610074	+	1608	-	-	-
MD04G1148900	4.92905	3.75796	4.70582	12.2305	7.18303	7.2214	17.8345	4.81634	10.8729	MD04G1148900	Chr04	23698018	23699135	-	764	-	-	-
MD04G1180600	0.0423504	0	0	0.435216	0.742277	1.16899	1.18339	0.352764	0.485785	MD04G1180600	Chr04	27148706	27149754	+	855	-	-	-
MD04G1191700	236.1	211.217	282.751	424.098	349.678	318.058	439.569	327.027	340.161	MD04G1191700	Chr04	28102824	28109449	-	540	-	-	-
MD04G1195400	4.92589	5.79175	7.09086	16.3474	18.7997	5.08886	28.4408	8.08621	9.58236	MD04G1195400	Chr04	28407643	28408899	-	1257	-	-	-
MD04G1206600	1.74044	2.28398	0.921993	3.48989	6.73993	2.71841	17.2389	3.50055	2.88097	MD04G1206600	Chr04	29229710	29230662	-	853	-	-	-
MD04G1225000	22.4087	25.92	25.2368	39.8834	44.5199	40.4899	50.623	42.2495	39.9502	MD04G1225000	Chr04	30478283	30479519	-	1018	-	-	-
MD04G1225100	55.1895	47.8358	54.2806	72.4484	69.6172	75.6407	79.5274	76.3373	72.6489	MD04G1225100	Chr04	30488204	30491484	+	1324	-	-	-
MD04G1229700	1.30806	1.57147	4.61213	6.7212	6.86569	7.8777	7.42095	8.02321	6.42229	MD04G1229700	Chr04	30991533	30992141	+	609	-	-	-
MD05G1073800	1.42266	1.19573	1.26985	2.24753	2.17001	2.06567	1.7789	2.88951	2.44036	MD05G1073800	Chr05	15529896	15538054	+	1858	-	-	-
MD05G1084400	0.326212	0.115471	0.379566	1.48993	2.06	1.4407	1.78508	0.74724	1.16933	MD05G1084400	Chr05	17722641	17723528	+	888	-	-	-
MD05G1129000	0	0	0.0284578	0.377011	0.226943	0.516451	0.563818	0.297946	0.105204	MD05G1129000	Chr05	25306531	25310547	+	1316	-	-	-
MD05G1152700	5.01134	3.94534	4.2788	6.03869	5.73834	6.87513	6.39573	7.15843	6.72674	MD05G1152700	Chr05	28355933	28359577	+	1698	-	-	-
MD05G1155900	2.00634	3.42697	1.58102	3.16364	8.81591	6.69839	7.43052	12.0964	3.51601	MD05G1155900	Chr05	28581085	28581951	+	758	-	-	-
MD05G1159900	0.51728	1.1268	0.246926	2.13543	3.44605	2.2406	4.29921	3.28129	1.67355	MD05G1159900	Chr05	28840766	28842369	+	910	-	-	-
MD05G1178500	4.93148	3.00903	7.18576	14.1863	8.20241	9.02468	13.7292	11.302	8.59444	MD05G1178500	Chr05	30515312	30517490	-	1329	-	-	-
MD05G1179900	23.0355	20.5804	22.5234	36.7712	31.9839	37.2006	27.1248	34.0759	33.2375	MD05G1179900	Chr05	30788893	30791538	-	1410	-	-	-
MD05G1188800	5.2943	5.5193	5.7836	7.35626	8.04516	8.94429	9.09013	7.98752	7.15413	MD05G1188800	Chr05	31653742	31656640	-	1703	-	-	-
MD05G1279900	0.826611	0.856391	0.583861	1.65751	3.78311	1.49143	3.45528	1.8473	1.46466	MD05G1279900	Chr05	41400021	41404282	+	1796	-	-	-
MD05G1303500	11.7938	10.6114	16.798	28.4743	22.8326	20.8279	32.3409	20.1714	23.5439	MD05G1303500	Chr05	43598239	43602373	-	2361	-	-	-
MD05G1315300	5.2326	4.64288	5.10885	7.12195	8.95541	9.75219	6.55036	7.67109	8.20288	MD05G1315300	Chr05	44488954	44492093	-	1730	-	-	-
MD05G1352700	44.555	36.4256	29.2114	93.7954	76.2999	80.606	68.9306	67.6188	67.8728	MD05G1352700	Chr05	46918268	46919317	-	1050	-	-	-
MD06G1149200	11.1385	10.1708	11.5994	18.8371	19.0607	15.7213	16.685	16.8023	18.5867	MD06G1149200	Chr06	29179042	29183690	-	1892	-	-	ABC1
MD06G1161400	2.53336	4.30851	1.42303	17.0819	32.9865	12.7075	18.0431	9.56867	8.83048	MD06G1161400	Chr06	30244768	30247075	-	1658	-	-	-
MD06G1202000	1.16607	1.41932	0.856918	3.60898	4.42924	1.96509	8.20298	2.78609	1.64261	MD06G1202000	Chr06	33527299	33531575	+	1180	-	-	-
MD06G1234600	1.3025	1.75406	1.86803	4.67988	6.23098	4.18009	4.99832	4.80267	3.0545	MD06G1234600	Chr06	36550721	36553992	-	2085	-	-	-
MD07G1000800	1.45713	1.92561	1.24333	4.2427	8.07487	2.25236	10.2808	4.00533	3.76068	MD07G1000800	Chr07	122587	124864	+	994	-	-	-
MD07G1048900	1.39508	1.6903	1.42135	2.75796	3.28455	2.32197	5.31402	2.58426	2.20929	MD07G1048900	Chr07	4187133	4189293	-	1739	-	-	-
MD07G1063900	0.423194	0.69907	0.273561	0.483221	3.79048	1.08052	5.09963	2.04894	0.63207	MD07G1063900	Chr07	5993184	5995141	-	1369	-	-	-
MD07G1065000	1.66377	2.17013	1.15762	4.00675	3.05644	3.13956	5.40977	2.8977	3.44097	MD07G1065000	Chr07	6158514	6161294	-	1197	-	-	-
MD07G1065100	0.428199	0.50524	0.858067	5.01158	3.83531	4.04817	2.99127	1.85025	2.50702	MD07G1065100	Chr07	6162687	6165911	-	1353	-	-	-
MD07G1082500	0.905906	1.08147	1.12985	2.09922	2.38992	1.47091	3.10215	1.66453	1.93563	MD07G1082500	Chr07	8088135	8090557	-	1359	-	-	-
MD07G1092800	27.479	21.3432	25.716	40.0593	33.8064	43.7996	33.7265	42.561	40.9577	MD07G1092800	Chr07	9880242	9881299	+	900	-	-	-
MD07G1135000	30.4383	33.1101	33.4932	48.2284	47.3815	55.4849	54.7907	55.4797	47.0145	MD07G1135000	Chr07	19692242	19696017	-	1694	-	-	PALP
MD07G1213100	2.41562	2.52449	2.52389	5.50242	5.60364	4.0823	6.4744	3.706	4.71234	MD07G1213100	Chr07	29085618	29089717	-	2938	-	-	-
MD07G1215900	0.142698	0.269395	0.166037	0.203673	2.37234	0.216637	2.25951	0.772605	0.426258	MD07G1215900	Chr07	29315572	29319808	+	2030	-	-	Aa_trans
MD07G1220400	10.5287	9.33347	10.5581	13.7993	16.6603	16.4769	17.1404	15.9386	14.3962	MD07G1220400	Chr07	29775948	29778963	-	791	-	-	-
MD07G1224700	0.894064	0.717348	1.10964	2.96055	3.41059	1.43136	3.41429	1.89905	1.70924	MD07G1224700	Chr07	30141396	30142205	-	810	-	-	-
MD07G1251600	0.626846	0.730926	1.48734	3.95772	4.21983	2.36131	5.9073	3.56284	2.22054	MD07G1251600	Chr07	31972128	31973660	+	982	-	-	-
MD07G1274500	25.8871	18.7544	21.2186	36.4683	44.2381	38.6931	30.8934	36.4416	36.2515	MD07G1274500	Chr07	33999934	34002222	+	1119	-	-	adh_short
MD07G1287000	8.49907	8.12286	7.78311	14.5265	16.1103	13.4698	10.8436	10.833	12.3301	MD07G1287000	Chr07	34865997	34870926	-	4090	-	-	-
MD07G1288100	0.0338565	0.0079896	0.0262626	0.183629	0.183258	0.084108	0.141907	0.133956	0.137542	MD07G1288100	Chr07	34930688	34948108	+	4278	-	-	-
MD07G1305300	5.69638	6.75254	7.62711	9.93302	10.016	13.749	14.4366	16.2577	9.28619	MD07G1305300	Chr07	36229281	36232986	-	820	-	-	-
MD08G1035400	4.58058	4.71025	4.31408	8.12301	8.49538	7.34603	7.29352	7.03409	6.38429	MD08G1035400	Chr08	2467157	2468701	-	1415	-	-	-
MD08G1039700	4.18851	4.39298	4.57859	7.47849	6.40147	7.05592	5.79378	6.79811	6.60778	MD08G1039700	Chr08	2912259	2915587	-	3190	-	-	-
MD08G1040200	0.138204	0.733816	0.321617	0.710134	3.41974	0.591298	4.81118	0.892176	0.594484	MD08G1040200	Chr08	2971352	2974840	-	2096	-	-	Aa_trans
MD08G1112500	40.0711	34.1397	34.6788	48.5256	45.4904	49.0889	46.7376	48.4761	49.0944	MD08G1112500	Chr08	9940108	9943040	-	1716	-	-	-
MD08G1116700	11.6255	11.4267	15.0574	44.4206	53.9915	35.0923	38.7433	32.2269	34.5357	MD08G1116700	Chr08	10667310	10671136	+	1358	-	-	-
MD08G1178500	16.6193	9.28982	20.1656	36.1509	27.7598	20.3997	44.3634	27.6092	24.9385	MD08G1178500	Chr08	21922445	21922834	-	390	-	-	-
MD09G1005700	2.49836	1.98097	1.27476	8.71033	8.37999	10.8867	4.12662	8.65716	7.73758	MD09G1005700	Chr09	426517	427802	-	1087	-	-	-
MD09G1035500	2.9314	2.63802	3.03186	4.76931	5.54345	3.65583	7.65355	4.50395	3.99259	MD09G1035500	Chr09	2171837	2177391	+	2384	-	-	-
MD09G1042100	4.20707	2.85112	3.21695	5.48126	5.72773	4.34731	6.22953	6.21497	6.97743	MD09G1042100	Chr09	2732807	2735701	-	2014	-	-	Exo_endo_phos
MD09G1049300	0.290673	1.48947	0.214739	2.03883	6.72151	4.95157	32.3728	4.5657	1.54802	MD09G1049300	Chr09	3280094	3281655	-	872	-	-	-
MD09G1059800	0	0.12354	0.0451211	0.547953	1.2594	0.578015	1.50347	1.09017	0.375313	MD09G1059800	Chr09	4052349	4053178	-	830	-	-	-
MD09G1083600	2.01471	2.26648	2.74028	5.04214	4.8657	3.32145	7.99463	3.81614	4.22099	MD09G1083600	Chr09	5873319	5875100	-	1312	-	-	-
MD09G1088000	3.13352	7.6641	2.70796	8.31682	35.0923	17.2526	18.368	21.5653	6.41656	MD09G1088000	Chr09	6322487	6329435	-	2600	-	-	-
MD09G1119300	0	0.0301407	0	0.10938	1.31683	0.423062	0.624566	1.03729	0.0305222	MD09G1119300	Chr09	9213659	9215091	+	1134	-	-	-
MD09G1138500	2.74127	1.94434	2.69906	4.4122	5.26132	3.87311	4.18336	4.28296	3.62702	MD09G1138500	Chr09	10744474	10753092	-	4676	-	-	-
MD09G1157500	1.12679	1.9835	1.63787	3.30347	3.42238	2.32008	4.36828	4.03335	2.18327	MD09G1157500	Chr09	12555798	12556986	+	1189	-	-	-
MD09G1174800	4.28412	4.70868	3.84419	6.07563	6.99852	7.0196	6.21326	7.33257	7.77885	MD09G1174800	Chr09	14857751	14865970	-	1851	-	-	-
MD09G1241900	1.50873	1.6166	1.39174	3.1661	8.95468	1.17057	13.597	2.92103	2.29968	MD09G1241900	Chr09	30934103	30934990	+	888	-	-	-
MD09G1250100	0.478541	0.476807	0.384954	6.40522	3.53587	1.08608	12.1832	1.21797	2.82081	MD09G1250100	Chr09	32030111	32032833	+	1362	-	-	-
MD09G1285100	0.122371	0.0924083	0.189847	1.08988	1.31211	0.837688	0.478714	0.458688	0.538073	MD09G1285100	Chr09	36308267	36311531	+	2959	-	-	-
MD10G1008800	0.462629	0.739016	0.40487	2.11299	2.62334	1.45379	1.87278	1.34874	1.05452	MD10G1008800	Chr10	1281671	1292253	+	2035	-	-	ACT
MD10G1024000	1.00143	1.89057	0.109026	4.39334	17.4978	10.8241	14.4332	12.2489	6.34808	MD10G1024000	Chr10	3007772	3008458	+	687	-	-	DUF125
MD10G1192900	144.378	137.255	123.584	175.494	177.084	183.271	234.648	194.255	177.565	MD10G1192900	Chr10	28909337	28912808	-	1337	-	-	-
MD10G1242600	24.7981	38.1153	25.9316	80.9371	87.0519	105.218	79.6151	79.8361	66.0778	MD10G1242600	Chr10	33749895	33750630	+	660	-	-	-
MD10G1279500	9.30525	8.78356	8.22934	21.3272	19.6046	18.1657	22.0447	19.7144	15.9848	MD10G1279500	Chr10	37056944	37057480	+	537	-	-	-
MD10G1282700	0.894264	0.613911	1.81619	3.63885	2.53128	1.3105	5.48227	1.78774	2.4401	MD10G1282700	Chr10	37324347	37328843	-	2227	-	-	-
MD10G1291400	1.8266	2.73842	1.94476	4.04867	3.93262	10.6177	2.55201	15.4387	10.4247	MD10G1291400	Chr10	37997564	37998759	-	674	-	-	-
MD10G1292600	2.40184	2.6794	2.22068	4.15533	4.95261	3.73676	4.237	4.85006	3.72211	MD10G1292600	Chr10	38096489	38098742	-	995	-	-	-
MD10G1320900	109.215	101.266	91.0204	194.284	185.453	205.59	166.45	167.449	135.368	MD10G1320900	Chr10	40296682	40297299	+	618	-	-	-
MD10G1327300	3.47719	3.3138	2.66268	8.39891	5.61879	4.61442	12.6747	4.90156	7.19089	MD10G1327300	Chr10	40703574	40704656	-	1083	-	-	-
MD10G1330900	7.17092	8.91348	28.0879	56.6272	58.5237	36.5301	64.0143	43.9409	37.1232	MD10G1330900	Chr10	40908806	40910299	-	1020	-	-	-
MD10G1332400	10.9978	20.3706	15.6401	26.8035	31.957	21.1925	75.3291	33.575	17.3805	MD10G1332400	Chr10	40982259	40983994	+	1396	-	-	-
MD11G1003400	14.7666	13.5207	13.194	26.5265	31.6955	20.8923	39.4534	26.2741	21.6367	MD11G1003400	Chr11	273800	277531	+	2126	-	-	-
MD11G1006300	0	0.0309878	0.0339533	0.637239	0.879997	0.471198	1.40655	0.273448	0.37656	MD11G1006300	Chr11	597544	606161	+	1103	-	-	-
MD11G1011100	8.87398	6.67775	6.77125	24.3397	22.3609	22.4391	16.8777	14.4475	16.6684	MD11G1011100	Chr11	828475	829885	-	1167	-	-	-
MD11G1011300	0.779991	0.453084	0.341305	1.57572	1.76299	2.21923	1.73243	2.22399	2.58086	MD11G1011300	Chr11	838712	840629	-	1207	-	-	-
MD11G1012300	1.63724	1.11416	2.95351	8.56475	10.3635	7.94542	7.87307	8.81687	6.91515	MD11G1012300	Chr11	886298	887248	-	951	-	-	-
MD11G1036700	1.06499	1.40739	1.14554	2.5618	4.08458	1.97545	5.88561	2.82688	3.12188	MD11G1036700	Chr11	3175555	3178606	+	2550	-	-	-
MD11G1037300	4.91823	4.50793	4.42329	10.0108	8.23072	12.3558	7.76773	7.71845	8.65304	MD11G1037300	Chr11	3202215	3203065	-	508	-	-	-
MD11G1054500	4.95229	10.5028	3.19294	16.854	53.7106	29.9668	84.4062	32.9739	22.1321	MD11G1054500	Chr11	4644688	4646556	+	1126	-	-	-
MD11G1093900	4.2029	2.95002	10.663	31.4193	26.7399	17.015	20.9453	32.6748	22.5597	MD11G1093900	Chr11	7816396	7818857	-	1008	-	-	-
MD11G1114000	0.294986	0.69612	0.0762739	1.2631	3.26942	2.687	1.57986	3.00999	1.12789	MD11G1114000	Chr11	10312847	10313337	+	491	-	-	-
MD11G1119400	0	0.024985	0	0.18134	0.463923	0.175348	0.591694	0.19843	0.177109	MD11G1119400	Chr11	10877061	10883935	-	1368	-	-	-
MD11G1126200	5.45649	4.01184	3.30163	10.5536	10.5242	9.6516	6.51712	9.55392	7.9301	MD11G1126200	Chr11	11606265	11609582	+	1951	-	-	Abhydrolase_1
MD11G1152500	1.24341	1.26854	1.81862	2.88257	2.93944	2.60705	3.49783	3.07576	2.49717	MD11G1152500	Chr11	14626561	14631465	-	2883	-	-	-
MD11G1158400	0.665458	0.696426	0.456348	0.768106	1.27523	1.22989	1.25312	1.54843	1.34134	MD11G1158400	Chr11	15394075	15400677	-	5006	-	-	-
MD11G1276300	0.762307	3.11813	1.90538	3.6268	6.74599	5.05002	13.9048	7.9901	5.04002	MD11G1276300	Chr11	39338864	39339433	-	570	-	-	-
MD11G1276600	5.2545	7.77727	5.1573	12.9588	13.9489	15.9049	8.04044	11.6864	11.5659	MD11G1276600	Chr11	39378176	39380510	-	2026	-	-	-
MD11G1282700	4.15907	4.81899	3.5473	14.5621	16.9489	10.8164	12.0439	14.0873	13.5472	MD11G1282700	Chr11	40109983	40112669	+	1837	-	-	-
MD11G1286200	6.72746	5.91449	4.53635	11.5978	10.2001	16.9311	9.36849	12.7183	11.0015	MD11G1286200	Chr11	40556051	40557148	+	1098	-	-	-
MD11G1291700	13.2264	11.4547	13.1068	23.2301	19.9004	18.416	16.4612	20.7045	20.5213	MD11G1291700	Chr11	41155885	41161088	+	2223	-	-	-
MD12G1018900	0.254758	0.176348	0.158093	1.37689	2.20631	1.46266	1.26554	1.11761	1.18513	MD12G1018900	Chr12	1807099	1810110	-	2132	-	-	-
MD12G1020200	18.2432	17.4295	22.5333	42.8628	44.068	32.9493	47.8051	38.6932	38.2639	MD12G1020200	Chr12	2001237	2003471	-	1308	-	-	-
MD12G1028200	6.99087	7.32301	5.49947	11.3068	13.5165	8.2769	14.322	12.6338	8.99883	MD12G1028200	Chr12	3148523	3153422	+	2077	-	-	-
MD12G1076100	0.0431066	0.12207	0	0.295325	0.533317	0.999484	1.40527	0.574501	0.535664	MD12G1076100	Chr12	9213087	9213926	-	840	-	-	-
MD12G1145700	3.24638	4.17226	3.22849	5.13255	5.02054	7.00328	5.18691	5.99066	5.6573	MD12G1145700	Chr12	22481338	22482877	-	1450	-	-	-
MD12G1191700	6.08986	7.34852	4.72392	9.91075	10.6478	10.1725	9.53173	9.89689	10.3671	MD12G1191700	Chr12	27379265	27382914	-	2307	-	-	-
MD12G1241800	39.2606	40.7274	41.648	48.4118	50.4786	52.1829	58.4182	56.2228	53.5966	MD12G1241800	Chr12	31346637	31349429	+	1258	-	-	-
MD12G1246800	0.987096	0.840852	2.66436	6.18534	6.15584	6.85816	6.3013	8.54303	5.93746	MD12G1246800	Chr12	31703228	31704831	-	1504	-	-	-
MD12G1254500	0.159093	0.195226	0.213909	0.39965	0.951347	0.544534	1.06692	0.530076	0.364979	MD12G1254500	Chr12	32290771	32294329	+	2276	-	-	-
MD12G1254800	0.514996	0.838144	0.955088	2.16968	2.12385	3.01953	2.49765	1.44964	1.2901	MD12G1254800	Chr12	32314428	32317579	+	2039	-	-	-
MD13G1048100	3.13475	2.68726	3.0106	5.00384	5.70536	4.16746	10.6066	5.19563	5.74831	MD13G1048100	Chr13	3366934	3368964	-	1132	-	-	Cytochrom_B561
MD13G1056500	4.69411	4.12439	5.72521	9.00062	6.95508	6.1607	8.02948	7.66021	7.54892	MD13G1056500	Chr13	3935871	3941012	-	2453	-	-	-
MD13G1059400	0.343684	1.06594	0.177731	1.99019	3.18905	2.9273	3.86426	2.31066	2.08846	MD13G1059400	Chr13	4160676	4162150	+	1475	-	-	-
MD13G1065700	80.3574	57.9299	54.8794	110.149	107.641	108.072	119.816	111.887	81.3829	MD13G1065700	Chr13	4546484	4548043	-	1560	-	-	-
MD13G1079100	9.89222	8.30188	10.6328	16.0371	16.1686	18.247	12.5	17.5203	16.1201	MD13G1079100	Chr13	5554626	5558224	+	2145	-	-	-
MD13G1092800	1.43971	1.63823	1.75422	2.47713	3.68035	2.32995	4.62913	2.49702	2.54501	MD13G1092800	Chr13	6549792	6551985	-	1836	-	-	-
MD13G1100900	20.6912	21.9725	16.9419	59.8854	58.2204	58.2239	42.5597	61.0408	49.858	MD13G1100900	Chr13	7141149	7141400	-	252	-	-	-
MD13G1105100	0.0142951	0.121443	0.0295701	0.0652911	1.01694	0.126267	1.19834	0.202425	0.177638	MD13G1105100	Chr13	7535690	7538880	+	2533	-	-	-
MD13G1112500	1.35878	1.83724	1.63324	7.92526	6.92879	5.06838	12.7586	5.07787	5.19533	MD13G1112500	Chr13	8168974	8170495	-	986	-	-	-
MD13G1149900	1.05136	0.841031	0.810936	1.40396	2.49861	1.45594	4.86313	1.69212	1.58412	MD13G1149900	Chr13	11759600	11762653	-	2032	-	-	-
MD13G1158100	4.45473	4.05882	3.67113	9.30275	7.38047	9.5214	6.58999	7.11371	8.11792	MD13G1158100	Chr13	12355477	12359997	-	3040	-	-	-
MD13G1195400	3.8777	3.05861	1.70313	8.1478	9.05465	7.72217	6.62986	7.10893	6.05924	MD13G1195400	Chr13	16936256	16939252	-	2045	-	-	-
MD13G1222200	1.54779	1.33755	1.66847	3.53466	4.87723	3.36972	7.91894	3.81329	3.00069	MD13G1222200	Chr13	21514224	21516886	+	1661	-	-	-
MD13G1236900	0.246324	0.155009	0.0566145	0.68753	0.733663	0.392843	1.40209	0.866311	0.497076	MD13G1236900	Chr13	24114855	24116177	-	1323	-	-	-
MD13G1263000	7.22865	13.5216	5.96739	22.5659	29.1957	23.2115	37.8652	26.4602	17.5596	MD13G1263000	Chr13	33446627	33447172	+	546	-	-	-
MD13G1283000	2.70639	3.4943	3.47479	5.54116	5.35608	5.49544	5.96879	5.9338	6.92838	MD13G1283000	Chr13	41622398	41628699	-	1164	-	-	-
MD14G1005700	157.716	138.644	161.758	304.802	296.423	282.295	246.061	310.924	256.016	MD14G1005700	Chr14	625756	626787	-	852	-	-	-
MD14G1042900	9.75398	8.13321	7.24848	12.9389	13.372	14.0187	11.4306	13.8613	12.3832	MD14G1042900	Chr14	4066487	4071028	+	2387	-	-	-
MD14G1046000	0.412514	0.216326	0.379245	1.60498	1.30741	0.725364	1.7646	0.929019	1.09532	MD14G1046000	Chr14	4395311	4400102	+	2370	-	-	TFR_dimer
MD14G1099400	0.988878	1.35218	1.11835	2.1211	2.96333	1.90815	6.15479	2.22476	2.29688	MD14G1099400	Chr14	15307313	15312249	+	3918	-	-	-
MD14G1153300	0.958821	1.59717	1.16668	2.70485	3.77974	2.17956	6.40909	2.91278	3.07304	MD14G1153300	Chr14	24730615	24731256	-	642	-	-	-
MD14G1167100	38.0709	38.8376	23.706	110.148	139.198	51.8322	168.29	79.7211	110.622	MD14G1167100	Chr14	26011735	26013966	-	1673	-	-	-
MD14G1176000	4.08938	4.40403	5.09465	13.2229	12.4377	4.47407	19.3391	9.56863	10.1633	MD14G1176000	Chr14	26925664	26929510	-	1948	-	-	-
MD14G1200300	6.66901	11.2805	6.80497	37.9725	39.5472	14.1336	54.1126	20.1697	27.9807	MD14G1200300	Chr14	28979545	28980694	+	809	-	-	-
MD14G1205600	6.86378	6.83826	4.6918	9.59719	9.72708	10.4582	9.02591	10.0364	10.1039	MD14G1205600	Chr14	29298535	29307774	-	5803	-	-	FH2
MD14G1227200	1.38381	1.46345	0.993909	3.1748	2.86663	2.46157	3.00746	2.52945	1.94739	MD14G1227200	Chr14	30830319	30835622	-	2826	-	-	C2
MD14G1241600	3.75301	5.82233	4.31292	7.16207	9.7988	9.13156	8.12415	9.00208	6.74306	MD14G1241600	Chr14	32014922	32018286	-	2084	-	-	-
MD14G1244900	3.07349	5.07706	3.1126	10.8573	12.213	7.49392	9.57226	8.77372	6.8245	MD14G1244900	Chr14	32313269	32314399	-	1131	-	-	-
MD15G1043200	0.596861	0.688598	0	1410.6	1149.3	1241.78	490.085	581.351	636.078	MD15G1043200	Chr15	3004087	3004632	-	546	-	-	-
MD15G1048600	6.7617	5.26239	7.93539	13.5192	12.6053	8.53218	16.3749	8.96564	10.7899	MD15G1048600	Chr15	3314297	3316594	+	1312	-	-	-
MD15G1160900	0.800949	1.00806	1.76035	6.05893	6.33099	1.69498	12.4027	1.64011	3.06246	MD15G1160900	Chr15	12074956	12077274	-	1085	-	-	-
MD15G1166000	1.32181	1.13428	1.2014	0.0457362	0	0.1769	0.447698	0.333643	0.421166	MD15G1166000	Chr15	12475774	12477182	-	904	-	-	-
MD15G1241400	2.60793	2.66094	3.55483	7.19502	5.31541	4.02789	9.43557	4.88458	5.23073	MD15G1241400	Chr15	19876359	19882541	-	2402	-	-	-
MD15G1260000	8.75396	10.9863	9.72272	28.0559	23.4352	17.9578	45.5401	15.3707	18.5898	MD15G1260000	Chr15	22159703	22161509	+	728	-	-	-
MD15G1268400	1.53898	1.48011	1.17127	2.53644	2.14054	2.0679	2.74518	2.21312	2.44256	MD15G1268400	Chr15	23183065	23186670	-	2494	-	-	-
MD15G1318200	2.9657	2.57245	3.44039	7.11592	7.47883	7.10203	5.59932	5.79191	3.94582	MD15G1318200	Chr15	32847476	32850407	+	1807	-	-	Mito_carr
MD15G1323900	9.9613	8.35636	9.52703	18.1317	21.1286	14.8325	20.1964	16.5405	19.1372	MD15G1323900	Chr15	34488994	34492639	+	2221	-	-	-
MD15G1335300	0.201725	0.0952076	0.312957	1.61236	1.55984	1.67045	3.19416	1.42825	0.964127	MD15G1335300	Chr15	37448723	37449225	-	359	-	-	-
MD15G1335800	6.42699	4.08409	2.65021	12.4229	10.2209	8.07008	15.0244	9.58724	11.3232	MD15G1335800	Chr15	37601453	37602314	+	862	-	-	-
MD15G1380700	6.18109	6.72909	4.46187	7.26777	8.25391	10.9319	9.49877	10.1559	8.80176	MD15G1380700	Chr15	46838420	46841358	-	2560	-	-	-
MD15G1407800	7.07701	6.46406	6.30097	12.1343	13.6247	9.87472	15.6793	10.6738	10.2786	MD15G1407800	Chr15	50793345	50796506	+	3162	-	-	C2
MD16G1012300	2.78166	3.12369	2.95966	4.87385	5.17541	4.25387	6.41772	4.9936	4.9053	MD16G1012300	Chr16	945723	948855	-	2265	-	-	-
MD16G1047100	1.29472	1.16202	0.834184	3.00519	2.80101	2.41376	2.9061	2.17458	1.78539	MD16G1047100	Chr16	3266698	3269842	-	1706	-	-	Aa_trans
MD16G1055400	0.902562	0.837521	1.10753	1.74675	1.87686	1.24988	2.96372	1.75845	1.37454	MD16G1055400	Chr16	3898072	3902822	-	2367	-	-	-
MD16G1065200	1.49665	1.65114	1.4125	2.59545	2.56532	2.49935	2.42211	2.55565	2.53936	MD16G1065200	Chr16	4573897	4580102	-	3871	-	-	-
MD16G1070600	29.4573	46.8	37.4227	101.306	79.9064	52.8108	147.861	50.3062	78.4559	MD16G1070600	Chr16	4956658	4958514	+	1346	-	-	-
MD16G1104700	0	0	0	0.204681	0.225882	0.109954	0.575095	0.0663615	0.0380772	MD16G1104700	Chr16	7358994	7362067	+	1818	-	-	-
MD16G1106400	4.56202	2.20949	6.29939	40.8274	58.6825	3.85025	82.5144	8.9529	33.2423	MD16G1106400	Chr16	7468946	7471200	-	1516	-	-	-
MD16G1127100	0.633295	0.386805	1.11735	1.99922	2.95739	2.13881	2.81055	2.94787	1.42437	MD16G1127100	Chr16	9245059	9246171	-	972	-	-	GRAM
MD16G1127200	2.5901	2.2493	4.2326	11.2976	13.8327	8.17889	9.98769	10.1401	7.7246	MD16G1127200	Chr16	9248716	9250310	+	699	-	-	-
MD16G1129000	0.102771	0.258691	0.318878	1.31038	1.90723	1.00232	1.19654	0.856045	0.573049	MD16G1129000	Chr16	9432819	9438271	+	2114	-	-	-
MD16G1204400	0.596656	1.44321	0.578535	2.25676	4.57521	3.54091	3.16078	3.29258	2.85167	MD16G1204400	Chr16	18679122	18680234	+	971	-	-	-
MD16G1204500	1.27691	2.2815	0.566002	5.1031	8.60427	5.68976	3.78043	4.82429	3.61815	MD16G1204500	Chr16	18680236	18681136	-	794	-	-	-
MD16G1227100	0.277386	0.342399	0.242755	0.657826	1.53993	0.447618	4.11396	0.817573	0.713863	MD16G1227100	Chr16	23027760	23030866	+	1697	-	-	-
MD16G1236000	11.6273	8.48669	11.8884	82.063	99.5199	15.2252	98.4766	26.8434	63.513	MD16G1236000	Chr16	24622603	24626539	+	1909	-	-	-
MD16G1269800	3.66622	5.29782	2.76197	8.63089	9.84636	9.74497	5.60704	10.5565	10.3836	MD16G1269800	Chr16	34885366	34893042	-	800	-	-	-
MD16G1287800	19.2129	17.476	18.0376	50.8838	48.2647	46.0779	24.7392	29.8631	33.1944	MD16G1287800	Chr16	41255602	41262658	+	2124	-	-	-
MD17G1000900	0.319135	0.254898	0.507803	1.14927	1.08833	1.35523	2.26368	1.12466	1.17329	MD17G1000900	Chr17	40871	42345	-	1475	-	-	-
MD17G1002500	2.44762	2.95349	2.27052	5.58957	5.3852	5.82278	4.91209	6.76791	5.59583	MD17G1002500	Chr17	174117	175642	+	1435	-	-	TCP
MD17G1020000	3.58556	2.97782	3.93127	6.18514	6.5367	4.63849	5.5327	5.51184	4.88365	MD17G1020000	Chr17	1512914	1516998	-	2353	-	-	-
MD17G1020800	3.12405	3.18639	3.40459	6.05699	7.06869	4.37527	8.00688	5.62359	4.81003	MD17G1020800	Chr17	1563271	1566378	-	1727	-	-	-
MD17G1074300	17.732	13.7221	15.3382	39.0351	32.4735	29.4554	23.7078	23.9738	30.7183	MD17G1074300	Chr17	6023494	6027103	+	1360	-	-	-
MD17G1085000	7.63915	8.58093	7.53224	20.5856	19.7425	16.1942	16.6735	18.6864	16.4542	MD17G1085000	Chr17	6996830	7000027	-	1422	-	-	Motile_Sperm
MD17G1117900	11.9834	11.0178	13.8964	21.1467	21.5008	30.2423	15.8003	29.8588	19.3392	MD17G1117900	Chr17	10240478	10243406	+	698	-	-	-
MD17G1164200	3.65786	3.08933	2.83741	4.06678	5.01181	4.65865	6.85888	5.03802	4.17125	MD17G1164200	Chr17	16242828	16248147	+	2257	-	-	-
MD17G1170300	1.36739	2.60628	1.38706	2.7924	4.63602	4.32602	7.15189	3.6141	3.82066	MD17G1170300	Chr17	17433337	17434713	-	1377	-	-	-
MD17G1193700	2.55498	2.45128	2.92413	7.5565	7.68667	4.48583	10.0068	4.53554	5.20484	MD17G1193700	Chr17	23222169	23228938	+	1729	-	-	-
MD17G1194600	0.39487	0.484551	0.285882	1.21737	1.4656	1.39514	1.28727	2.00637	0.83039	MD17G1194600	Chr17	23311259	23312597	+	917	-	-	-
MD17G1207700	1.44581	1.00082	1.66151	1.98106	2.18627	4.22142	2.39408	3.82703	2.54908	MD17G1207700	Chr17	25042309	25044153	-	1127	-	-	Glyoxalase
MD17G1216200	0.278535	0.225359	0.535007	1.49934	2.17429	2.15273	2.4461	2.05495	1.71159	MD17G1216200	Chr17	26307229	26308277	+	910	-	-	-
MD17G1242600	2.59626	1.85106	1.71398	4.3837	10.4223	2.47012	14.1492	4.07212	3.48498	MD17G1242600	Chr17	29169670	29172017	+	1311	-	-	-
MD17G1259300	15.5155	14.2509	14.7701	22.7423	26.1202	19.7918	21.631	20.5389	24.5407	MD17G1259300	Chr17	32008277	32013097	-	1818	-	-	ABC1
MD17G1260700	21.0861	18.1317	20.7631	29.2128	29.5467	28.8626	31.3052	27.7725	25.5203	MD17G1260700	Chr17	32107773	32109527	+	1755	-	-	GRAS
novel.329	0.329463	0.399847	0.519244	0.859873	1.31018	1.55899	1.06674	1.52897	1.57464	-	Chr05	1357463	1368967	+	2308	-	- && - && -	-
novel.330	3.32537	2.73204	8.66202	25.8058	31.8085	26.177	29.1379	26.9297	21.9564	-	Chr05	1877629	1878338	+	588	-	- && - && -	-
novel.429	0.494892	0.155715	0.170617	5.93342	0.255117	0.546415	4.37907	0.480932	2.99604	-	Chr06	35378205	35379506	+	439	-	- && - && -	-
novel.44	4.44007	6.43124	8.31353	61.7124	56.4324	70.2386	18.1824	12.817	12.6594	-	Chr00	46540014	46541067	+	473	-	- && - && -	-
novel.471	0.130665	0.0870631	0.222588	0.368608	0.641882	0.330969	0.916366	0.422553	0.35266	-	Chr07	20103522	20108232	+	4711	-	- && - && -	-
novel.761	3.46638	2.3877	2.37396	18.9344	18.6902	24.1531	10.4834	10.6243	10.8508	-	Chr11	24399555	24418576	-	773	-	- && - && -	-
novel.78	0.556473	0.293177	0.642467	1.47768	1.49435	1.14308	1.21743	2.10202	1.44733	-	Chr00	29341689	29357907	-	2798	-	- && P12859.2 RecName: Full=Glyceraldehyde-3-phosphate dehydrogenase B, chloroplastic; AltName: Full=NADP-dependent glyceraldehydephosphate dehydrogenase subunit B; Flags: Precursor && -	-
novel.594	1.2821	1.19188	0.68311	3.52679	4.60644	2.74536	3.56445	3.85107	3.17526	-	Chr09	5711299	5713953	+	1864	-	- && Q9M896.2 RecName: Full=Protein trichome birefringence-like 20 && -	-
MD03G1211200	0.551268	0.629911	0.700196	2.0209	2.25349	1.67648	0.954865	1.57896	1.74725	MD03G1211200	Chr03	29040449	29044950	-	3744	-	ABC transporter type 1, transmembrane domain	ABC_membrane
MD06G1037400	24.7898	22.6248	23.3745	48.3488	49.591	38.0715	42.6581	40.6141	39.4283	MD06G1037400	Chr06	4762831	4770631	-	4233	-	ABC transporter type 1, transmembrane domain	ABC_membrane
MD07G1184900	1.30893	0.750564	1.4297	3.07298	2.97649	1.21559	2.91689	2.34362	2.56083	MD07G1184900	Chr07	26610752	26614145	-	2960	-	ABC-2 type transporter	ABC2_membrane
MD15G1000600	0.236664	0.207439	0.297226	0.810697	1.55115	1.00788	2.10988	0.901178	0.468605	MD15G1000600	Chr15	39515	42267	+	2142	-	ABC-2 type transporter	ABC2_membrane
MD10G1123400	10.941	11.2702	10.5975	18.0453	22.0681	22.4345	18.7235	21.1925	16.9741	MD10G1123400	Chr10	20074223	20075862	+	834	-	Actin-depolymerising factor homology domain	Cofilin_ADF
MD07G1175100	3.65493	3.8989	2.92296	6.79526	7.01817	12.8864	4.97356	7.0848	6.44189	MD07G1175100	Chr07	25365802	25372435	+	2665	-	Acyl transferase/acyl hydrolase/lysophospholipase	-
MD11G1099600	0.370375	0.69922	0.270401	0.845818	2.58315	0.601374	6.22987	1.107	0.728896	MD11G1099600	Chr11	8333657	8338385	+	1662	-	Acyl transferase/acyl hydrolase/lysophospholipase	-
MD13G1045100	5.17797	4.81931	3.81995	8.10373	8.92239	9.75496	6.71158	8.83727	9.27606	MD13G1045100	Chr13	3130547	3132848	-	1000	-	Adaptor protein ClpS, core	-
MD05G1180800	0.827896	0.69922	1.2844	3.30864	2.83024	2.02062	3.69328	2.84917	1.33284	MD05G1180800	Chr05	30824039	30826770	+	1662	-	Alcohol dehydrogenase, N-terminal	ADH_N
MD07G1261900	14.6642	10.4823	10.9701	32.8109	37.1609	16.8458	16.2665	20.3184	20.3454	MD07G1261900	Chr07	33135037	33136694	+	1526	-	Alcohol dehydrogenase, N-terminal	ADH_N
MD10G1097500	2.2729	2.688	1.51315	5.6082	6.59912	5.68249	6.81344	6.31081	4.8447	MD10G1097500	Chr10	15510260	15512438	-	1386	-	Alcohol dehydrogenase, N-terminal	ADH_N
MD15G1219200	3.48367	3.57994	3.70955	5.80014	8.05031	7.20007	5.67437	6.93281	4.78993	MD15G1219200	Chr15	17717829	17722039	+	2110	-	Aldehyde dehydrogenase domain	Aldedh
MD12G1112100	1.5803	2.29593	2.61514	4.91126	6.12049	4.52138	3.81424	5.87201	3.61227	MD12G1112100	Chr12	17766554	17776129	-	2635	-	Alpha-L-arabinofuranosidase, C-terminal	-
MD13G1044200	0.315258	0.892748	1.56044	3.03406	3.94681	1.96416	4.46751	2.6635	3.25027	MD13G1044200	Chr13	3071804	3073966	+	1608	-	Aluminum-activated malate transporter	-
MD03G1006600	10.0223	8.54488	27.5654	58.4191	60.2065	45.2891	45.0189	48.0528	43.7094	MD03G1006600	Chr03	541745	543668	-	1792	-	Amino acid/polyamine transporter I	-
MD11G1009700	5.38638	5.54837	13.4296	41.5093	50.2549	33.8965	38.6482	41.4206	38.4101	MD11G1009700	Chr11	769877	771790	-	1768	-	Amino acid/polyamine transporter I	-
MD09G1139200	1.55945	2.35164	1.57355	3.64814	3.98027	3.29662	5.04835	3.78601	7.0715	MD09G1139200	Chr09	10792690	10798780	-	1904	-	Aminotransferase class-III	Aminotran_3
MD11G1011200	0.975442	0.641738	0.550293	1.68757	2.28564	2.83935	1.65191	2.24055	2.9385	MD11G1011200	Chr11	835240	838389	-	1225	-	Aminotransferase, class I/classII	Aminotran_1_2
MD09G1286100	29.998	25.0885	22.0842	40.2032	32.4828	34.2586	40.2632	38.9299	46.3018	MD09G1286100	Chr09	36475230	36484725	-	2425	-	AMP-dependent synthetase/ligase	AMP-binding
MD17G1287600	0.705261	0.578126	0.403106	1.29271	2.16224	1.76229	1.15822	1.96335	1.02896	MD17G1287600	Chr17	34702042	34704281	-	1951	-	AMP-dependent synthetase/ligase	AMP-binding
MD07G1036200	0.0303009	0.257419	0.407411	3.73667	3.84256	2.44225	2.37074	1.56485	1.65096	MD07G1036200	Chr07	2973537	2977242	-	1195	-	Annexin repeat	-
MD09G1179200	0.351929	0.369109	0.970639	4.46496	3.06398	1.42475	2.44026	1.27029	1.64464	MD09G1179200	Chr09	15349485	15350410	+	926	-	Armadillo-type fold	-
MD15G1038300	0.364098	0.257764	1.09207	2.68154	2.40247	0.743708	5.27348	1.36477	1.46175	MD15G1038300	Chr15	2672283	2674975	+	1989	-	Armadillo-type fold	-
MD05G1345400	18.6849	15.1825	15.4768	20.8098	22.4818	25.0037	20.8508	30.4946	33.6943	MD05G1345400	Chr05	46503289	46505955	+	1810	-	Autophagy protein Atg8 ubiquitin-like	-
MD10G1322100	6.94633	6.45225	6.11437	13.0787	12.9901	15.6654	9.84265	14.1881	11.1253	MD10G1322100	Chr10	40368810	40371151	+	980	-	Autophagy protein Atg8 ubiquitin-like	-
MD03G1116000	0.346103	0.991364	0.543118	1.11745	2.31327	1.83162	4.10188	1.63034	1.14081	MD03G1116000	Chr03	10311158	10316189	+	3034	-	Auxin response factor	Auxin_resp
MD03G1119600	2.49843	1.76046	2.72963	5.94669	7.83649	4.5069	4.62142	3.66391	4.54095	MD03G1119600	Chr03	10941227	10943045	+	1029	-	Auxin response factor	Auxin_resp
MD04G1096900	2.27579	2.08768	2.01121	3.08658	3.61315	3.03178	4.10013	3.32851	3.0435	MD04G1096900	Chr04	17913236	17917408	+	3389	-	Auxin response factor	Auxin_resp
MD05G1279200	3.13394	3.20562	3.00417	4.16448	7.59928	4.67792	13.0797	6.94001	5.86611	MD05G1279200	Chr05	41344336	41350479	+	3316	-	Auxin response factor	Auxin_resp
MD05G1309400	1.8688	1.71909	1.05876	4.11825	3.95166	2.66792	4.51239	2.55806	2.87866	MD05G1309400	Chr05	44006027	44010980	+	3042	-	Auxin response factor	Auxin_resp
MD11G1132400	2.42343	3.42104	2.61939	5.48449	7.05676	5.96617	9.78141	6.41053	4.64348	MD11G1132400	Chr11	12035886	12041461	-	3317	-	Auxin response factor	Auxin_resp
MD13G1053800	1.88408	4.55727	1.2788	8.40357	10.8658	9.36102	14.9713	8.97483	5.00891	MD13G1053800	Chr13	3790226	3790840	-	615	-	Basic-leucine zipper domain	bZIP_1
MD17G1233900	0.168338	0.11123	0.174107	0.672754	1.2149	0.111518	2.57143	0.645012	0.611465	MD17G1233900	Chr17	28267584	28271479	-	2151	-	Basic-leucine zipper domain	bZIP_1
MD16G1024000	18.9313	19.5046	16.8934	36.3122	35.2627	36.8505	24.2685	30.2925	30.0223	MD16G1024000	Chr16	1729158	1730220	-	920	-	Bet v I/Major latex protein	-
MD03G1023400	10.9865	9.57952	12.2721	15.8357	15.289	12.9202	18.2007	16.43	15.6795	MD03G1023400	Chr03	1898099	1904131	-	3543	-	Beta-L-arabinofuranosidase, GH127	-
MD04G1178300	0.0920426	0.347529	0.533103	1.19812	1.74609	1.42275	1.30311	1.22669	1.72445	MD04G1178300	Chr04	26924139	26927725	-	1967	-	Bromodomain	Bromodomain
MD05G1175400	0.714254	0.879404	0.642375	1.63113	1.87301	1.33722	2.35739	2.08232	1.92949	MD05G1175400	Chr05	30306933	30309772	-	2332	-	BTB/POZ domain	BTB
MD11G1039500	3.09533	3.34445	3.9464	5.46828	7.32594	6.25483	7.7426	7.83221	4.61495	MD11G1039500	Chr11	3407093	3409584	+	1860	-	BTB/POZ domain	BTB
MD06G1233500	0.673145	1.16491	2.14666	4.32351	0.95427	6.03871	2.01158	4.41556	9.51767	MD06G1233500	Chr06	36463094	36465228	-	1291	-	Calcineurin-like phosphoesterase domain, ApaH type	Metallophos
MD05G1278500	31.5643	27.5037	32.862	60.3273	57.0678	35.3547	72.9587	39.889	49.7791	MD05G1278500	Chr05	41286406	41290169	-	2775	-	Calcium-dependent channel, 7TM region, putative phosphate	-
MD13G1068300	0.706854	0.692403	0.841429	1.69037	2.77757	1.54616	2.32297	1.72192	2.19274	MD13G1068300	Chr13	4689097	4693664	-	2715	-	Calcium-dependent channel, 7TM region, putative phosphate	-
MD17G1101500	0.206102	0.279662	0.333071	0.941343	1.16871	0.995573	0.959845	0.912028	0.603342	MD17G1101500	Chr17	8619744	8626669	-	2811	-	Calcium-dependent channel, 7TM region, putative phosphate	-
MD09G1061400	1.76563	1.70696	1.67887	2.78022	2.56907	3.27004	3.47478	2.39583	2.57243	MD09G1061400	Chr09	4195131	4198835	+	2543	-	Calmodulin-binding domain, plant	-
MD16G1093300	9.20847	15.3218	10.1697	21.0589	33.3093	17.2038	47.4158	26.1095	14.5958	MD16G1093300	Chr16	6449519	6453470	-	1392	-	Carbonic anhydrase	-
MD17G1034000	562.61	520.324	693.857	1033.44	1147.25	740.204	864.099	858.583	1017.13	MD17G1034000	Chr17	2462330	2465106	+	1263	-	Carbonic anhydrase	-
MD16G1175800	0.357587	0.454944	0.659283	2.32558	2.9013	1.54493	2.54868	1.26913	1.51586	MD16G1175800	Chr16	14911647	14916135	+	2329	-	Cation/H+ exchanger	Na_H_Exchanger
MD11G1299600	1.19188	1.12506	1.14591	1.91681	1.93844	2.05735	2.31411	1.58008	2.53534	MD11G1299600	Chr11	41597900	41601177	-	2157	-	CCT domain	CCT
MD02G1300300	2.2373	2.13701	1.92831	3.7103	3.968	3.35244	3.26226	3.49423	3.19516	MD02G1300300	Chr02	35505494	35509564	+	2719	-	Choline transporter-like	-
MD05G1088200	0.441324	1.11088	1.04331	4.10336	4.42006	2.52916	3.46465	2.78331	3.33466	MD05G1088200	Chr05	18857612	18861491	+	1723	-	Citrate transporter-like domain	-
MD16G1247100	0.045893	0.04332	0	0.131006	0.22475	0.139345	0.545011	0.200693	0.219342	MD16G1247100	Chr16	27514759	27520269	-	3156	-	Clp, N-terminal	-
MD02G1272400	0.0219985	0.0207652	0.0455048	0.401901	0.476292	0.267177	0.28686	0.311508	0.21028	MD02G1272400	Chr02	32687526	32692484	+	1646	-	Coactivator CBP, KIX domain	-
MD13G1102300	6.99784	10.0614	5.25032	15.9956	20.172	27.5512	15.1642	23.889	16.8531	MD13G1102300	Chr13	7307941	7313370	+	2789	-	Copper amine oxidase, C-terminal	-
MD10G1221000	4.87562	4.52863	6.34708	14.8161	22.7076	8.54137	28.9189	11.2523	11.2101	MD10G1221000	Chr10	31915687	31921909	-	2785	-	CTP synthase, N-terminal	CTP_synth_N
MD14G1021500	0.862133	1.27156	0.947408	2.33799	6.99978	1.07088	9.98748	2.42368	1.33916	MD14G1021500	Chr14	2010306	2010977	-	672	-	Cupin 1	-
MD02G1170300	13.8793	12.0919	11.4627	23.3141	20.521	21.5675	23.1355	21.0324	19.8907	MD02G1170300	Chr02	14741683	14744467	+	1761	-	Cyclin-dependent kinase inhibitor	-
MD00G1036100	0.107927	0.305629	0.167439	2.52633	2.18837	0.873866	5.67973	2.682	2.14929	MD00G1036100	Chr00	6401546	6403634	-	2013	-	Cytochrome P450	p450
MD03G1225000	2.0744	3.1601	2.42164	5.86296	7.17845	7.5514	3.63474	6.8945	6.36094	MD03G1225000	Chr03	31061789	31065253	+	1763	-	Cytochrome P450	p450
MD06G1203400	1.55213	1.36872	1.37297	2.44855	1.9582	2.68333	2.18757	2.41563	2.96731	MD06G1203400	Chr06	33802344	33805578	+	1773	-	Cytochrome P450	p450
MD13G1103500	1.56716	1.63501	1.74883	8.17022	8.75903	7.64981	1.86303	4.99826	5.63729	MD13G1103500	Chr13	7387120	7389501	+	1756	-	Cytochrome P450	p450
MD15G1263900	6.61262	5.89247	4.12443	9.93292	10.5474	18.7078	8.30626	14.2117	13.0921	MD15G1263900	Chr15	22568169	22572976	-	2152	-	Cytochrome P450	p450
MD15G1050100	1.39681	1.23398	1.00016	1.75852	2.25249	3.04492	1.83478	3.90814	2.55055	MD15G1050100	Chr15	3409249	3413715	-	2022	-	Cytokinin dehydrogenase 1, FAD/cytokinin binding domain	FAD_binding_4
MD16G1221200	2.52156	4.33194	3.96412	8.8104	8.42314	8.51928	7.51567	7.81338	6.50786	MD16G1221200	Chr16	22109439	22111314	+	718	-	dCTP pyrophosphatase 1	-
MD02G1139700	0.627149	1.71365	1.43384	2.71366	13.1701	2.76976	20.5065	7.50596	2.46103	MD02G1139700	Chr02	11645172	11647170	-	1097	-	Dehydrin	-
MD09G1005800	3.09856	2.93692	2.13208	4.92696	6.24403	7.06848	5.474	6.81509	5.58103	MD09G1005800	Chr09	432008	437619	+	2828	-	Diacylglycerol acyltransferase	-
MD05G1240400	2.10221	3.09802	2.70673	5.41313	8.84649	3.88425	21.8583	6.2717	5.5158	MD05G1240400	Chr05	37110789	37113628	+	1688	-	DNA glycosylase	-
MD10G1225100	24.5802	26.7141	18.0839	44.0153	39.4074	29.8779	80.5006	41.4909	54.435	MD10G1225100	Chr10	32257318	32259876	-	1781	-	DNA glycosylase	-
MD01G1027200	20.9555	19.8987	18.9322	31.7801	22.3013	34.2365	23.5946	30.7862	39.5124	MD01G1027200	Chr01	9960177	9961721	-	1448	-	DNA-binding domain	AP2
MD02G1190000	0.223775	0.277238	0.173583	0.255515	1.26892	0.54047	2.29273	0.477642	0.49465	MD02G1190000	Chr02	17483494	17487257	+	2589	-	DNA-binding domain	AP2
MD02G1217900	0	0.122507	0.0894874	1.08674	1.07046	0.0955301	2.13561	0.180175	0.744347	MD02G1217900	Chr02	25320309	25321145	+	837	-	DNA-binding domain	AP2
MD07G1180900	2.19276	2.17972	1.96685	3.05771	3.72121	3.62085	4.39204	3.92776	3.67267	MD07G1180900	Chr07	26010865	26014529	-	1866	-	DNA-binding domain	AP2
MD08G1114100	17.5562	15.356	15.0493	34.155	25.3308	23.0184	27.8611	26.0683	24.9901	MD08G1114100	Chr08	10245812	10246570	-	759	-	DNA-binding domain	AP2
MD12G1125900	1.06744	0.865902	1.43178	2.17107	2.25266	2.22824	2.03509	1.95889	2.24796	MD12G1125900	Chr12	20125299	20128901	-	2171	-	DNA-binding domain	AP2
MD17G1187300	4.8972	3.59539	4.50224	10.2799	9.28205	7.31862	9.35313	6.83986	6.80895	MD17G1187300	Chr17	22397623	22398354	-	732	-	DNA-binding domain	AP2
MD14G1009300	0.0856829	0.177934	0.106343	0.763122	0.883393	0.510858	0.76615	0.385403	0.327612	MD14G1009300	Chr14	938185	940414	-	2113	-	Dynamin central domain	-
MD03G1270200	6.9349	7.96101	6.01449	13.1976	11.8979	11.7844	11.5057	10.7257	10.9447	MD03G1270200	Chr03	35412063	35415775	+	2005	-	E3 Ubiquitin ligase, GIDE-type	-
MD00G1157200	0.977379	0.790786	0.890532	4.14518	7.74955	1.15622	8.06316	1.43441	1.53486	MD00G1157200	Chr00	34793742	34796130	+	1556	-	EamA domain	DUF6
MD02G1275400	0.974686	1.56407	1.1341	4.3961	3.71814	5.91888	4.35767	3.51138	2.18946	MD02G1275400	Chr02	32961695	32963919	-	1486	-	EamA domain	DUF6
MD04G1120400	0.425406	0.543282	0.647037	4.05741	5.77914	8.50977	6.1766	5.10679	2.24847	MD04G1120400	Chr04	20657977	20660838	-	1447	-	EamA domain	DUF6
MD06G1126900	0.179764	0.31513	0.106243	1.11428	2.03871	1.38935	3.0617	1.60433	1.96381	MD06G1126900	Chr06	26866775	26869286	-	1410	-	EamA domain	DUF6
MD06G1127200	0.0541249	0.0255452	0.0279899	0.278109	0.502227	0.239039	0.52934	0.360673	0.232817	MD06G1127200	Chr06	26918341	26920421	-	1338	-	EamA domain	DUF6
MD09G1036400	1.54371	0.818059	1.51259	2.93779	4.13251	1.67453	8.98029	2.03031	2.22636	MD09G1036400	Chr09	2247951	2250011	+	1337	-	EamA domain	DUF6
MD15G1351700	1.78349	5.02835	1.9417	9.43204	19.8637	7.43621	17.4206	7.03699	7.4249	MD15G1351700	Chr15	41840212	41842687	-	1543	-	EamA domain	DUF6
MD01G1085500	0.280694	1.05983	1.3548	3.41875	2.50811	2.68595	4.27029	3.11745	2.86199	MD01G1085500	Chr01	19192644	19193030	+	387	-	EF-hand domain	-
MD05G1329500	0.427252	0.604947	0.773314	4.02479	1.98224	4.24559	8.15804	1.77943	2.75672	MD05G1329500	Chr05	45432609	45432947	-	339	-	EF-hand domain	-
MD10G1306100	0.74769	1.51237	3.09326	10.7328	9.25045	8.01946	11.0432	8.54126	6.73865	MD10G1306100	Chr10	39205824	39206162	-	339	-	EF-hand domain	-
MD11G1233900	1.08901	2.3129	2.90969	12.2275	10.1985	13.4266	13.2708	9.90259	9.80244	MD11G1233900	Chr11	34062727	34063125	+	399	-	EF-hand domain	-
MD15G1270300	0.373295	1.17455	1.28696	3.83619	5.32401	3.02249	5.0416	6.58159	3.56826	MD15G1270300	Chr15	23460140	23460721	+	582	-	EF-hand domain	-
MD09G1081400	1.20205	1.35226	1.56682	4.09883	3.87073	3.23616	4.47847	3.19581	2.70727	MD09G1081400	Chr09	5744057	5746255	+	2199	-	Endo-1,3(4)-beta-glucanase	-
MD14G1194800	1.39268	2.35854	4.40594	13.9378	13.5561	10.3566	11.2931	6.34616	9.63189	MD14G1194800	Chr14	28575609	28576963	-	884	-	Eukaryotic porin/Tom40	-
MD13G1216800	0.333153	0.511022	0.279963	0.499285	1.99649	1.26444	1.18305	1.24877	1.17431	MD13G1216800	Chr13	20718527	20723714	-	1739	-	EXS, C-terminal	SPX
MD16G1050800	3.05871	3.90555	3.8855	9.68063	8.30913	8.12759	6.30082	6.46994	7.86144	MD16G1050800	Chr16	3627571	3632983	+	2853	-	EXS, C-terminal	SPX
MD15G1106400	20.837	16.2679	17.9489	44.9796	36.3726	25.5921	43.0671	36.1886	29.0444	MD15G1106400	Chr15	7438426	7439631	+	1206	-	FAD dependent oxidoreductase	DAO
MD04G1069000	17.1157	12.1724	18.9905	42.6172	35.1717	17.6032	60.2465	22.3982	32.7772	MD04G1069000	Chr04	9412451	9417763	+	2471	-	FAD/NAD(P)-binding domain	-
MD10G1075000	0.765275	0.893458	2.10373	3.61026	4.90011	4.40262	2.83243	3.65693	3.23406	MD10G1075000	Chr10	10622891	10624868	-	1798	-	FAE1/Type III polyketide synthase-like protein	-
MD11G1006900	0.412645	0.180844	0.457271	0.723589	0.881264	0.748494	1.71584	0.82247	1.05654	MD11G1006900	Chr11	641509	646443	+	2457	-	F-box domain	F-box
MD12G1096100	3.66619	2.67414	2.60996	6.14339	8.78693	4.57357	11.2644	6.18694	5.48424	MD12G1096100	Chr12	13417206	13420415	+	1521	-	F-box domain	F-box
MD10G1024400	37.0283	32.2667	38.6784	92.9048	89.8589	87.8913	55.1178	52.1728	58.6196	MD10G1024400	Chr10	3041823	3045818	+	1769	-	Fructose-1-6-bisphosphatase class I, N-terminal	-
MD14G1237000	7.42991	8.03951	11.0153	14.5969	16.534	13.537	12.7293	14.5905	13.3839	MD14G1237000	Chr14	31673817	31685182	-	4430	-	Fructose-bisphosphate aldolase, class-II	F_bP_aldolase
MD02G1274100	0.61427	0.808712	0.535007	1.23668	1.81661	2.39162	1.49059	2.7199	2.14781	MD02G1274100	Chr02	32864834	32871575	-	2240	-	Galactose mutarotase-like domain	Glyco_hydro_31
MD13G1246400	2.50096	2.42233	2.29426	3.74966	5.4709	4.00994	4.78046	3.49618	4.07446	MD13G1246400	Chr13	25941955	25949286	+	1665	-	Galactose mutarotase-like domain	Aldose_epim
MD04G1164200	0.673667	0.572308	0.59224	2.15382	2.84766	1.1157	6.80806	1.31868	1.80305	MD04G1164200	Chr04	25504062	25506967	-	1075	-	Gamma interferon inducible lysosomal thiol reductase GILT	-
MD06G1206100	4.38945	3.99037	5.76913	8.51277	11.5157	5.63677	13.8127	8.41502	6.75202	MD06G1206100	Chr06	34085526	34089690	+	2681	-	GDP-fucose protein O-fucosyltransferase	-
MD03G1198800	1.74595	1.55253	1.59642	4.59395	4.30455	3.29669	4.7137	2.99295	3.82161	MD03G1198800	Chr03	27198620	27201495	-	1431	-	GDSL lipase/esterase	Lipase_GDSL
MD06G1194000	0	0.103731	0.0568293	0.470549	0.736447	0.485334	0.332659	0.434799	0.498961	MD06G1194000	Chr06	32892889	32894585	+	1318	-	GDSL lipase/esterase	Lipase_GDSL
MD09G1116600	62.5078	47.5478	47.9521	101.201	96.8956	89.7347	66.7761	96.263	98.1941	MD09G1116600	Chr09	8974229	8977015	-	1644	-	GDSL lipase/esterase	Lipase_GDSL
MD11G1293000	0	0.0160091	0.0175412	0.329215	0.244801	0.0561771	0.268549	0.141271	0.145906	MD11G1293000	Chr11	41253547	41255976	+	2135	-	GH3 family	-
MD07G1290500	4.44546	3.83245	4.95709	10.245	9.36243	8.62993	7.79588	7.56407	7.9954	MD07G1290500	Chr07	35109790	35120053	+	6671	-	Glutamate synthase domain	GATase_2
MD07G1297800	0.353735	0.713338	0.149669	1.32188	0.878599	1.84629	0.718861	1.28574	2.30543	MD07G1297800	Chr07	35757203	35760130	+	2252	-	Glutamine-Leucine-Glutamine, QLQ	-
MD15G1057800	1.46581	1.94457	0.737537	5.56401	4.41124	5.73008	4.64939	4.09191	2.53722	MD15G1057800	Chr15	3877106	3878166	+	914	-	Glutaredoxin	-
MD05G1210100	11.5844	10.9029	9.42393	7.11654	5.37807	8.00335	3.09186	6.20719	5.05098	MD05G1210100	Chr05	34154934	34156291	+	1069	-	Glutathione S-transferase, N-terminal	GST_N
MD09G1193900	7.11565	6.0905	7.29311	21.7724	26.1678	12.9602	19.5443	16.1324	16.9174	MD09G1193900	Chr09	17371011	17377474	-	3384	-	Glycoside hydrolase 35, catalytic domain	-
MD00G1105700	3.69218	1.50376	3.19841	19.4316	16.6178	3.6627	38.1431	16.2984	19.7605	MD00G1105700	Chr00	22051599	22055203	+	1932	-	Glycoside hydrolase family 1	Glyco_hydro_1
MD03G1098600	0	0	0	0.0439146	0.297389	0.0424635	2.68666	0.0800885	0.183814	MD03G1098600	Chr03	8435437	8439582	-	1883	-	Glycoside hydrolase family 1	Glyco_hydro_1
MD12G1109400	0.508205	0.719569	0.788431	27.7958	30.7303	26.681	8.89908	6.62491	7.57824	MD12G1109400	Chr12	17309362	17312177	-	1425	-	Glycoside hydrolase family 16	-
MD08G1002300	10.2858	8.4204	9.85201	19.5745	22.9048	15.2792	14.2767	12.4315	14.1919	MD08G1002300	Chr08	218526	222291	+	2334	-	Glycoside hydrolase, family 13, N-terminal	-
MD09G1290500	2.62507	2.64825	2.59625	4.60852	6.46166	4.38378	5.89871	4.66018	4.62646	MD09G1290500	Chr09	37245074	37248834	+	2207	-	Glycoside hydrolase, family 28	-
MD10G1270400	2.26589	1.99135	2.15883	4.99613	5.54689	5.85394	2.7551	3.30064	3.57431	MD10G1270400	Chr10	36263920	36271224	-	3244	-	Glycosyl transferase, family 20	-
MD17G1097500	12.286	11.0347	10.9487	18.4114	18.63	16.0421	17.908	14.7887	15.9323	MD17G1097500	Chr17	8257162	8261235	+	2066	-	Glycosyl transferase, family 31	Galactosyl_T
MD02G1319100	0.979876	1.10885	0.841584	1.34787	1.58332	1.51844	1.67592	1.54172	1.3365	MD02G1319100	Chr02	37346607	37365311	-	6319	-	Glycosyl transferase, family 48	DUF605
MD11G1016200	1.4711	1.59772	1.19842	2.89905	3.57218	1.78104	5.90413	2.2757	1.8677	MD11G1016200	Chr11	1287011	1303616	-	6375	-	Glycosyl transferase, family 48	DUF605
MD13G1147700	0.137054	0.0517479	0.255151	1.43974	2.2891	0.575025	4.1871	0.547972	0.288216	MD13G1147700	Chr13	11543866	11546147	-	1321	-	Glycosyl transferase, family 8	Glyco_transf_8
MD17G1144800	4.17583	3.50974	3.75096	7.30242	9.20035	3.89057	16.0268	4.71717	5.80697	MD17G1144800	Chr17	13057785	13061522	+	3165	-	Glycosyltransferase 2-like	-
MD04G1148000	5.4341	5.98435	5.16115	9.61147	7.43348	11.3723	8.35307	9.14159	12.4257	MD04G1148000	Chr04	23626538	23631368	-	2039	-	Glycosyltransferase subfamily 4-like, N-terminal domain	Glycos_transf_1
MD00G1067300	5.81442	6.85781	5.26948	9.51478	10.0988	10.9815	7.8371	9.37708	9.03022	MD00G1067300	Chr00	12968724	12973559	-	3120	-	Guanine nucleotide binding protein (G-protein), alpha subunit	G-alpha
MD03G1014400	124.051	87.8075	44.3317	6.61669	5.31059	7.54902	3.25557	11.3648	10.7265	MD03G1014400	Chr03	1145360	1147296	-	1181	-	Haem peroxidase	-
MD04G1061200	6.3035	6.86722	6.12737	12.2305	11.2876	16.0127	8.74065	12.7909	12.0055	MD04G1061200	Chr04	8078422	8080537	+	1528	-	HD-ZIP protein, N-terminal	HD-ZIP_N
MD01G1208700	0.767996	1.18138	3.17726	3.2154	5.39601	3.64305	3.5899	3.73166	6.38952	MD01G1208700	Chr01	30315406	30318680	+	2546	-	Heat shock protein Hsp90 family	HATPase_c
MD00G1102700	9.35414	15.7131	21.1699	29.229	27.3251	22.4051	59.8646	28.9884	22.4258	MD00G1102700	Chr00	21635061	21637161	+	1440	-	Heavy metal-associated domain, HMA	HMA
MD11G1304000	3.67242	4.43804	2.63702	5.76915	6.1738	8.44525	5.22892	7.42342	6.79722	MD11G1304000	Chr11	41905287	41907154	+	1548	-	Heavy metal-associated domain, HMA	HMA
MD13G1183900	0.20532	0.553739	0.182019	0.887531	1.95053	0.680086	5.88746	1.20938	0.686916	MD13G1183900	Chr13	15494766	15497536	-	2469	-	Heavy metal-associated domain, HMA	HMA
MD14G1154200	1.63726	1.47828	2.99408	2.65522	7.63279	2.96046	13.4155	4.5657	3.74247	MD14G1154200	Chr14	24868280	24870616	-	1526	-	Heavy metal-associated domain, HMA	HMA
MD01G1124600	0.812394	0.328649	1.32037	4.10805	5.86307	2.05022	10.3774	2.80346	2.21873	MD01G1124600	Chr01	23739343	23739654	-	312	-	Histone-fold	-
MD12G1221800	25.7088	19.8469	21.8461	51.8198	47.5861	54.9583	40.3819	38.888	39.7809	MD12G1221800	Chr12	29861745	29864137	-	1500	-	Histone-fold	-
MD01G1146800	4.36408	4.40065	3.281	7.18444	7.80615	8.12746	11.6721	9.2265	6.38298	MD01G1146800	Chr01	25600860	25603527	+	2066	-	Homeobox domain-like	Myb_DNA-binding
MD03G1099900	1.75331	1.99081	1.1038	2.32115	3.45814	3.00196	4.35487	4.46599	2.72039	MD03G1099900	Chr03	8546180	8547870	+	1425	-	Homeobox domain-like	Myb_DNA-binding
MD05G1065500	0.344853	0.697541	0.66239	2.3626	2.28564	1.46863	10.7374	2.01075	1.45983	MD05G1065500	Chr05	12019271	12020286	-	735	-	Homeobox domain-like	Myb_DNA-binding
MD05G1120600	13.6764	12.9687	9.84006	24.3714	19.8761	19.9378	22.9702	17.5702	18.4877	MD05G1120600	Chr05	24269445	24270809	-	1157	-	Homeobox domain-like	Myb_DNA-binding
MD07G1256200	2.24511	1.95622	1.36941	6.1131	4.45137	6.13356	5.06703	5.17873	5.99797	MD07G1256200	Chr07	32297236	32298745	+	1258	-	Homeobox domain-like	Myb_DNA-binding
MD10G1075200	3.09401	5.56729	7.7501	18.3819	13.5572	8.59369	33.4113	9.18128	11.6452	MD10G1075200	Chr10	10660294	10661270	-	749	-	Homeobox domain-like	Myb_DNA-binding
MD11G1114100	0.628868	1.31219	0.513489	0.869239	4.50443	3.61788	3.79192	5.48638	1.67682	MD11G1114100	Chr11	10313339	10314694	+	1094	-	Homeobox domain-like	Myb_DNA-binding
MD13G1074800	0.200176	0.230943	0.322056	0.609517	1.58226	0.36836	4.51621	0.833697	0.425211	MD13G1074800	Chr13	5278289	5280536	+	1628	-	Homeobox domain-like	HALZ
MD13G1079500	8.35958	7.78281	6.18253	13.1804	10.0828	15.2483	9.02361	17.5512	16.6821	MD13G1079500	Chr13	5590784	5593021	+	1581	-	Homeobox domain-like	Homeobox
MD17G1035400	3.07008	3.98727	2.3871	8.03044	7.34072	5.8178	6.75342	6.29343	5.36978	MD17G1035400	Chr17	2533728	2537543	+	1663	-	Homeobox domain-like	Homeobox
MD12G1153600	3.46378	3.83283	2.54386	7.4781	11.6888	9.01464	6.77784	4.94607	5.04992	MD12G1153600	Chr12	23360752	23365561	-	2488	-	Homeobox KN domain	POX
MD05G1323300	3.33483	2.83122	2.89808	7.09747	5.55405	5.55571	4.99925	6.47605	4.92304	MD05G1323300	Chr05	45044845	45047983	-	1835	-	Inositol monophosphatase-like	-
MD10G1301100	12.1607	11.1623	8.73917	26.4066	27.1291	23.5431	18.1815	14.4432	16.0735	MD10G1301100	Chr10	38826411	38829979	-	1727	-	Inositol monophosphatase-like	-
MD08G1142800	0.198651	0.2396	0.410917	0.882106	1.09232	0.304628	2.68291	0.5056	0.548562	MD08G1142800	Chr08	14166404	14171610	-	3281	-	Ion transport domain	Ion_trans
MD09G1061000	5.28799	3.90832	7.08913	13.8999	14.1015	13.2694	13.8806	10.5791	8.6271	MD09G1061000	Chr09	4162927	4167107	-	2335	-	Ion transport domain	Ion_trans
MD11G1235800	2.92791	4.55727	7.76393	10.741	12.5725	8.54612	13.1715	15.2817	9.40855	MD11G1235800	Chr11	34297449	34304565	-	2325	-	Ion transport domain	Ion_trans
MD17G1056400	33.0328	30.6265	39.288	64.8635	53.0102	72.3119	49.5871	59.5075	58.8766	MD17G1056400	Chr17	4450550	4454103	-	2405	-	Ion transport domain	Ion_trans
MD16G1093400	1.52795	1.74163	0.864701	2.04094	2.91286	3.08758	2.73894	3.91425	3.16911	MD16G1093400	Chr16	6457626	6461618	+	1256	-	JAB1/MPN/MOV34 metalloenzyme domain	Mov34
MD15G1362200	3.35671	3.74154	3.06547	1.91641	2.15378	1.83337	2.27837	1.93342	1.48484	MD15G1362200	Chr15	43676115	43678994	-	2028	-	Kelch repeat type 1	Kelch_1
MD02G1176500	1.11806	0.759133	1.05494	1.7358	1.87065	2.1549	1.85441	2.29559	1.86561	MD02G1176500	Chr02	15594641	15603943	+	3692	-	Kinesin motor domain	Kinesin
MD15G1430300	3.36232	2.66112	2.67503	4.69567	4.74652	5.48288	5.03489	5.45058	4.96932	MD15G1430300	Chr15	53079922	53081321	+	1400	-	Leucine-rich repeat	-
MD08G1007300	0.374259	0.847864	1.3548	3.24782	3.45347	1.8595	2.26587	1.96399	2.4148	MD08G1007300	Chr08	569254	575283	-	1935	-	Major facilitator superfamily	MFS_1
MD11G1082000	0.515806	1.02246	0.586831	1.41352	1.77266	2.06921	1.40928	1.48945	1.75855	MD11G1082000	Chr11	6985753	6989729	+	2106	-	Major facilitator superfamily	MFS_1
MD06G1005100	3.23406	2.67818	5.19177	7.79335	7.42552	5.42186	8.47322	5.95789	5.77501	MD06G1005100	Chr06	574883	580734	+	3650	-	Major facilitator, sugar transporter-like	Sugar_tr
MD11G1136200	186.967	165.673	127.379	299.294	274.364	258.211	273.178	298.764	278.698	MD11G1136200	Chr11	12495991	12497497	-	942	-	Major intrinsic protein	-
MD14G1106500	17.7905	14.1361	17.6371	33.0764	31.5563	24.5307	40.7264	19.5992	28.3428	MD14G1106500	Chr14	16622116	16624843	+	1325	-	Major intrinsic protein	-
MD15G1195500	55.5127	55.1672	52.2397	84.6327	90.5923	73.218	79.2785	77.1434	65.7724	MD15G1195500	Chr15	15485382	15490016	+	2236	-	Malic enzyme, NAD-binding	Malic_M
MD09G1253100	18.2172	16.7906	25.1221	33.8515	42.0962	30.7915	40.4109	26.9255	32.0715	MD09G1253100	Chr09	32414835	32418809	-	1771	-	Mannose-6-phosphate isomerase, type I	-
MD06G1226800	1.31515	2.19947	1.24194	3.54204	6.63225	3.5197	8.21527	5.60836	2.76023	MD06G1226800	Chr06	35755661	35759407	-	2533	-	Membrane transport protein	-
MD14G1236300	3.08662	3.80689	3.35805	7.88009	12.6242	5.0155	18.4296	7.61613	5.92874	MD14G1236300	Chr14	31637123	31640825	-	2487	-	Membrane transport protein	-
MD12G1141500	575.614	610.453	543.315	773.381	817.641	961.468	1199.16	1025.52	682.348	MD12G1141500	Chr12	21998702	22000380	+	794	-	Metallothionein, family 15, plant	-
MD05G1172700	8.77104	10.8592	7.18709	17.8885	20.0566	12.9386	13.6603	13.3769	13.4897	MD05G1172700	Chr05	30114095	30117611	+	2027	-	Methionyl/Leucyl tRNA synthetase	-
MD08G1181700	6.1992	5.94959	5.44588	11.8172	13.4246	10.5103	9.13226	10.3274	8.65304	MD08G1181700	Chr08	22522529	22526016	-	1396	-	Methyltransferase type 11	Methyltransf_11
MD02G1066700	0.809282	0.916692	1.02833	7.92061	5.86444	10.314	3.35973	4.93059	5.835	MD02G1066700	Chr02	5452096	5453661	+	1566	-	Multi antimicrobial extrusion protein	MatE
MD05G1158800	39.2652	40.6693	27.3373	61.9311	58.9912	50.5224	51.6571	54.6594	58.7823	MD05G1158800	Chr05	28771958	28772431	-	474	-	Myc-type, basic helix-loop-helix (bHLH) domain	-
MD08G1026300	0.397543	0.437798	0.342639	1.00243	0.819737	0.658397	1.51199	0.869242	0.649176	MD08G1026300	Chr08	1915494	1919674	+	2186	-	Myc-type, basic helix-loop-helix (bHLH) domain	-
MD10G1074000	35.7907	34.4546	25.9403	49.1238	54.665	50.7987	51.5568	49.1563	53.6071	MD10G1074000	Chr10	10428997	10432332	-	1988	-	Myc-type, basic helix-loop-helix (bHLH) domain	HLH
MD12G1063900	8.08766	7.19409	8.13201	10.4465	9.99614	10.0126	10.6331	10.594	10.7279	MD12G1063900	Chr12	7451894	7454663	+	2252	-	Myc-type, basic helix-loop-helix (bHLH) domain	-
MD13G1012600	0.343476	0.648438	0.093486	1.1353	2.73981	1.45706	2.40784	1.95755	1.39969	MD13G1012600	Chr13	753937	756953	+	2003	-	Myc-type, basic helix-loop-helix (bHLH) domain	-
MD16G1009300	0.0857539	0.364258	0.0221732	0.734379	1.79035	0.970487	1.29794	1.08931	0.491825	MD16G1009300	Chr16	675375	677925	+	1689	-	Myc-type, basic helix-loop-helix (bHLH) domain	-
MD16G1048700	2.11025	2.15949	1.50944	4.16608	3.41602	3.94132	5.78642	3.79481	4.37365	MD16G1048700	Chr16	3420921	3423745	-	1836	-	Myc-type, basic helix-loop-helix (bHLH) domain	HLH
MD03G1219000	2.23015	2.62566	1.4846	3.028	4.77417	3.53681	4.52457	3.91118	3.34106	MD03G1219000	Chr03	30341469	30351895	-	4465	-	Myosin head, motor domain	Myosin_head
MD04G1100400	0	0.095607	0	0.173478	1.82745	0.419364	3.06605	1.5397	0.314656	MD04G1100400	Chr04	18583832	18585692	+	1430	-	NAC domain	NAM
MD12G1001200	0.722291	0.502376	1.55306	1.82311	2.5868	1.93076	2.14221	2.5649	2.07128	MD12G1001200	Chr12	225321	227615	+	1905	-	NAC domain	NAM
MD15G1200200	0.761998	0.802271	1.01545	1.89075	1.99427	1.27817	3.53508	2.09945	2.45129	MD15G1200200	Chr15	15920040	15925266	-	2471	-	NAC domain	NAM
MD17G1023100	0.228124	0.215335	0.729276	1.06561	1.45395	1.32807	1.68053	1.55471	1.12995	MD17G1023100	Chr17	1696636	1699235	-	1746	-	NAC domain	NAM
MD06G1003200	1.01827	0.692049	0.926784	3.44159	3.65343	0.989365	2.54182	1.73029	2.06349	MD06G1003200	Chr06	378971	381379	+	889	-	NAD-dependent epimerase/dehydratase	Epimerase
MD09G1224200	16.867	15.4627	10.5531	22.1919	22.0892	27.6662	19.5032	32.7245	25.8098	MD09G1224200	Chr09	27188298	27194408	-	1565	-	NAD-dependent epimerase/dehydratase	Epimerase
MD11G1154500	51.321	46.6993	68.0719	37.6968	38.5627	27.6519	39.5	27.4354	28.5767	MD11G1154500	Chr11	14833934	14837657	+	1881	-	NAD-dependent epimerase/dehydratase	Epimerase
MD14G1231900	0.013249	0.0250124	0.0137031	0.121026	0.232216	0.117027	0.666386	0.121396	0.0759872	MD14G1231900	Chr14	31227770	31230877	+	2733	-	NB-ARC	NB-ARC
MD03G1079000	15.2015	15.7164	19.6227	30.5883	34.1573	29.5775	23.5539	27.2702	23.187	MD03G1079000	Chr03	6385893	6391138	-	2775	-	Neutral/alkaline non-lysosomal ceramidase, N-terminal	Ceramidase_alk
MD17G1279600	3.44108	4.20784	14.8831	20.1816	21.3672	15.9745	19.3764	24.2333	19.0629	MD17G1279600	Chr17	34014508	34017525	+	463	-	NPR1/NH1-interacting protein	-
MD15G1291300	8.39091	6.05583	7.81624	13.0369	10.8932	11.9458	11.5123	11.4577	10.3247	MD15G1291300	Chr15	26958342	26961711	+	1998	-	NRAMP family	-
MD14G1187500	7.00454	7.07099	8.31115	11.4639	13.7413	9.13016	13.1209	11.3449	10.4153	MD14G1187500	Chr14	27962858	27966575	+	1861	-	Nucleotidyl transferase domain	-
MD06G1232000	0.451914	0.293272	0.2337	1.35453	0.815368	0.935554	1.15754	0.917544	0.782958	MD06G1232000	Chr06	36288690	36290610	-	1282	-	NUDIX hydrolase domain-like	NUDIX
MD17G1269000	102.586	99.8023	97.1578	129.086	113.516	131.492	127.081	134.764	139.341	MD17G1269000	Chr17	32909109	32910498	+	737	-	NUDIX hydrolase domain-like	NUDIX
MD01G1192100	0.355201	0.552237	0.561865	1.64619	1.55102	1.15347	3.34736	1.46194	1.11845	MD01G1192100	Chr01	29124515	29126551	-	1733	-	Oxoglutarate/iron-dependent dioxygenase	2OG-FeII_Oxy
MD03G1070400	1.23747	1.57439	0.528647	12.502	13.6737	9.35624	3.68336	5.22109	7.25158	MD03G1070400	Chr03	5749224	5750804	+	1346	-	Oxoglutarate/iron-dependent dioxygenase	2OG-FeII_Oxy
MD09G1188300	0.199502	0.282475	0.103169	0.512548	2.39111	1.43177	2.11372	1.51637	1.02502	MD09G1188300	Chr09	16470678	16472339	+	1452	-	Oxoglutarate/iron-dependent dioxygenase	2OG-FeII_Oxy
MD09G1217400	0.054988	0.0519051	0.0853086	0.0941812	0.963777	0.485702	4.1742	0.824455	0.183967	MD09G1217400	Chr09	21849098	21851005	-	1317	-	Oxoglutarate/iron-dependent dioxygenase	2OG-FeII_Oxy
MD17G1199100	0.384579	0.139622	0.214178	1.55384	1.67751	1.63314	1.07462	0.862456	1.07456	MD17G1199100	Chr17	23985901	23987714	+	1224	-	Oxoglutarate/iron-dependent dioxygenase	2OG-FeII_Oxy
MD06G1041900	0.734288	0.823081	1.99356	5.24025	5.86716	4.91508	5.81345	4.24323	5.87836	MD06G1041900	Chr06	5550174	5554864	-	789	-	Pectinesterase inhibitor domain	-
MD15G1222000	0.181958	0.744277	0.250925	0.415533	12.6317	2.61172	14.8013	2.32399	0.869652	MD15G1222000	Chr15	18008883	18009479	-	597	-	Pectinesterase inhibitor domain	-
MD08G1093900	33.5772	32.0165	29.8115	101.98	97.4503	100.178	57.6103	66.601	55.5569	MD08G1093900	Chr08	7808391	7812462	-	1912	-	Peptidase C1A, papain C-terminal	Peptidase_C1
MD15G1248700	6.93047	6.12194	6.76091	10.9226	10.3563	13.339	7.555	12.3154	13.1677	MD15G1248700	Chr15	20754330	20758073	+	2116	-	Peptidase S28	Peptidase_S28
MD08G1087900	86.5059	67.2817	75.8227	152.672	149.603	101.519	112.83	115.371	107.319	MD08G1087900	Chr08	7268429	7270744	+	2316	-	Peptidase S8/S53 domain	Peptidase_S8
MD10G1123500	15.3375	13.6216	13.6639	34.044	33.2863	34.4209	34.8479	30.3436	25.1521	MD10G1123500	Chr10	20089135	20091450	+	2316	-	Peptidase S8/S53 domain	Peptidase_S8
MD14G1139300	2.03083	1.70832	1.98612	3.77016	3.40419	2.4253	7.29605	3.21061	2.82602	MD14G1139300	Chr14	22964272	22967667	+	2621	-	Peptidase S8/S53 domain	Peptidase_S8
MD15G1072700	5.87858	3.64522	8.65113	21.9224	17.5377	12.1699	10.7471	15.25	11.4627	MD15G1072700	Chr15	4958834	4961149	+	2316	-	Peptidase S8/S53 domain	Peptidase_S8
MD01G1046200	1.41057	1.50146	2.52981	5.05468	6.91566	5.76577	2.13848	4.32483	5.60852	MD01G1046200	Chr01	14713732	14719690	+	2413	-	Phosphoenolpyruvate carboxykinase, ATP-utilising	-
MD06G1140600	18.4096	17.3117	17.131	29.0552	32.0888	23.1146	26.4913	22.951	24.5398	MD06G1140600	Chr06	28449629	28452478	+	2079	-	Phosphoesterase	Phosphoesterase
MD04G1148700	6.13468	6.24977	6.92524	13.8388	12.8811	9.70573	27.2809	9.03593	13.9807	MD04G1148700	Chr04	23696193	23697378	-	968	-	Phospholipid/glycerol acyltransferase	Acyltransferase
MD08G1155300	0.270473	0.287223	0.384646	1.81442	1.25486	2.05309	1.63752	0.985664	1.19575	MD08G1155300	Chr08	17288610	17292376	+	1071	-	Phosphoribosyltransferase domain	Pribosyltran
MD03G1229600	3.13072	3.89445	1.93277	4.65553	5.47972	5.35916	7.39181	6.7115	4.15253	MD03G1229600	Chr03	31487133	31489223	-	1492	-	Phytocyanin domain	Cu_bind_like
MD13G1201400	0.770417	0.680607	0.592506	1.09398	1.30347	1.7994	1.59157	1.74419	1.3218	MD13G1201400	Chr13	17975659	17983708	-	3666	-	Piwi domain	Piwi
MD00G1023000	0.170961	0.742331	0.318276	1.28839	2.71443	0.717288	2.26118	1.62341	0.817095	MD00G1023000	Chr00	3868404	3869714	-	1059	-	PLAT/LH2 domain	-
MD01G1027400	56.9232	65.8964	46.8131	129.528	113.584	118.376	111.836	87.1327	78.298	MD01G1027400	Chr01	10237470	10238730	+	1152	-	PLAT/LH2 domain	-
MD05G1118000	13.659	13.2146	8.92237	18.6206	19.4658	25.9009	16.599	21.841	19.8197	MD05G1118000	Chr05	23893128	23894084	+	957	-	PLC-like phosphodiesterase, TIM beta/alpha-barrel domain	PI-PLC-X
MD17G1064700	0.487854	0.409335	0.981113	2.25915	3.24142	1.19699	1.84284	1.53516	1.52853	MD17G1064700	Chr17	5224983	5228011	+	1336	-	PLC-like phosphodiesterase, TIM beta/alpha-barrel domain	-
MD13G1036500	0.941912	0.787076	1.22972	2.4155	2.91334	1.92651	3.94076	2.16081	2.03688	MD13G1036500	Chr13	2538667	2542408	+	2345	-	PPM-type phosphatase domain	PP2C
MD16G1152600	8.38502	8.04414	7.92903	15.4167	16.8665	13.698	27.5901	13.2419	10.5341	MD16G1152600	Chr16	12030002	12034015	-	2116	-	PPM-type phosphatase domain	PP2C
MD00G1109900	0.088316	0.250094	0.334923	1.24373	1.10782	0.406294	4.92188	0.674338	0.605009	MD00G1109900	Chr00	22967689	22970388	+	2460	-	Protein kinase domain	Pkinase
MD03G1063500	1.1462	1.13112	3.17925	6.06798	7.19786	7.70825	9.07463	10.155	10.4085	MD03G1063500	Chr03	5100891	5101585	-	695	-	Protein kinase domain	Pkinase
MD03G1068800	0.0150123	0.0141706	0.0621069	0.85708	0.417898	0.0497256	1.42625	0.137552	0.30135	MD03G1068800	Chr03	5596720	5599131	+	2412	-	Protein kinase domain	Pkinase
MD05G1041800	1.38891	1.03406	1.88163	6.299	6.81701	4.47095	3.71703	3.95959	4.03902	MD05G1041800	Chr05	7036742	7040731	+	1851	-	Protein kinase domain	Pkinase
MD05G1088500	0.221691	0.360396	0.203812	2.6298	2.41262	0.897496	4.41657	0.820716	1.3892	MD05G1088500	Chr05	18893673	18897673	-	2940	-	Protein kinase domain	Pkinase
MD06G1170200	2.92433	2.96258	2.00352	5.74244	5.87636	11.2699	4.43268	7.48603	6.67673	MD06G1170200	Chr06	31086860	31091928	+	3888	-	Protein kinase domain	Pkinase
MD07G1108800	0.325648	0.567491	0.427487	1.24423	1.79494	0.940365	3.03317	1.06415	0.945818	MD07G1108800	Chr07	12476234	12481038	-	2891	-	Protein kinase domain	Pkinase
MD09G1079400	12.9447	11.0293	8.34278	17.5067	19.5222	15.6348	17.1395	21.4538	20.6369	MD09G1079400	Chr09	5569564	5573189	-	2442	-	Protein kinase domain	Pkinase
MD09G1262600	1.73706	2.29892	1.96328	4.7848	5.20657	3.51945	8.03966	3.96781	3.98844	MD09G1262600	Chr09	33584528	33587518	+	2022	-	Protein kinase domain	Pkinase
MD11G1119700	27.4774	24.7739	27.6909	37.4265	36.6769	33.6634	36.0764	34.242	34.3224	MD11G1119700	Chr11	10893953	10906157	-	3703	-	Protein kinase domain	Pkinase
MD11G1267800	3.78428	3.81652	3.27537	5.82204	5.54438	4.57409	7.10521	6.52002	5.29273	MD11G1267800	Chr11	38306083	38309765	+	1818	-	Protein kinase domain	Pkinase
MD14G1119800	0.300079	0.472093	0.798077	2.10481	1.78263	0.694195	7.97246	1.82111	1.28396	MD14G1119800	Chr14	19396250	19400320	+	2534	-	Protein kinase domain	Pkinase
MD14G1150700	2.075	2.49693	1.7857	3.49068	2.95587	3.39282	3.70313	4.11651	3.61868	MD14G1150700	Chr14	24382135	24386841	+	2286	-	Protein kinase domain	Pkinase
MD17G1069800	4.528	3.45743	4.36997	7.92004	6.91337	6.12985	9.49609	5.44129	6.56129	MD17G1069800	Chr17	5643675	5647428	-	2511	-	Protein kinase domain	Pkinase
MD13G1197900	1.6796	1.32291	1.6864	3.72982	4.07056	2.07122	5.10978	2.41654	2.74187	MD13G1197900	Chr13	17450989	17459548	+	6640	-	Protein Networked (NET), actin-binding (NAB) domain	-
MD00G1201300	2.74277	3.06404	1.66562	3.99377	3.6061	6.13998	3.65625	6.85389	6.75887	MD00G1201300	Chr00	47762228	47767757	+	1439	-	Proton-dependent oligopeptide transporter family	-
MD08G1248200	4.33304	3.18788	2.55382	8.02173	10.1173	10.8347	11.2323	7.43086	6.3651	MD08G1248200	Chr08	31226687	31231330	+	2273	-	Proton-dependent oligopeptide transporter family	-
MD17G1041000	0	0.115751	0.163065	0.52007	1.64356	1.04445	1.8601	0.963061	0.418628	MD17G1041000	Chr17	2979487	2982673	-	2067	-	Proton-dependent oligopeptide transporter family	-
MD09G1160300	12.4236	14.8487	19.306	26.1098	29.8293	21.1856	23.5715	24.2395	24.013	MD09G1160300	Chr09	12885078	12894739	-	4095	-	P-type ATPase, transmembrane domain	Cation_ATPase_C
MD15G1429900	0.862133	1.50965	2.58457	5.42143	6.10609	3.9731	5.57454	3.55941	3.59498	MD15G1429900	Chr15	53016145	53019042	-	2898	-	P-type ATPase, transmembrane domain	Cation_ATPase_C
MD01G1184300	0.293705	0.118816	0.159118	0.798485	1.09588	0.710332	0.547128	0.698988	0.775398	MD01G1184300	Chr01	28363880	28371196	+	2589	-	P-type ATPase, A domain	E1-E2_ATPase
MD10G1161900	3.02681	3.58021	2.26094	5.93089	5.54782	7.50902	4.55952	7.40804	6.6974	MD10G1161900	Chr10	25263414	25266989	+	1938	-	Purple acid phosphatase-like, N-terminal	Metallophos
MD06G1235500	1.7101	1.22822	4.99852	11.6735	11.9394	5.72599	10.0245	5.77524	6.48534	MD06G1235500	Chr06	36665970	36669767	-	1948	-	Pyridoxal phosphate-dependent decarboxylase	-
MD14G1242600	36.4954	32.2457	40.9984	118.977	119.61	99.2645	70.7814	78.34	81.6118	MD14G1242600	Chr14	32107111	32108000	+	760	-	Pyridoxal phosphate-dependent decarboxylase	-
MD14G1242700	35.295	31.1042	37.8643	105.338	110.73	79.2014	59.0947	62.8936	72.0654	MD14G1242700	Chr14	32108140	32110957	-	1267	-	Pyridoxal phosphate-dependent decarboxylase	-
MD07G1073000	1.40638	1.52224	1.68731	2.76208	4.11795	3.78882	2.63734	3.15515	3.20848	MD07G1073000	Chr07	6915190	6932986	+	1931	-	Pyruvate kinase, barrel	PK
MD10G1162300	0.0894379	0.108545	0.092503	0.320961	0.22394	0.352676	0.17851	0.457635	0.793857	MD10G1162300	Chr10	25319958	25327166	+	2834	-	Reverse transcriptase, RNA-dependent DNA polymerase	RVT_2
MD14G1082800	0.265214	0.279798	0.338845	0.534411	1.01333	1.53303	1.00264	0.844673	0.477203	MD14G1082800	Chr14	9722958	9732773	+	2321	-	Ribonuclease III domain	Ribonuclease_3
MD00G1161300	8.54733	8.48376	9.24207	15.6746	18.8797	15.2425	20.2408	16.181	13.9142	MD00G1161300	Chr00	35857504	35864060	+	1398	-	RNA recognition motif domain	RRM_1
MD07G1025800	2.71068	2.87855	2.04585	4.28722	4.64528	6.12734	4.87901	5.07265	4.87581	MD07G1025800	Chr07	2169224	2174371	+	3954	-	RNA recognition motif domain	-
MD03G1063100	2.73347	2.68075	2.4967	3.56707	4.06262	5.48736	4.00089	4.79033	5.22576	MD03G1063100	Chr03	5085602	5087761	+	1020	-	SAGA complex, Sgf11 subunit	-
MD04G1186600	27.4358	23.4264	29.9128	50.6367	54.7125	40.8387	46.8086	39.4735	34.4769	MD04G1186600	Chr04	27742454	27746642	-	2047	-	Saposin-like type B, region 1	Asp
MD13G1138100	7.94889	7.52053	23.4137	45.0472	53.8361	37.2696	40.1238	38.4606	37.5709	MD13G1138100	Chr13	10626956	10630824	-	1977	-	Saposin-like type B, region 1	Asp
MD16G1133900	11.8576	10.8745	19.4324	27.4853	33.2764	26.8873	28.2654	26.4477	28.4525	MD16G1133900	Chr16	10281355	10284631	-	1933	-	Saposin-like type B, region 1	Asp
MD02G1262400	2.71179	2.08985	2.54728	4.72692	5.69978	3.60161	6.71114	5.06326	3.93206	MD02G1262400	Chr02	31672324	31676648	+	2764	-	Serine-threonine/tyrosine-protein kinase, catalytic domain	Pkinase_Tyr
MD04G1104800	0.752062	0.897812	1.05237	1.67958	2.50858	1.35544	3.62607	1.72271	1.36377	MD04G1104800	Chr04	19228498	19235290	-	3274	-	Serine-threonine/tyrosine-protein kinase, catalytic domain	Pkinase_Tyr
MD04G1142000	0.490769	0.550115	0.713796	1.61109	2.56155	1.10066	2.78555	1.32858	1.08484	MD04G1142000	Chr04	23091657	23097022	+	2361	-	Serine-threonine/tyrosine-protein kinase, catalytic domain	Pkinase_Tyr
MD06G1079300	2.21216	2.03929	1.73939	3.24974	5.2017	2.51389	6.37419	3.2435	3.14094	MD06G1079300	Chr06	19520153	19525323	+	2799	-	Serine-threonine/tyrosine-protein kinase, catalytic domain	Pkinase_Tyr
MD07G1237300	0.306184	0.389546	0.302908	0.851232	2.36071	0.558535	3.09987	1.2752	0.458102	MD07G1237300	Chr07	30975210	30978030	-	2720	-	Serine-threonine/tyrosine-protein kinase, catalytic domain	Pkinase_Tyr
MD12G1040200	0.203488	0.0960398	0.152	0.283984	0.792566	0.324528	2.0217	0.395496	0.259348	MD12G1040200	Chr12	4368152	4371590	-	3203	-	Serine-threonine/tyrosine-protein kinase, catalytic domain	Pkinase_Tyr
MD12G1156600	0.141859	0.184121	0.183401	0.50619	1.27975	0.293678	2.16365	0.649901	0.271202	MD12G1156600	Chr12	23718971	23723583	+	2042	-	Serine-threonine/tyrosine-protein kinase, catalytic domain	Pkinase_Tyr
MD13G1014800	0.196062	0.282475	0.27749	0.671615	0.861757	0.717783	0.961144	0.773587	0.443872	MD13G1014800	Chr13	927291	930799	+	3509	-	Serine-threonine/tyrosine-protein kinase, catalytic domain	Pkinase_Tyr
MD15G1168500	2.00355	1.68491	1.84615	3.93074	4.71347	3.15732	5.47972	2.85228	2.75087	MD15G1168500	Chr15	12952098	12955462	+	1988	-	Serine-threonine/tyrosine-protein kinase, catalytic domain	Pkinase_Tyr
MD04G1212100	31.807	22.1038	21.0845	70.9978	68.1518	65.3759	33.9346	55.6722	65.2599	MD04G1212100	Chr04	29654492	29656643	+	1135	-	Signal transduction histidine kinase, phosphotransfer (Hpt) domain	Hpt
MD08G1161200	2.33252	3.11041	3.52295	4.81942	5.64945	5.02808	7.82815	4.25589	8.31683	MD08G1161200	Chr08	18733259	18736374	-	978	-	Signal transduction response regulator, receiver domain	Response_reg
MD00G1067200	2.34297	1.8095	2.42327	5.18846	8.12524	5.01702	14.3503	4.96775	4.75069	MD00G1067200	Chr00	12921039	12921597	+	510	-	Small auxin-up RNA	Auxin_inducible
MD05G1053200	0.540441	0.364387	0.798518	2.38023	2.54719	1.53439	6.61587	1.73637	1.845	MD05G1053200	Chr05	9075063	9075681	+	469	-	Small auxin-up RNA	Auxin_inducible
MD10G1061300	5.10226	5.48944	9.02216	18.8561	13.8016	7.81415	33.3688	7.35753	17.1488	MD10G1061300	Chr10	8240210	8240869	+	660	-	Small auxin-up RNA	Auxin_inducible
MD01G1085800	3.70547	3.7125	5.88316	13.5468	14.8122	7.10584	14.0174	8.74516	7.02186	MD01G1085800	Chr01	19235693	19237703	+	1114	-	Small GTPase superfamily	Ras
MD01G1099300	0.109065	0	0.338408	1.12081	1.06824	1.38483	1.01586	0.817626	1.14679	MD01G1099300	Chr01	21272278	21274555	-	664	-	Small GTPase superfamily	Ras
MD04G1088900	2.96557	3.27519	1.87099	5.45179	6.94055	4.45306	9.11528	4.81692	3.91194	MD04G1088900	Chr04	15414960	15417693	+	1221	-	Small GTPase superfamily	Ras
MD13G1255100	11.1955	10.4602	10.0261	12.892	15.0113	15.8029	14.8538	18.3659	15.3711	MD13G1255100	Chr13	27701891	27706975	-	1905	-	SNARE	-
MD03G1070900	0.456249	0.567701	2.33797	8.69062	12.4868	3.66363	17.0951	3.38581	4.8568	MD03G1070900	Chr03	5786105	5790084	+	1746	-	Sodium/calcium exchanger membrane region	Na_Ca_ex
MD04G1151600	11.1666	23.5703	35.8328	77.9564	141.097	77.268	134.737	94.0742	67.8683	MD04G1151600	Chr04	24048771	24052948	-	1991	-	Sodium/calcium exchanger membrane region	Na_Ca_ex
MD11G1074900	2.88308	2.73682	7.09251	23.9183	28.7339	16.8874	21.483	16.797	18.9487	MD11G1074900	Chr11	6348409	6352616	+	2223	-	Sodium/calcium exchanger membrane region	Na_Ca_ex
MD08G1070200	0.120498	0.341226	0.270026	1.60521	3.76842	1.4413	1.25329	1.02043	1.13262	MD08G1070200	Chr08	5549132	5552962	-	1803	-	Spermidine synthase, tetramerisation domain	-
MD02G1190300	9.11315	8.06698	8.58764	18.9154	17.7752	15.8158	17.5549	13.6862	15.3574	MD02G1190300	Chr02	17543325	17547584	+	2682	-	Squalene epoxidase	-
MD03G1118500	1.88169	2.08267	1.70195	2.78895	2.91384	3.16934	3.0723	2.69221	2.58163	MD03G1118500	Chr03	10747205	10756324	+	4907	-	START domain	START
MD05G1273700	0.658566	0.68708	0.764783	1.35884	2.2871	1.16086	4.17546	1.60719	1.00501	MD05G1273700	Chr05	40854162	40860262	+	3134	-	START domain	START
MD10G1253500	3.09995	3.17256	2.36245	5.82489	7.55839	6.83336	7.94281	5.64449	5.36494	MD10G1253500	Chr10	34600339	34606877	+	3329	-	START domain	START
MD11G1136800	0.76928	0.504271	0.430973	1.08579	1.49813	0.931947	1.76146	1.21037	1.0928	MD11G1136800	Chr11	12606216	12612571	+	3389	-	START domain	START
MD13G1201500	14.622	12.0327	13.5312	22.802	20.6904	17.299	20.8241	22.7812	18.7679	MD13G1201500	Chr13	18085851	18090573	+	1835	-	Sulphate adenylyltransferase catalytic domain	-
MD16G1125300	25.8536	23.2595	18.4368	38.1609	28.6555	50.5298	37.4087	41.4945	32.4561	MD16G1125300	Chr16	9081893	9084706	-	1493	-	SWEET sugar transporter	-
MD09G1155500	0.434689	0.246191	0.179834	0.992691	1.47895	0.623927	7.24736	0.832785	0.664819	MD09G1155500	Chr09	12382317	12384222	+	833	-	TB2/DP1/HVA22-related protein	TB2_DP1_HVA22
MD11G1208700	0.859575	0.862094	0.875141	4.9995	4.37573	6.49516	3.00236	3.18842	4.06975	MD11G1208700	Chr11	30389316	30415637	+	2696	-	Terpene synthase, N-terminal domain	-
MD05G1314500	2.33243	2.38961	7.47245	14.7129	13.4607	10.2696	9.16684	11.4675	8.755	MD05G1314500	Chr05	44451757	44454049	+	1273	-	Tetraspanin/Peripherin	Tetraspannin
MD10G1295800	1.9454	1.95481	5.48452	8.52707	12.8107	9.04212	9.58606	13.7477	7.19837	MD10G1295800	Chr10	38393533	38395943	+	1154	-	Tetraspanin/Peripherin	Tetraspannin
MD05G1082500	2.3496	2.49131	1.59789	6.68879	9.2252	4.90413	5.54614	4.39685	3.63043	MD05G1082500	Chr05	17207584	17209284	+	1125	-	Thioredoxin domain	-
MD05G1336400	2.29902	2.08666	3.29235	10.6014	11.8515	10.0559	4.69454	8.28608	7.05767	MD05G1336400	Chr05	45853757	45855286	+	819	-	Thioredoxin domain	-
MD06G1195500	3.83396	2.81478	3.80984	7.81131	7.98315	5.97615	5.20486	7.40987	10.0363	MD06G1195500	Chr06	32972249	32974122	-	1445	-	Thioredoxin domain	-
MD12G1044500	6.4537	6.46552	6.62147	10.0613	10.717	9.19677	19.4921	9.77662	9.29461	MD12G1044500	Chr12	4970142	4974732	+	2104	-	TPX2, C-terminal	-
MD14G1043400	27.2173	20.7135	18.2362	39.3872	51.2801	44.156	37.1903	47.1312	39.1015	MD14G1043400	Chr14	4092113	4096629	+	2259	-	TPX2, C-terminal	-
MD02G1267400	0.192377	0.282475	0.221077	0.488141	0.903553	0.566413	1.11493	0.516339	0.612966	MD02G1267400	Chr02	32171413	32174304	-	1694	-	TRAF-like	MATH
MD16G1138600	0.344555	0.650475	0.19438	0.858385	3.19713	0.553347	4.66803	1.38283	0.868298	MD16G1138600	Chr16	10624662	10627001	-	1156	-	TRAF-like	MATH
MD08G1174200	0.425494	0.381557	0.330057	0.947401	1.18445	1.10401	1.18895	1.55946	0.569413	MD08G1174200	Chr08	21154135	21157436	-	1702	-	Transcription factor TGA like domain	bZIP_1
MD05G1312300	1.07099	1.05908	1.10769	3.49399	2.28725	2.50575	2.1851	2.54884	1.90123	MD05G1312300	Chr05	44203223	44205766	-	1420	-	Transcription factor, SBP-box	SBP
MD07G1111500	0.508748	0.480225	1.21251	2.55095	1.82442	2.39339	3.15221	1.91617	1.79721	MD07G1111500	Chr07	12809267	12811629	+	1637	-	Transcription factor, SBP-box	SBP
MD12G1060000	6.9748	8.82504	9.00449	14.4596	14.7901	15.5657	22.3001	16.976	14.7054	MD12G1060000	Chr12	7011471	7012337	+	732	-	Transcription factor, SBP-box	SBP
MD17G1001400	3.6716	3.42592	2.59709	5.7826	6.17852	12.6508	4.69735	10.4932	7.70504	MD17G1001400	Chr17	83541	86115	-	1716	-	Transcription factor, SBP-box	SBP
MD04G1050800	4.78345	4.12149	3.45166	9.33609	11.2111	8.84336	6.99398	7.25076	8.58658	MD04G1050800	Chr04	5973156	5974779	+	1302	-	Transferase	-
MD02G1149600	3.99741	4.24954	14.7514	29.8238	31.8304	21.5323	24.6171	23.4696	21.7949	MD02G1149600	Chr02	12317148	12320639	-	1866	-	Transmembrane protein TauE-like	-
MD15G1264200	2.04888	2.45818	7.68418	21.6676	25.329	12.9177	23.2929	10.7184	12.5014	MD15G1264200	Chr15	22646734	22650279	-	1891	-	Transmembrane protein TauE-like	-
MD08G1180400	0.677049	0.49707	0.622446	1.83249	2.11997	1.19052	3.01297	1.39945	1.29436	MD08G1180400	Chr08	22265888	22268679	+	1444	-	Trehalose-phosphatase	-
MD06G1082200	6.61474	8.23268	6.84143	13.3156	20.7878	8.11489	19.3962	11.2442	9.95275	MD06G1082200	Chr06	20163869	20166271	-	1478	-	Tubulin/FtsZ, GTPase domain	Tubulin
MD10G1062700	4.60229	5.81534	4.25631	6.92337	7.38108	7.87757	10.5013	6.97747	7.49503	MD10G1062700	Chr10	8520482	8525320	+	1487	-	Ubiquitin fusion degradation protein Ufd1-like	UFD1
MD16G1086300	5.37113	3.48025	4.1664	6.96456	8.3534	6.48314	8.54293	7.84839	9.24586	MD16G1086300	Chr16	6016947	6018705	+	1591	-	UDP-glucuronosyl/UDP-glucosyltransferase	UDPGT
MD15G1133100	7.12083	6.74882	7.27541	10.5504	10.2247	10.4564	9.94879	9.38939	10.0309	MD15G1133100	Chr15	9649408	9657637	-	2512	-	UDPGP family	-
MD13G1059000	0	0.0265782	0	0.257204	0.783802	0.155441	0.813004	0.445618	0.161488	MD13G1059000	Chr13	4113153	4114729	-	1286	-	UspA	Usp
MD03G1292900	3.02963	3.89343	3.13346	9.79456	9.89754	13.3802	4.6918	10.0335	8.7926	MD03G1292900	Chr03	36975267	36977012	-	992	-	WRKY domain	WRKY
MD06G1062800	0.127588	0.0722611	0.0263922	0.728428	1.02604	0.225394	1.04578	0.871469	0.682974	MD06G1062800	Chr06	10770799	10772691	-	1419	-	WRKY domain	WRKY
MD07G1280300	0.129783	0.245014	0.268462	2.51926	2.58694	2.24496	1.4506	2.09003	1.48869	MD07G1280300	Chr07	34424687	34425782	+	837	-	WRKY domain	WRKY
MD06G1178600	20.2033	18.2572	21.4404	42.2931	35.3578	33.7067	32.6563	29.4701	29.0596	MD06G1178600	Chr06	31864355	31869603	+	2269	-	Xanthine/uracil/vitamin C permease	-
MD14G1185000	19.4677	19.8528	23.2263	54.0782	47.4876	43.69	40.1026	29.9807	31.6513	MD14G1185000	Chr14	27737062	27742039	+	2338	-	Xanthine/uracil/vitamin C permease	-
MD13G1207100	11.6442	10.3354	12.0044	16.0407	19.2857	18.0612	15.7262	25.2492	20.1066	MD13G1207100	Chr13	18885922	18904080	-	1928	-	Zeta toxin domain	-
MD02G1180000	2.89913	3.46263	2.50894	7.76918	7.19804	12.9345	4.51892	7.0475	5.59903	MD02G1180000	Chr02	15997939	15998550	+	612	-	Zinc finger C2H2-type	-
MD03G1128800	12.6429	10.2437	10.7054	18.5258	12.8502	18.3486	15.7457	16.6469	15.8853	MD03G1128800	Chr03	12502836	12503846	-	1011	-	Zinc finger C2H2-type	-
MD15G1290700	5.58346	7.77519	3.94517	15.7807	18.8086	15.9307	17.8159	14.6893	11.9425	MD15G1290700	Chr15	26851066	26851720	+	655	-	Zinc finger C2H2-type	-
MD06G1205900	15.4866	12.5851	13.1365	22.9415	19.451	20.7893	26.0819	22.9845	21.4773	MD06G1205900	Chr06	34063347	34064321	-	975	-	Zinc finger, Dof-type	zf-Dof
MD04G1099800	0.624937	0.6593	0.779426	2.18271	2.72885	1.84676	2.20849	1.76069	2.14349	MD04G1099800	Chr04	18471068	18475179	+	1970	-	Zinc finger, RING-CH-type	-
MD13G1028300	0.396004	0.397165	1.07513	1.46956	2.22003	1.7216	1.82119	2.309	1.27755	MD13G1028300	Chr13	2021291	2023742	+	1463	-	Zinc finger, RING-CH-type	-

## Sheet: MdVQ37vsWT-deg-down
gene_id	WT1_fpkm	WT2_fpkm	WT3_fpkm	3711_fpkm	3712_fpkm	3713_fpkm	3721_fpkm	3722_fpkm	3723_fpkm	gene_name	gene_chr	gene_start	gene_end	gene_strand	gene_length	gene_biotype	gene_description	tf_family
MD00G1004900	10.3076	9.17806	12.5842	6.70387	5.0671	6.39435	4.55296	6.15176	6.34852	MD00G1004900	Chr00	735426	737092	+	1363	-	-	TCP
MD00G1014300	131.151	129.759	94.9132	82.1583	70.4308	80.3022	48.9093	78.7718	68.5999	MD00G1014300	Chr00	1790476	1791985	-	1164	-	-	-
MD00G1020000	2.23346	2.06492	1.89863	0.41922	0.583562	0.760064	0.997405	0.853742	0.716517	MD00G1020000	Chr00	3700105	3702594	+	2367	-	-	-
MD00G1021300	3.38709	3.12107	3.25294	0.828753	0.748307	1.60274	1.42718	0.806093	0.693785	MD00G1021300	Chr00	3762798	3771832	+	449	-	-	-
MD00G1021500	6.49811	6.75103	4.94549	2.00661	2.06465	3.74524	2.85496	1.73615	2.03141	MD00G1021500	Chr00	3773456	3775546	+	886	-	-	-
MD00G1021600	8.70863	10.8163	9.00708	3.66353	3.07164	4.17506	4.58937	3.62699	3.0669	MD00G1021600	Chr00	3775548	3776147	+	316	-	-	-
MD00G1021700	5.10443	5.87225	5.27936	0.728556	0.328918	2.11345	1.93148	1.06295	1.52476	MD00G1021700	Chr00	3776149	3776599	+	227	-	-	-
MD00G1038700	1.55406	1.56473	4.7148	0.295748	0	0.0571951	0.0964994	0.604089	0.0990334	MD00G1038700	Chr00	6725423	6726431	+	699	-	-	-
MD00G1056500	2.06612	2.21473	2.93374	0.959665	0.794302	0.81196	0.913291	0.904256	1.0377	MD00G1056500	Chr00	10538600	10539998	-	1034	-	-	-
MD00G1185200	2.33321	2.25887	2.47504	0.905128	0.801848	0.743111	0.961228	0.69766	0.772018	MD00G1185200	Chr00	44065542	44070072	-	2421	-	-	-
MD01G1017900	123.715	103.103	130.027	82.4211	78.1679	78.1446	59.8359	65.289	75.1259	MD01G1017900	Chr01	7781438	7797571	+	2909	-	-	ABC1
MD01G1035100	3.17591	2.11033	3.26314	0.858881	0.840136	1.49951	1.01199	1.34012	1.05854	MD01G1035100	Chr01	11928882	11934218	-	1733	-	-	-
MD01G1050900	102.134	90.4422	102.528	43.8973	48.8522	50.273	39.5807	66.5469	61.8813	MD01G1050900	Chr01	15427179	15428215	+	1037	-	-	-
MD01G1072100	18.6236	19.9509	19.6573	3.49223	2.92801	3.31654	6.91827	11.0091	7.62198	MD01G1072100	Chr01	17753444	17754106	+	663	-	-	-
MD01G1101300	1.7112	1.06668	2.27074	0.184332	0.116507	0.196065	0.902181	0.25549	0.231468	MD01G1101300	Chr01	21423249	21426170	-	2243	-	-	-
MD01G1101800	1.51788	2.05422	1.47532	0.751737	0.886168	0.76728	0.953882	0.472223	0.576869	MD01G1101800	Chr01	21452661	21456472	-	1980	-	-	-
MD01G1104600	10.8319	8.56922	11.8433	2.5522	1.70175	2.69566	2.75449	3.35126	2.39951	MD01G1104600	Chr01	21786348	21790046	+	1053	-	-	Aa_trans
MD01G1104700	7.82017	7.84959	8.62928	2.54676	1.47625	2.12818	2.18004	3.57807	2.57946	MD01G1104700	Chr01	21790048	21793817	+	1315	-	-	Aa_trans
MD01G1110900	6.41044	7.01313	8.59974	4.04268	2.04636	3.84986	3.87231	4.06619	2.9228	MD01G1110900	Chr01	22357383	22359641	-	1350	-	-	-
MD01G1119700	21.8399	22.2319	25.5659	9.57834	9.64649	11.1526	8.18314	9.77814	12.8817	MD01G1119700	Chr01	23347436	23351576	+	1459	-	-	-
MD01G1134400	49.1048	43.5658	70.3938	28.6343	25.9977	28.4098	28.579	33.5767	32.2075	MD01G1134400	Chr01	24401826	24404517	-	1828	-	-	-
MD01G1154000	11.9687	21.6974	26.6831	6.73873	6.11304	7.88625	9.32425	10.5783	9.00232	MD01G1154000	Chr01	26223940	26227088	+	2626	-	-	-
MD01G1206100	1.38102	0.953847	0.801266	0	0.0694552	0.0743802	0.0627471	0.196399	0.450763	MD01G1206100	Chr01	30161921	30163548	+	1075	-	-	-
MD01G1210900	129.04	136.002	136.796	52.0968	51.9263	43.3982	91.9975	85.6939	61.432	MD01G1210900	Chr01	30461128	30461700	+	573	-	-	-
MD02G1017500	24.5189	25.8881	20.588	12.1223	10.4895	12.2799	9.24096	12.2645	16.551	MD02G1017500	Chr02	1315839	1316543	-	573	-	-	-
MD02G1025500	3.18035	2.70497	5.842	1.21048	0.973438	1.20706	2.08284	1.42114	1.17168	MD02G1025500	Chr02	1927553	1930057	+	2186	-	-	-
MD02G1026300	3.20132	3.79772	5.99566	1.72891	1.33807	0.525416	1.85355	1.72968	1.65411	MD02G1026300	Chr02	1982069	1982989	+	837	-	-	-
MD02G1035000	38.796	42.114	49.2652	36.5465	24.777	24.5111	28.507	26.4809	22.8687	MD02G1035000	Chr02	2678577	2678912	-	336	-	-	-
MD02G1037600	2.45826	1.63058	2.84028	0.859785	0.525162	1.02699	0.969509	0.940812	0.973798	MD02G1037600	Chr02	2845302	2847142	+	1635	-	-	-
MD02G1038100	33.1988	33.9522	35.333	9.67174	9.39513	10.3716	19.2937	12.205	9.78503	MD02G1038100	Chr02	2896598	2898400	-	902	-	-	-
MD02G1082200	6.55426	7.5391	12.5205	3.02628	3.50797	3.04492	3.43604	3.72914	2.32802	MD02G1082200	Chr02	6431365	6433305	-	1011	-	-	-
MD02G1096100	342.287	320.822	552.531	64.4067	60.497	45.6382	55.0411	45.8535	39.988	MD02G1096100	Chr02	7600659	7602728	+	1307	-	-	Zim
MD02G1105900	26.6188	27.7285	33.352	15.6726	17.3191	15.9791	15.5394	12.031	11.9125	MD02G1105900	Chr02	8591750	8594168	+	1261	-	-	Zim
MD02G1121700	10.5997	13.189	21.3127	6.49595	4.24143	2.10741	5.97205	3.65826	6.09344	MD02G1121700	Chr02	9915789	9918893	+	1954	-	-	Aa_trans
MD02G1134000	9.39832	11.9925	14.7014	6.85331	7.24411	5.99194	6.829	6.04723	7.12856	MD02G1134000	Chr02	10865842	10869671	-	2015	-	-	-
MD02G1163000	28.5865	37.0985	23.0579	5.00909	4.44872	13.5382	2.64588	8.86569	11.9269	MD02G1163000	Chr02	13869067	13870449	+	1007	-	-	-
MD02G1232700	10.5064	9.77247	11.3428	6.66047	5.48641	4.19943	6.64046	6.43574	5.65729	MD02G1232700	Chr02	27895826	27899832	+	2123	-	-	-
MD02G1249900	1.63912	1.71345	0.64449	0	0.0418992	0.0448702	0	0.0338511	0.0776928	MD02G1249900	Chr02	30089575	30097132	-	2673	-	-	-
MD02G1319500	7.15251	8.12291	10.2873	1.78654	0.460891	1.97429	0.936849	3.44435	2.99117	MD02G1319500	Chr02	37385160	37385483	-	324	-	-	-
MD03G1010400	1.37071	1.29386	2.59909	7.17352	9.10733	7.23075	5.92254	7.16767	6.36922	MD03G1010400	Chr03	802304	803254	-	951	-	-	-
MD03G1010700	17.1093	15.739	29.4713	5.75428	6.09374	4.53374	11.9376	5.44147	3.38985	MD03G1010700	Chr03	812029	812610	+	582	-	-	-
MD03G1029200	3.14753	2.79918	2.6635	1.20294	1.94438	1.98173	1.41739	1.93925	1.77785	MD03G1029200	Chr03	2383087	2387555	+	2784	-	-	-
MD03G1072800	31.7867	36.3935	49.7184	17.6758	11.6994	14.9213	10.6943	12.913	11.3167	MD03G1072800	Chr03	5926210	5928083	+	1621	-	-	-
MD03G1085700	105.453	98.8611	104.155	59.261	55.1592	84.4663	35.7646	66.4349	60.4501	MD03G1085700	Chr03	6971527	6984650	-	1357	-	-	-
MD03G1089200	1.00188	1.50779	0.850481	0.539618	0.194895	0.605273	0.34334	0.621964	0.505946	MD03G1089200	Chr03	7340949	7345605	-	3831	-	-	GRAS
MD03G1095100	4.28258	4.23613	4.0315	1.5812	1.26908	1.67053	1.28983	2.3924	2.52482	MD03G1095100	Chr03	8067586	8069661	+	1412	-	-	-
MD03G1103100	13.9494	17.6164	16.2954	3.57121	3.92094	5.86883	3.63798	5.80966	4.37915	MD03G1103100	Chr03	8815942	8819213	+	2466	-	-	-
MD03G1120000	8.77072	5.75567	4.66132	3.20371	3.87216	3.51252	3.33356	2.48431	2.93538	MD03G1120000	Chr03	11007147	11009946	-	1639	-	-	-
MD03G1134500	48.4205	42.9981	51.0364	20.458	18.2621	22.603	12.9796	28.0722	22.9849	MD03G1134500	Chr03	13411328	13417428	-	2310	-	-	-
MD03G1219300	5.48402	5.81477	8.52089	4.1174	3.30465	3.64957	2.86886	3.98396	3.44685	MD03G1219300	Chr03	30396157	30397881	-	1446	-	-	-
MD03G1243900	6.68735	6.63575	5.17896	0.558724	0.538122	1.58477	0.607686	2.01075	2.05802	MD03G1243900	Chr03	32820566	32822785	+	2220	-	-	LRRNT_2
MD03G1250700	0.285677	1.07864	1.03414	0	0	0	0	0.0594898	0	MD03G1250700	Chr03	33881047	33881553	-	507	-	-	-
MD03G1273500	3.76399	3.6714	4.80134	1.54724	1.21595	1.71775	2.33725	1.65124	1.46316	MD03G1273500	Chr03	35689228	35690670	+	1443	-	-	-
MD03G1285600	10.5707	8.27275	8.86567	3.59908	3.40825	6.57834	3.4371	6.08349	4.22548	MD03G1285600	Chr03	36517667	36525628	+	942	-	-	-
MD04G1018100	15.2742	20.2657	18.67	4.02479	5.72647	9.31672	5.47186	7.91846	5.81974	MD04G1018100	Chr04	2085155	2085493	-	339	-	-	-
MD04G1060300	6.86482	6.51755	9.22872	5.57945	4.09326	4.82332	4.58839	4.65637	4.82311	MD04G1060300	Chr04	7812007	7815504	-	2727	-	-	-
MD04G1165000	30.4481	41.887	60.7337	17.8627	13.4144	12.7647	29.3197	12.9036	13.3853	MD04G1165000	Chr04	25537282	25538961	+	949	-	-	-
MD04G1166700	3.59657	5.2938	5.67432	0.835264	2.4511	0.807664	2.27115	1.26942	1.28193	MD04G1166700	Chr04	25691824	25693648	-	594	-	-	MIF
MD04G1173200	1.85361	1.66307	1.95509	0.77536	0.832547	1.09421	0.923078	1.08538	0.912231	MD04G1173200	Chr04	26473004	26474976	+	1973	-	-	-
MD04G1191900	13.1441	15.9041	15.3791	4.60683	5.57236	5.79939	5.50686	6.82698	5.1421	MD04G1191900	Chr04	28119236	28120662	-	1427	-	-	-
MD04G1201000	16.4851	16.348	20.0687	3.84525	2.90986	10.6588	3.34577	8.1481	6.98988	MD04G1201000	Chr04	28726838	28729005	-	1129	-	-	-
MD04G1201100	14.5018	12.4135	18.8184	6.06813	4.27184	3.38134	8.55748	5.17694	6.11309	MD04G1201100	Chr04	28733454	28733966	-	402	-	-	-
MD04G1202300	51.9473	64.6552	76.886	32.1901	32.0116	25.8524	38.8908	29.4153	24.3386	MD04G1202300	Chr04	28827221	28828069	-	849	-	-	C2
MD05G1011000	31.1045	39.8933	39.2608	14.2815	12.0681	13.9304	13.9933	15.2477	15.6504	MD05G1011000	Chr05	2178023	2179015	-	993	-	-	-
MD05G1016700	5.82638	5.09371	5.96539	2.65665	3.50745	3.23807	3.20511	3.68059	3.47617	MD05G1016700	Chr05	2932359	2937878	-	1852	-	-	-
MD05G1026700	12.9808	15.6999	15.3993	7.20925	8.25826	6.4508	9.94023	7.92789	8.69245	MD05G1026700	Chr05	4272483	4275005	+	1537	-	-	-
MD05G1033400	9.02075	9.12038	10.866	3.17969	4.06295	4.98461	4.30719	7.24687	6.08193	MD05G1033400	Chr05	5382317	5394312	-	4291	-	-	-
MD05G1034300	5.54524	4.58331	5.54981	3.03988	2.77325	3.4268	3.07072	3.20572	4.03479	MD05G1034300	Chr05	5474667	5486437	-	2625	-	-	Exo_endo_phos
MD05G1042400	5.89393	6.49517	5.10423	2.38284	2.26784	3.05138	3.65108	2.95976	3.20782	MD05G1042400	Chr05	7134114	7135397	-	1284	-	-	-
MD05G1042900	36.6201	28.7154	59.7424	3.37515	2.32797	1.22386	3.36501	3.31706	3.0217	MD05G1042900	Chr05	7300835	7301716	-	882	-	-	-
MD05G1052900	5.58677	5.54462	3.61814	0.44714	0.538316	0.922379	0.51064	0.45666	0.623867	MD05G1052900	Chr05	9032995	9036915	-	1387	-	-	-
MD05G1072800	0.944598	2.97213	1.1398	0	0	0	0	0	0	MD05G1072800	Chr05	15389484	15391928	+	230	-	-	-
MD05G1075600	3.96892	6.723	5.73566	0.620804	1.12109	1.32064	2.1269	2.98896	2.02684	MD05G1075600	Chr05	16217027	16218384	-	666	-	-	-
MD05G1082600	10.8394	9.64179	12.3825	7.33694	6.36298	8.4099	6.49427	6.78386	6.92617	MD05G1082600	Chr05	17265440	17268429	+	1854	-	-	DUF88
MD05G1112800	14.8847	14.284	14.6029	9.02506	8.10257	8.72684	10.2774	11.5168	9.34184	MD05G1112800	Chr05	23134302	23136263	-	1608	-	-	-
MD05G1114400	82.0567	62.975	79.2339	48.3301	41.0837	56.5053	35.2654	39.7782	40.478	MD05G1114400	Chr05	23313036	23316643	+	1841	-	-	-
MD05G1130300	29.4649	22.1479	57.7571	6.52653	5.68675	4.85937	15.1463	5.4038	5.68219	MD05G1130300	Chr05	25467838	25469783	+	1267	-	-	-
MD05G1148700	6.90564	7.48208	7.70126	2.39983	3.65273	2.65203	4.19484	3.80143	3.6736	MD05G1148700	Chr05	27984237	27985851	-	603	-	-	-
MD05G1164300	127.106	109.478	152.011	63.6914	41.685	40.5278	90.1688	66.3218	66.7079	MD05G1164300	Chr05	29311464	29312192	-	729	-	-	-
MD05G1171900	47.5328	30.2279	43.2182	27.2874	22.7433	24.5095	15.5683	24.5897	24.5563	MD05G1171900	Chr05	30071157	30074936	-	2344	-	-	-
MD05G1185300	13.7776	15.7936	16.4219	4.53246	3.40249	6.82885	3.80472	5.22873	4.58848	MD05G1185300	Chr05	31398754	31402840	-	1569	-	-	PfkB
MD05G1200100	4.13302	4.55997	3.74172	5.82246	7.8029	5.89082	8.38914	6.5813	6.08509	MD05G1200100	Chr05	32759681	32765383	+	3373	-	-	-
MD05G1261000	0.723778	0.976	0.534701	0.141675	0.298487	0.228323	0.173352	0.241153	0.13837	MD05G1261000	Chr05	39610435	39614209	-	1751	-	-	-
MD05G1282000	0.450742	0.567295	0.543887	0	0	0	0	0	0	MD05G1282000	Chr05	41576114	41577013	-	482	-	-	Zim
MD05G1294000	1.761	2.21636	2.23766	1.22562	0.899154	0.907359	1.1716	1.29921	1.02602	MD05G1294000	Chr05	42665302	42669726	-	2159	-	-	-
MD05G1299500	5.79209	6.24842	6.79057	2.83442	3.09711	2.04564	3.87026	3.581	3.85153	MD05G1299500	Chr05	43305625	43307734	+	2013	-	-	-
MD05G1299600	4.70725	4.44334	5.89221	1.98459	2.0906	1.62583	2.96794	2.73463	2.8382	MD05G1299600	Chr05	43307736	43309823	-	1500	-	-	-
MD05G1324300	10.0962	15.8539	12.6136	1.9124	1.96997	2.86497	2.94421	5.01051	4.30679	MD05G1324300	Chr05	45110314	45112379	+	1535	-	-	-
MD05G1325400	1.0983	2.85099	4.33077	0.587852	0.530789	0.454741	0.479524	1.05779	0.426501	MD05G1325400	Chr05	45157208	45158456	+	1055	-	-	-
MD05G1340800	31.0766	28.1504	32.9343	24.2133	18.5583	19.8743	19.4485	15.3418	22.0461	MD05G1340800	Chr05	46124184	46127590	+	1559	-	-	-
MD05G1362400	1.89069	3.21785	4.50354	0.588782	0.265815	1.10702	0.853837	1.36012	0.985789	MD05G1362400	Chr05	47755983	47758015	+	1264	-	-	-
MD06G1013900	12.5169	15.4211	18.1578	4.50114	4.02232	3.99345	5.52646	4.29909	5.24427	MD06G1013900	Chr06	1745452	1746342	+	891	-	-	-
MD06G1035300	13.7434	16.4196	14.6865	8.3386	9.04547	8.39902	9.39998	10.1383	9.01661	MD06G1035300	Chr06	4443885	4444598	-	714	-	-	-
MD06G1058200	0.635893	0.668841	1.35295	0.186708	0.131122	0.200599	0.372295	0.196737	0.173669	MD06G1058200	Chr06	9023530	9028483	+	1993	-	-	-
MD06G1071900	8.06781	6.62296	8.9375	5.61025	5.18393	5.84703	4.50518	5.27106	5.61031	MD06G1071900	Chr06	17720644	17728371	-	1894	-	-	-
MD06G1091500	1.02966	1.4039	0.709962	0.0653168	0.235906	0.126317	0.0532805	0.0476482	0	MD06G1091500	Chr06	22069607	22070239	-	633	-	-	-
MD06G1110600	30.5378	33.0859	35.197	19.3696	22.7666	25.1064	16.4928	20.8997	18.4301	MD06G1110600	Chr06	24959875	24962922	-	2094	-	-	-
MD06G1165500	18.7986	16.7779	21.0488	8.18612	7.119	11.5998	6.67761	10.0721	10.5163	MD06G1165500	Chr06	30551502	30555567	-	1096	-	-	-
MD06G1196700	12.1374	11.3804	12.7072	8.39566	7.17659	8.89425	7.33952	8.43256	8.52707	MD06G1196700	Chr06	33105519	33112159	+	2679	-	-	DnaJ
MD07G1004800	0.987534	1.05646	2.5194	0	0.0678767	0.436138	0	0.274194	0.188794	MD07G1004800	Chr07	510119	510720	-	550	-	-	-
MD07G1033100	19.5753	17.5823	20.4097	12.7828	14.0526	12.535	11.9589	9.37767	11.6986	MD07G1033100	Chr07	2731017	2732943	-	1145	-	-	-
MD07G1056300	17.0309	17.2142	16.8352	7.35701	8.42985	9.61002	13.0554	10.3572	10.733	MD07G1056300	Chr07	5190254	5191591	-	961	-	-	-
MD07G1056400	14.8806	14.2024	17.0437	6.10429	8.6938	10.7098	11.1908	7.71248	10.0623	MD07G1056400	Chr07	5191593	5192371	+	657	-	-	-
MD07G1056500	15.8182	15.5662	14.5517	5.46769	5.43619	8.43546	10.6993	8.38063	8.87162	MD07G1056500	Chr07	5192764	5195763	-	1346	-	-	-
MD07G1061500	45.5078	44.4032	52.3118	28.9638	31.2353	35.4526	32.7035	36.1829	36.0772	MD07G1061500	Chr07	5745854	5753695	-	2835	-	-	-
MD07G1072400	10.5569	14.6503	14.5531	9.01143	8.69524	8.82682	9.15104	7.97634	9.18139	MD07G1072400	Chr07	6854223	6857849	+	2473	-	-	-
MD07G1097300	9.30089	9.11454	11.9328	5.3506	3.84302	5.68334	3.96783	5.58871	5.56509	MD07G1097300	Chr07	10680866	10681952	-	1020	-	-	-
MD07G1139900	6.49577	8.75118	6.73941	2.83221	2.07517	4.04059	2.86893	3.15839	3.39125	MD07G1139900	Chr07	20305963	20310851	-	3562	-	-	C2
MD07G1140300	22.9303	28.2889	45.3308	9.27997	10.0999	7.411	11.5238	13.7509	8.32357	MD07G1140300	Chr07	20364118	20366244	+	998	-	-	-
MD07G1146100	2.94036	3.49365	5.23158	0.680875	1.10237	1.13513	1.35979	0.804987	0.982742	MD07G1146100	Chr07	21323398	21325736	+	1761	-	-	-
MD07G1146300	2.97644	2.93631	4.62923	1.35434	0.945995	0.988365	1.85517	1.43537	1.34769	MD07G1146300	Chr07	21333862	21336544	+	1618	-	-	-
MD07G1168000	2.23665	1.36946	1.52136	0.0920324	0.0415495	0.400461	0.150146	0.167843	0.346699	MD07G1168000	Chr07	24253626	24255422	-	1797	-	-	-
MD07G1188700	12.2226	9.01358	10.8243	6.76009	5.98575	7.4645	6.43935	5.59957	6.68146	MD07G1188700	Chr07	26945274	26948322	+	948	-	-	-
MD07G1199800	4.18215	5.60099	5.36063	1.18363	0.663356	0.591994	1.13199	2.14375	1.91341	MD07G1199800	Chr07	27803523	27806056	+	1013	-	-	C2
MD07G1201600	9.42518	7.78135	9.86458	3.24468	1.76944	3.13746	3.74739	3.35126	3.11967	MD07G1201600	Chr07	27964340	27965626	-	1287	-	-	-
MD07G1201700	3.96368	4.66979	5.76398	1.56535	1.59776	2.00719	1.36017	2.82995	1.68075	MD07G1201700	Chr07	27975682	27976896	-	1215	-	-	-
MD07G1222900	5.57284	12.1958	16.001	1.34547	1.64365	3.13774	2.98271	4.34175	2.99477	MD07G1222900	Chr07	29992816	29995962	+	2612	-	-	-
MD07G1223300	5.08833	3.50082	2.72401	1.75939	2.17971	1.44408	1.819	1.8058	1.59274	MD07G1223300	Chr07	30019894	30023845	+	2021	-	-	-
MD07G1229200	2.30716	2.17781	5.08178	0.756172	1.14529	1.32085	1.39284	1.51251	1.10269	MD07G1229200	Chr07	30429273	30432141	+	1695	-	-	Aa_trans
MD07G1234200	0.920937	1.34347	0.822612	0.334588	0.172634	0.184876	0.155961	0.313817	0.20007	MD07G1234200	Chr07	30765058	30766039	-	865	-	-	-
MD07G1268800	0.39937	0.414678	1.91383	0.0304011	0.0411752	0	0	0.0887098	0.0254501	MD07G1268800	Chr07	33632783	33636284	+	2720	-	-	RD29A
MD07G1293200	14.4531	9.0055	14.1545	8.94026	7.68803	7.50672	7.00679	6.75935	7.16981	MD07G1293200	Chr07	35473179	35476628	-	1651	-	-	Abhydrolase_1
MD08G1040300	23.9587	24.5535	25.3063	17.0303	16.2169	17.9289	16.9423	18.925	17.9062	MD08G1040300	Chr08	2984113	2986993	+	2134	-	-	-
MD08G1062700	40.7635	29.7183	40.3019	11.6363	10.7352	16.5788	7.74954	20.668	16.0472	MD08G1062700	Chr08	4945973	4948732	+	1471	-	-	-
MD08G1084500	9.23714	8.56979	10.6183	5.51475	2.36727	4.45834	0.934117	4.33074	3.10298	MD08G1084500	Chr08	7000965	7002453	-	1372	-	-	-
MD08G1092400	79.5691	52.8085	91.9396	31.7014	33.9266	25.6219	53.5497	33.47	25.6194	MD08G1092400	Chr08	7699490	7700523	+	866	-	-	-
MD08G1111200	4.1504	4.16885	5.75103	0.0607576	0.493739	0.499375	0.842544	0.642673	0.432334	MD08G1111200	Chr08	9774753	9777030	-	1361	-	-	-
MD08G1176800	2.81557	2.90495	2.16712	0	0	0	0	0	0	MD08G1176800	Chr08	21456533	21457363	+	553	-	-	-
MD08G1191700	4.02329	4.54076	5.57837	2.2304	2.64511	2.47859	2.74266	2.20989	1.86716	MD08G1191700	Chr08	24528508	24531402	+	1242	-	-	-
MD08G1235100	7.24488	6.71283	8.02948	4.00937	4.90329	4.25312	4.27792	5.20789	5.07003	MD08G1235100	Chr08	30268127	30284515	+	2444	-	-	-
MD08G1245000	24.4191	28.2009	39.0227	15.0206	12.0154	11.3182	21.1835	14.7722	15.6481	MD08G1245000	Chr08	30986312	30989324	+	1858	-	-	-
MD09G1016600	16.0285	20.3711	18.7252	4.00524	3.98945	7.50264	4.11692	6.14494	4.4656	MD09G1016600	Chr09	1019538	1025683	-	2302	-	-	Aa_trans
MD09G1042800	7.73249	7.2425	11.7874	2.71538	2.77563	3.68253	3.9285	3.28897	2.65917	MD09G1042800	Chr09	2761557	2765020	+	2421	-	-	-
MD09G1111300	9.02521	11.1366	11.64	6.45636	5.66149	5.40261	6.07686	3.71356	7.06795	MD09G1111300	Chr09	8461811	8462476	-	666	-	-	-
MD09G1133200	4.78687	6.39747	3.43133	0.108234	0.439777	1.2559	0.309013	1.22382	0.317127	MD09G1133200	Chr09	10210418	10211416	-	764	-	-	-
MD09G1150300	8.15922	8.70438	11.335	4.07943	5.67449	6.13017	4.4519	5.83119	5.53795	MD09G1150300	Chr09	11838689	11841862	-	750	-	-	-
MD09G1162600	0.253214	0.199181	0.436486	0	0	0	0.0196542	0	0	MD09G1162600	Chr09	13211209	13215313	-	1716	-	-	-
MD09G1162700	0.613029	0.270041	1.35261	0	0	0	0	0	0	MD09G1162700	Chr09	13218642	13219654	-	886	-	-	-
MD09G1162800	0.315922	0.0458785	0.703768	0	0	0	0	0	0	MD09G1162800	Chr09	13223982	13226358	+	1490	-	-	-
MD09G1162900	0.355868	0.0839791	1.05818	0	0	0	0	0	0	MD09G1162900	Chr09	13265353	13266286	-	814	-	-	-
MD09G1178600	10.2214	10.7801	21.4534	0.47917	0.834411	0.628814	0.446709	0.923815	0.487092	MD09G1178600	Chr09	15274688	15275998	-	1208	-	-	Zim
MD09G1179800	62.1828	46.1341	58.0281	18.6277	16.944	22.1894	21.2931	27.2893	25.3404	MD09G1179800	Chr09	15401353	15406453	-	2699	-	-	-
MD09G1180300	76.2184	70.9451	101.926	41.316	29.9244	40.7784	29.4415	41.2915	38.9603	MD09G1180300	Chr09	15475775	15477693	+	1401	-	-	-
MD09G1208000	4.63755	5.76254	4.82358	1.52578	1.72884	2.16965	2.83088	3.38278	2.52954	MD09G1208000	Chr09	19937208	19940388	-	1382	-	-	-
MD09G1233300	198	128.166	194.501	102.841	80.0673	53.9913	69.1879	56.3783	48.0708	MD09G1233300	Chr09	29321677	29323725	-	1147	-	-	-
MD09G1252200	21.6004	22.5996	29.3669	8.62307	9.14605	9.13918	10.7814	11.6745	11.9787	MD09G1252200	Chr09	32389049	32391197	-	1098	-	-	-
MD09G1256000	26.03	16.9801	12.5957	1.22073	1.05431	0.256607	1.25555	1.16154	2.35487	MD09G1256000	Chr09	32764599	32765757	-	779	-	-	PR-5
MD09G1264000	4.46995	3.52556	4.56108	1.88401	1.80939	1.90457	2.24937	2.77374	2.72424	MD09G1264000	Chr09	33712952	33717655	-	2414	-	-	-
MD09G1270000	13.2363	14.026	17.6762	1.73721	1.09801	0.811906	2.24371	2.1755	1.93906	MD09G1270000	Chr09	34432318	34433745	+	1428	-	-	-
MD10G1021700	25.4058	20.9539	18.9435	7.8065	8.00597	5.03237	11.7925	9.63194	10.5692	MD10G1021700	Chr10	2698855	2699839	-	429	-	-	-
MD10G1025900	72.0796	73.5748	70.9739	47.7254	43.3792	44.3761	48.3328	51.8374	44.025	MD10G1025900	Chr10	3228640	3229812	+	1173	-	-	-
MD10G1050200	161.055	162.062	156.85	37.5954	34.1577	49.9968	33.7265	78.1048	69.9699	MD10G1050200	Chr10	6622138	6623019	-	882	-	-	-
MD10G1077900	69.7989	63.919	71.7991	20.871	21.156	24.0852	9.61515	26.9532	21.6665	MD10G1077900	Chr10	11097819	11099109	+	1147	-	-	-
MD10G1105100	12.0699	15.6512	13.6184	4.03711	5.65639	5.1152	5.22364	7.21028	5.59388	MD10G1105100	Chr10	17199981	17200277	+	297	-	-	-
MD10G1165200	12.3737	9.93318	19.2823	3.05913	3.13237	2.86656	7.12605	3.19788	2.90415	MD10G1165200	Chr10	25597324	25599742	+	1311	-	-	-
MD10G1179300	29.875	17.4534	32.2269	13.9773	14.5622	12.3813	11.7206	15.2589	10.9646	MD10G1179300	Chr10	27298444	27298866	+	423	-	-	-
MD10G1239000	4.01373	2.92271	5.29288	0.540144	0.428596	0.917974	0.667588	1.38508	1.23321	MD10G1239000	Chr10	33523306	33527254	-	2526	-	-	VWA
MD10G1258000	2.67273	2.82821	4.03205	0.602592	0.702063	0.375922	1.17337	0.694831	0.76482	MD10G1258000	Chr10	35215981	35219352	-	2127	-	-	-
MD10G1258100	1.08668	1.09902	0.521818	0	0.0800261	0.342803	0.180742	0.161636	0.259684	MD10G1258100	Chr10	35225543	35227426	-	933	-	-	-
MD10G1260700	0.789617	0.58563	2.2167	0	0	0	0	0.0939605	0	MD10G1260700	Chr10	35436330	35437308	-	642	-	-	Zim
MD10G1276400	2.38354	2.87223	2.30787	0.579069	1.04572	0.783909	0.566833	1.43625	0.872575	MD10G1276400	Chr10	36744204	36744917	+	714	-	-	-
MD10G1290300	2.86925	3.92795	3.57498	1.07292	0.813074	2.1305	0.968974	1.27186	1.235	MD10G1290300	Chr10	37877582	37881172	-	2158	-	-	-
MD10G1303400	0.920582	1.54484	1.58689	0.0778636	0.246069	0.150581	0.158788	0.369206	0.325915	MD10G1303400	Chr10	38987977	38989402	+	1062	-	-	-
MD11G1027800	2.84753	4.43935	2.98312	0.335631	0.625044	1.05476	1.23202	1.59146	1.5629	MD11G1027800	Chr11	2424055	2428846	-	1971	-	-	-
MD11G1032400	2.14631	1.79955	2.25904	0.778473	0.924193	1.42186	0.799653	1.28301	1.1465	MD11G1032400	Chr11	2824193	2828318	+	2868	-	-	-
MD11G1039300	3.91455	8.36827	5.77535	0.262929	0.296758	0.381361	1.17962	1.63034	0.715355	MD11G1039300	Chr11	3369648	3370395	+	629	-	-	-
MD11G1090800	2.54468	1.94918	2.04942	1.02411	0.73116	1.45086	0.971387	1.32043	0.976956	MD11G1090800	Chr11	7579701	7583072	-	1736	-	-	-
MD11G1096200	11.8579	10.953	12.626	8.71197	5.47364	8.6347	8.11332	8.31488	8.56947	MD11G1096200	Chr11	8005944	8007082	+	1139	-	-	-
MD11G1097900	0.751013	0.860817	1.27609	0.0612527	0.0921782	0.1382	0.116586	0.193628	0.188017	MD11G1097900	Chr11	8118511	8120535	-	2025	-	-	GRAS
MD11G1098200	1.47581	1.39307	1.31054	0.561714	0.414973	0.296265	0.319354	0.856785	0.441736	MD11G1098200	Chr11	8133928	8136419	+	2429	-	-	GRAS
MD11G1099000	0.326843	0.892502	0.7606	0.0799721	0.096279	0.103106	0.206578	0.291696	0.16737	MD11G1099000	Chr11	8249625	8252956	-	3102	-	-	GRAS
MD11G1109700	1.22568	1.47697	0.795671	0.133997	0.376414	0.518277	0.352204	0.695111	0.473627	MD11G1109700	Chr11	9679551	9683510	-	2777	-	-	-
MD11G1111600	13.1671	11.1307	14.0847	8.59864	6.74118	6.89557	7.51812	6.55436	6.33622	MD11G1111600	Chr11	9874413	9876109	-	1606	-	-	-
MD11G1158500	35.2629	33.5838	29.0466	56.5687	73.5257	30.5289	122.341	55.69	42.4169	MD11G1158500	Chr11	15402139	15403405	-	918	-	-	-
MD11G1229600	4.76567	6.71036	9.05558	0.759298	0.881477	1.13627	2.07934	1.59577	1.19561	MD11G1229600	Chr11	33402652	33405823	+	2287	-	-	GRAS
MD11G1246600	4.61495	5.17533	3.34525	0.780671	1.20645	1.75654	1.04094	1.98228	1.63383	MD11G1246600	Chr11	35841661	35844414	-	2754	-	-	-
MD11G1250100	122.98	99.6208	98.513	54.9341	60.8469	57.0681	49.6233	70.5113	58.2497	MD11G1250100	Chr11	36232841	36235125	+	1640	-	-	-
MD11G1262100	7.88861	5.15719	9.97526	1.05035	2.50031	1.38497	3.03773	3.90077	3.70369	MD11G1262100	Chr11	37689682	37690980	-	1299	-	-	B_lectin
MD11G1275800	21.7562	26.2919	28.0055	7.6267	7.68646	5.23266	7.22804	9.34966	9.03387	MD11G1275800	Chr11	39289197	39295165	+	2613	-	-	C2
MD11G1289800	6.59801	6.97097	6.24038	3.59448	3.86025	5.32765	4.02793	4.9993	4.69601	MD11G1289800	Chr11	40928619	40936321	-	4555	-	-	-
MD12G1006400	3.94808	2.76843	3.85005	0.128802	0.1163	0	0.525336	0.187921	0.107826	MD12G1006400	Chr12	758151	759139	-	321	-	-	-
MD12G1052800	27.8587	26.8901	30.6941	18.6093	16.9187	17.0526	18.5465	18.381	20.1064	MD12G1052800	Chr12	5919664	5922685	+	1613	-	-	-
MD12G1107700	15.2775	15.7319	22.8294	8.60894	7.72214	10.6794	6.65291	9.33761	7.72847	MD12G1107700	Chr12	16982241	16983044	+	730	-	-	-
MD12G1132900	10.2546	10.344	8.9597	6.17983	7.15202	7.32616	7.81907	5.75033	4.99722	MD12G1132900	Chr12	20845998	20848984	-	2161	-	-	-
MD12G1143300	16.1661	16.3798	20.4893	9.7981	8.45381	11.7903	13.1236	12.0363	11.5644	MD12G1143300	Chr12	22251358	22256150	+	1709	-	-	-
MD12G1178800	18.2132	26.8115	27.8823	13.6168	8.69346	10.2675	17.4804	14.3482	13.4257	MD12G1178800	Chr12	25923202	25925351	+	1503	-	-	-
MD12G1183000	69.6502	71.6429	61.0223	32.7522	24.0097	38.6859	27.3119	23.3898	21.3442	MD12G1183000	Chr12	26320825	26322706	+	1020	-	-	-
MD12G1200500	4.7458	3.63978	5.68719	1.17237	1.05857	1.51151	1.46637	2.12859	2.13736	MD12G1200500	Chr12	28122851	28126601	+	1587	-	-	-
MD12G1239400	7.44841	7.21645	5.28832	3.00338	2.99063	2.98556	2.12937	3.48094	3.36018	MD12G1239400	Chr12	31208727	31211018	-	1473	-	-	Aldo_ket_red
MD12G1258400	2.35022	3.15174	3.47012	1.48059	1.73794	0.912689	1.93241	0.931572	0.743681	MD12G1258400	Chr12	32528057	32532152	+	2234	-	-	-
MD13G1016800	7.66599	8.48189	8.83353	6.16289	5.24363	5.20616	5.70396	5.92851	6.32147	MD13G1016800	Chr13	1072057	1075377	-	2442	-	-	-
MD13G1022000	6.23362	6.58915	8.0962	4.14932	3.34672	4.51968	4.92319	4.6899	4.66804	MD13G1022000	Chr13	1574994	1578922	-	2521	-	-	-
MD13G1030000	50.31	38.7435	77.6767	9.94726	13.1541	10.8179	15.0976	12.029	10.18	MD13G1030000	Chr13	2164003	2166858	+	1700	-	-	Zim
MD13G1030600	12.2796	12.1851	11.189	3.84718	4.248	8.96398	3.70538	4.00686	3.84148	MD13G1030600	Chr13	2187032	2192602	-	1784	-	-	-
MD13G1051400	1.43879	2.339	1.98413	0	0	0	0.446709	0.399488	0.0764065	MD13G1051400	Chr13	3653482	3653934	+	453	-	-	-
MD13G1078800	103.977	110.988	110.271	34.2536	34.6619	61.7181	40.7763	64.9097	57.2302	MD13G1078800	Chr13	5529464	5534024	-	1440	-	-	-
MD13G1085100	1.04042	0.401135	0.924516	0.43504	0.0604325	0.113256	0.109192	0.0976489	0.140073	MD13G1085100	Chr13	5975098	5977687	-	2471	-	-	FH2
MD13G1127100	5.5707	4.78513	10.4573	0.413456	0.287171	0.27678	0.51887	0.394417	0.319497	MD13G1127100	Chr13	9515820	9518542	+	1300	-	-	Zim
MD13G1134300	3.86973	5.74007	4.47881	0.789037	0.66495	0.966422	0.257455	1.22794	0.836681	MD13G1134300	Chr13	10287309	10288094	-	786	-	-	-
MD13G1203700	8.40579	12.4249	7.54742	1.52936	2.11898	2.06526	2.21546	2.86609	2.53852	MD13G1203700	Chr13	18350411	18354634	+	1568	-	-	-
MD13G1205600	6.70888	6.4195	8.23784	3.67283	3.75849	4.29558	3.79495	4.23585	3.01612	MD13G1205600	Chr13	18635047	18637483	-	1182	-	-	-
MD13G1205900	10.3232	9.37537	7.64378	3.03618	2.21735	3.41077	0.910544	2.73602	2.31744	MD13G1205900	Chr13	18659915	18661199	+	926	-	-	-
MD13G1206000	7.1232	6.67581	6.19205	1.25876	1.34641	1.91002	0.31594	1.00302	1.378	MD13G1206000	Chr13	18719748	18723375	+	2135	-	-	-
MD13G1206100	1.4428	0.966516	1.39597	0.372004	0.527833	0.359711	0.0867006	0.0387678	0.222443	MD13G1206100	Chr13	18733604	18735932	+	778	-	-	-
MD13G1228900	6.01643	5.32287	5.12045	2.88988	2.92981	3.60329	3.72212	3.51358	3.37421	MD13G1228900	Chr13	22452532	22454698	-	1631	-	-	LRRNT_2
MD14G1004000	58.3769	68.3257	87.7072	30.3335	33.0162	27.4785	29.6958	23.5111	34.8316	MD14G1004000	Chr14	465998	468881	-	2050	-	-	-
MD14G1039100	56.408	56.172	37.2145	26.5114	20.6309	35.4005	16.5508	32.7213	31.5589	MD14G1039100	Chr14	3600569	3606184	+	2698	-	-	Glycos_transf_1
MD14G1070200	19.7507	21.7506	20.1967	4.52317	3.91154	5.60573	4.05342	7.9005	4.95983	MD14G1070200	Chr14	7723860	7725234	+	649	-	-	-
MD14G1070300	19.1958	16.5524	19.2486	3.08738	3.74952	3.80589	3.96176	5.86104	4.67037	MD14G1070300	Chr14	7725236	7729508	+	2290	-	-	-
MD14G1131300	37.754	47.7038	45.2831	24.5184	25.8026	32.3779	20.8321	29.8668	27.9423	MD14G1131300	Chr14	20862031	20864614	-	1946	-	-	-
MD14G1156200	9.82289	10.5474	10.1886	3.45484	4.23669	5.37616	4.26006	6.88095	6.28211	MD14G1156200	Chr14	25063832	25069508	+	2573	-	-	-
MD14G1246200	1.8326	4.65271	4.11759	0.613329	0.684098	1.32567	0.971183	1.78968	1.54033	MD14G1246200	Chr14	32392146	32393518	+	1146	-	-	GRAM
MD15G1016400	10.7331	12.9322	12.3476	7.83501	8.50849	7.55052	7.989	6.41073	6.09369	MD15G1016400	Chr15	964263	967814	+	1562	-	-	Abhydrolase_1
MD15G1027000	8.75132	2.57673	4.98233	1.19178	0.0827765	1.50698	0.149563	1.67191	1.07444	MD15G1027000	Chr15	1596781	1597665	-	451	-	-	-
MD15G1055200	13.6627	17.5345	21.7185	4.91843	3.88588	6.61368	5.76737	4.59708	4.11743	MD15G1055200	Chr15	3737253	3737790	-	538	-	-	-
MD15G1057200	3.90495	4.20728	2.9169	1.5088	1.99268	1.89445	1.96555	1.42921	1.67782	MD15G1057200	Chr15	3833976	3836567	+	1836	-	-	-
MD15G1084900	7.37283	3.5773	6.69904	1.14084	1.49187	2.05412	1.18733	2.35321	1.58076	MD15G1084900	Chr15	5857376	5858585	+	1051	-	-	-
MD15G1095000	29.6667	25.7018	41.0232	16.3805	16.6759	10.9932	15.5574	13.8451	17.9859	MD15G1095000	Chr15	6640605	6644030	-	891	-	-	-
MD15G1100800	4.42841	5.27462	5.53377	2.07366	1.98759	2.45244	3.25295	3.63053	2.63063	MD15G1100800	Chr15	7018420	7023737	+	2592	-	-	ABC1
MD15G1102100	2.3648	2.84659	3.79217	1.65977	1.36445	2.06005	1.09121	1.37343	1.82497	MD15G1102100	Chr15	7230266	7233535	+	1669	-	-	Beta-lactamase
MD15G1131400	85.92	75.5825	80.7566	54.346	46.2483	46.986	53.4293	48.455	50.7883	MD15G1131400	Chr15	9496600	9497181	-	582	-	-	-
MD15G1140100	19.028	20.7554	18.4964	11.7956	12.8059	15.584	14.241	13.7779	14.0461	MD15G1140100	Chr15	10304409	10310026	+	2373	-	-	-
MD15G1182600	2.14884	1.93755	2.88591	0.292971	0.132266	0.495758	0.358475	0.828167	1.01169	MD15G1182600	Chr15	14471114	14472535	-	1129	-	-	-
MD15G1189900	1.33451	2.77131	5.47495	0.203172	0	0.0491147	0.0414331	0.148213	0.0850422	MD15G1189900	Chr15	14966272	14970043	-	814	-	-	-
MD15G1212700	30.2852	35.0976	60.2912	9.1879	6.24482	7.85919	7.6801	10.7719	13.6927	MD15G1212700	Chr15	17072246	17073883	-	1638	-	-	PALP
MD15G1216800	4.02068	3.72888	3.87962	1.88725	1.7524	2.52379	2.24916	2.50937	2.56594	MD15G1216800	Chr15	17487703	17492271	+	3089	-	-	-
MD15G1225800	74.4114	62.5904	97.3156	24.0696	25.397	27.1681	21.3894	25.8333	19.5063	MD15G1225800	Chr15	18345401	18348150	+	1345	-	-	Zim
MD15G1320800	16.4716	14.3073	14.7907	6.79996	9.13797	8.42249	7.69885	8.37814	5.97812	MD15G1320800	Chr15	33338465	33344777	+	1818	-	-	-
MD15G1343900	26.244	26.2288	29.6926	8.18002	5.75888	11.3164	4.37685	11.8016	7.64451	MD15G1343900	Chr15	40038078	40040635	-	2042	-	-	Aa_trans
MD15G1345400	9.72389	9.59594	14.0307	6.05625	4.10128	4.50472	8.0437	3.68166	4.74495	MD15G1345400	Chr15	40475439	40477069	-	1065	-	-	-
MD15G1362600	0.223172	0	0	2.61197	1.95577	2.95687	6.08013	2.55604	1.75994	MD15G1362600	Chr15	43754640	43759132	-	649	-	-	-
MD15G1364900	12.2369	12.3146	11.5306	8.65011	8.88826	8.45124	7.69635	7.63427	8.25435	MD15G1364900	Chr15	44194437	44201976	-	5057	-	-	-
MD15G1385200	20.9877	14.695	22.1443	9.43662	10.1058	12.8596	4.5828	8.54891	10.4351	MD15G1385200	Chr15	47588927	47591755	-	942	-	-	-
MD15G1432600	5.74219	5.9304	5.03066	0.0771372	0.139299	0.522118	0.440459	0.956609	1.0332	MD15G1432600	Chr15	53291576	53293115	+	536	-	-	-
MD15G1440100	22.7762	26.183	35.4478	16.8312	11.2046	10.2354	18.757	14.879	17.6069	MD15G1440100	Chr15	54015183	54018099	+	1496	-	-	-
MD16G1000300	10.6296	11.292	17.7404	7.38022	5.86614	8.51631	3.98022	6.38524	6.59929	MD16G1000300	Chr16	16341	20908	+	3042	-	-	C2
MD16G1020800	41.5464	35.5242	61.4865	17.2374	17.844	21.7386	11.7439	18.3837	19.1048	MD16G1020800	Chr16	1492513	1504489	+	1703	-	-	Zim
MD16G1023500	26.8219	21.4413	32.9426	17.1316	12.8761	12.5861	16.9413	18.1526	14.1012	MD16G1023500	Chr16	1711275	1711706	-	432	-	-	-
MD16G1041900	0.892228	0.748627	1.12787	0.0282995	0.0255525	0.164186	0.25393	0.0825772	0.0710722	MD16G1041900	Chr16	2949505	2957478	+	1461	-	-	-
MD16G1043800	20.6995	18.9886	21.2883	11.9842	8.8972	13.9059	8.58099	13.2108	10.2555	MD16G1043800	Chr16	3105656	3106276	+	621	-	-	-
MD16G1057800	14.4122	14.4626	11.999	4.21637	4.6026	3.37725	6.82744	5.66959	6.50624	MD16G1057800	Chr16	4128891	4130424	+	1314	-	-	-
MD16G1078400	255.999	270.483	252.42	139.828	125.935	180.197	93.7936	150.508	144.819	MD16G1078400	Chr16	5502811	5507716	-	1516	-	-	-
MD16G1090600	3.3083	4.04938	3.12087	0.954767	0.674678	0.963358	1.08358	1.0296	0.451765	MD16G1090600	Chr16	6301883	6302878	+	996	-	-	-
MD16G1095700	16.9416	12.9949	20.2114	8.25036	6.8005	9.3678	8.38703	8.7543	8.47645	MD16G1095700	Chr16	6650224	6652752	-	1323	-	-	-
MD16G1098200	38.1823	39.6416	37.8132	24.7773	20.1124	23.1357	25.3562	23.4061	23.9687	MD16G1098200	Chr16	6872110	6874025	+	826	-	-	-
MD16G1098300	31.5185	27.6757	29.2629	16.8228	14.1318	18.7757	21.7789	17.5839	19.7584	MD16G1098300	Chr16	6874027	6874569	+	494	-	-	-
MD16G1102900	4.85929	7.91603	4.29627	0.536955	1.61611	1.55764	2.26304	2.80722	1.12377	MD16G1102900	Chr16	7204464	7204925	-	462	-	-	-
MD16G1127400	13.1671	12.0029	19.6038	0.181872	0.273696	0.351724	0.71706	0.574922	0.27913	MD16G1127400	Chr16	9274777	9277069	+	1364	-	-	Zim
MD16G1135200	1.39322	1.44931	2.20556	0.551923	0.630265	1.05168	0.436975	0.994719	0.828952	MD16G1135200	Chr16	10381634	10387053	+	2547	-	-	-
MD16G1241100	5.11357	4.1746	5.50322	0.867941	0.427468	0.839261	0.836727	0.345359	0.924752	MD16G1241100	Chr16	26079100	26079743	+	524	-	-	-
MD17G1001600	15.5381	13.6233	15.07	10.7535	8.32544	11.4663	8.80862	11.5777	9.51174	MD17G1001600	Chr17	98501	101943	-	1834	-	-	-
MD17G1007300	7.59283	10.2304	10.5992	2.96085	3.24976	4.04594	4.87386	3.09115	5.15027	MD17G1007300	Chr17	482890	487193	-	2332	-	-	AA_kinase
MD17G1009200	4.30106	3.19719	2.8637	0.767364	0.471156	1.03881	1.35207	1.07479	0.976438	MD17G1009200	Chr17	584507	586602	+	1347	-	-	GRAM
MD17G1014400	7.13704	8.77173	13.076	4.1911	3.63411	4.8567	5.20957	5.41108	4.39961	MD17G1014400	Chr17	1194948	1196685	+	1243	-	-	ADK
MD17G1067800	25.8511	24.586	24.0354	5.1082	6.65541	9.16608	8.20791	8.8033	7.18934	MD17G1067800	Chr17	5485744	5489535	+	2412	-	-	Aa_trans
MD17G1070000	38.8488	24.2146	41.0536	12.0541	8.27185	10.1405	8.7512	9.67273	6.0546	MD17G1070000	Chr17	5670836	5676024	+	343	-	-	-
MD17G1070100	114.854	83.9497	115.768	32.4962	31.6996	22.5848	25.6795	30.1613	28.0541	MD17G1070100	Chr17	5676026	5676534	-	285	-	-	-
MD17G1132800	62.4931	56.1399	77.2427	18.1905	17.795	17.5895	18.5213	24.7495	20.1996	MD17G1132800	Chr17	11848693	11852037	-	2207	-	-	-
MD17G1136800	1.26467	1.57075	0.633354	0.152006	0.247051	0.42625	0.247989	0.487904	0.381752	MD17G1136800	Chr17	12241071	12244543	+	2720	-	-	-
MD17G1150300	2.53805	4.47209	5.68757	1.22362	0.814097	1.89933	0.630403	2.09062	1.88696	MD17G1150300	Chr17	13829145	13835292	-	1284	-	-	DnaJ
MD17G1164400	0.286116	0.480134	1.08504	0	0.0655526	0	0	0.0264805	0.0911646	MD17G1164400	Chr17	16289064	16290315	-	1139	-	-	Zim
MD17G1165800	35.5013	35.0353	37.8607	19.314	15.6865	18.3943	18.8953	22.9396	19.4456	MD17G1165800	Chr17	16474891	16476831	+	1278	-	-
MD17G1209300	18.9444	19.9628	18.8338	11.6846	9.79294	11.762	13.4417	12.5454	10.7348	MD17G1209300	Chr17	25412067	25412920	+	690	-	-
MD17G1218100	0.258179	0.487408	0.534053	0.0491332	0	0.0712644	0	0.0358423	0.102829	MD17G1218100	Chr17	26532696	26534378	-	1683	-	-
MD17G1218300	4.71176	4.46791	6.0526	0.786131	0.266183	0.356322	0.240475	0.322581	0.390749	MD17G1218300	Chr17	26552334	26554016	-	1683	-	-
MD17G1238700	17.6886	20.7238	21.9537	10.3958	6.54386	8.90345	3.10129	8.66704	11.786	MD17G1238700	Chr17	28844580	28845450	-	696	-	-
MD17G1238800	23.6601	24.7481	25.463	11.3175	7.16976	13.2382	3.35032	15.0474	10.9261	MD17G1238800	Chr17	28845452	28846116	+	453	-	-
MD17G1240400	18.864	16.4666	20.6541	13.2102	11.8599	14.031	8.839	10.6403	11.2324	MD17G1240400	Chr17	28971995	28975395	-	2194	-	-
MD17G1268100	9.1537	8.59551	7.27314	4.05562	3.73568	4.60592	4.08538	5.04343	4.2838	MD17G1268100	Chr17	32800575	32802093	+	1519	-	-
novel.369	19.1597	20.6692	29.2527	6.70645	5.64392	5.79228	13.0126	7.83719	5.77778	-	Chr05	45070465	45076134	+	635	-	- && - && -
novel.462	1.12652	1.51909	1.49802	0	0	0	0	0	0	-	Chr07	7599666	7600822	+	225	-	- && - && -
novel.581	2.24347	1.73651	1.76347	0	0	0	0	0	0	-	Chr08	21457401	21458992	-	807	-	- && - && -
novel.963	1.1902	1.08026	1.72812	0	0.0471962	0.101086	0.0426379	0.28598	0.306302	-	Chr15	53294434	53299040	+	1582	-	- && - && -
MD09G1078700	28.5832	27.0393	33.1967	22.3011	18.3891	22.6595	20.4823	22.466	20.5855	MD09G1078700	Chr09	5509738	5512235	+	1752	-	6-phosphogluconate dehydrogenase, C-terminal	NAD_binding_2
MD06G1185000	1.71648	1.7437	1.26808	0.653316	1.02811	0.57758	0.746095	0.803394	0.984454	MD06G1185000	Chr06	32301085	32303299	-	2215	-	AAA-type ATPase, N-terminal domain	AAA
MD17G1045600	12.6231	13.1496	14.226	4.39297	4.61467	7.19073	4.91846	5.13161	3.5814	MD17G1045600	Chr17	3288422	3289861	+	1440	-	AAA-type ATPase, N-terminal domain	AAA
MD03G1188200	6.42416	6.1544	5.60805	2.0105	1.94446	2.11488	2.0929	2.41168	2.60559	MD03G1188200	Chr03	25725849	25731886	+	4915	-	ABC transporter type 1, transmembrane domain	ABC_tran
MD13G1109600	2.55555	6.20109	3.49977	1.68131	1.21886	2.1338	0.580242	1.2265	1.45486	MD13G1109600	Chr13	7936677	7943059	-	5115	-	ABC transporter type 1, transmembrane domain	ABC_tran
MD03G1136800	22.9954	33.9043	32.5053	5.06	5.17	8.31294	4.1683	8.50564	7.183	MD03G1136800	Chr03	13759342	13767151	-	4968	-	ABC-2 type transporter	ABC2_membrane
MD03G1137000	23.2683	39.3536	37.0815	4.91821	4.57456	7.42719	9.23825	11.482	11.7751	MD03G1137000	Chr03	13790458	13798646	-	5582	-	ABC-2 type transporter	ABC2_membrane
MD12G1045900	30.2998	19.3211	23.3131	9.81243	9.2757	12.436	12.9259	17.4088	11.9096	MD12G1045900	Chr12	5089975	5096627	-	2604	-	ABC-2 type transporter	ABC2_membrane
MD12G1087400	5.6803	5.85732	5.22542	2.65434	3.1698	3.04269	2.68031	3.52129	3.38685	MD12G1087400	Chr12	10749661	10754401	-	3863	-	Acyl transferase/acyl hydrolase/lysophospholipase	-
MD07G1216200	23.0456	15.0105	28.1922	5.23082	4.74117	3.46888	4.52848	2.58776	2.23142	MD07G1216200	Chr07	29367302	29371681	+	2063	-	ADC synthase	-
MD08G1249700	12.9161	15.6968	17.3959	5.50791	4.18801	4.44994	7.47837	4.07085	5.21761	MD08G1249700	Chr08	31394594	31398880	-	1141	-	AdipoR/Haemolysin-III-related	-
MD15G1165000	2.40895	2.06072	2.49151	6.8766	7.52853	4.40521	4.69788	7.77547	5.39691	MD15G1165000	Chr15	12422140	12422826	+	481	-	AdipoR/Haemolysin-III-related	-
MD05G1167400	53.1384	36.7869	72.4967	8.89991	7.72584	9.75327	10.5714	14.3745	10.0124	MD05G1167400	Chr05	29748770	29751777	-	1324	-	Alcohol dehydrogenase, N-terminal	ADH_N
MD05G1167600	146.863	112.882	179.399	29.3431	29.7491	31.6613	53.3911	51.3437	37.5155	MD05G1167600	Chr05	29783033	29785905	-	1216	-	Alcohol dehydrogenase, N-terminal	ADH_N
MD10G1097100	3.82613	5.33891	9.63504	0.569847	0.457362	0.612241	1.54946	0.877588	0.212019	MD10G1097100	Chr10	15467853	15470440	-	653	-	Alcohol dehydrogenase, N-terminal	ADH_N
MD10G1097200	12.926	14.8967	24.3612	1.91004	3.27506	2.72374	4.87878	2.94154	2.34193	MD10G1097200	Chr10	15470442	15474491	-	2143	-	Alcohol dehydrogenase, N-terminal	ADH_N
MD15G1008100	5.04949	7.65882	4.93239	2.19294	1.73535	4.36008	2.17072	3.1096	1.79455	MD15G1008100	Chr15	426690	429407	-	1678	-	Alcohol dehydrogenase, N-terminal	ADH_N
MD09G1084600	28.9402	26.4114	58.3036	0.26102	0.28282	0.050479	0.042584	0.114247	0.131107	MD09G1084600	Chr09	6063050	6064217	+	792	-	Allene oxide cyclase	-
MD13G1045900	5.25244	5.59503	7.73896	1.8763	2.66226	2.07348	4.23632	2.46863	2.41219	MD13G1045900	Chr13	3176493	3178156	-	1234	-	Allene oxide cyclase	-
MD16G1047500	71.7559	58.3414	105.46	7.02289	7.80215	4.99326	6.20613	6.25326	6.42674	MD16G1047500	Chr16	3312845	3314437	-	1201	-	Allene oxide cyclase	-
MD03G1273300	9.41916	7.23875	15.2078	2.53175	1.34066	3.2948	0.854033	2.58288	1.94415	MD03G1273300	Chr03	35659607	35662092	-	2172	-	Alpha/beta hydrolase fold-3	Abhydrolase_3
MD11G1191000	13.9885	13.0067	14.3596	3.18656	2.80531	3.46642	4.32142	6.45069	4.0681	MD11G1191000	Chr11	27050970	27052082	-	1038	-	Alpha/beta hydrolase fold-3	Abhydrolase_3
MD09G1066000	7.21396	6.62685	7.56126	3.83011	3.73544	2.89637	4.88674	2.94628	4.13126	MD09G1066000	Chr09	4492099	4498389	-	3368	-	Alpha-amylase, C-terminal beta-sheet	-
MD13G1231500	7.31606	15.7016	12.1426	3.83822	4.05175	5.18503	4.76546	5.74403	5.85926	MD13G1231500	Chr13	22989592	22991566	-	1465	-	Alternative oxidase	AOX
MD06G1214800	28.0667	23.2637	23.6647	17.5175	15.8171	21.6733	10.2809	18.7106	16.2184	MD06G1214800	Chr06	34735129	34738991	-	2339	-	Aluminum-activated malate transporter	-
MD09G1145900	39.5525	29.8479	32.06	13.325	15.0394	16.4414	14.1105	16.8969	16.8631	MD09G1145900	Chr09	11357651	11361539	-	2383	-	Amine oxidase	Amino_oxidase
MD05G1096900	12.7918	11.3878	13.6502	4.463	4.13445	5.45513	5.59482	5.77857	5.53148	MD05G1096900	Chr05	20291660	20293994	-	2140	-	Amino acid/polyamine transporter I	-
MD11G1010000	18.6066	18.2194	20.3356	4.84863	4.29838	6.05231	3.83529	7.30989	7.42919	MD11G1010000	Chr11	777618	779024	-	1407	-	Amino acid/polyamine transporter I	-
MD15G1003500	12.1122	13.2037	23.6244	0.744147	0.655526	0.85996	1.40651	1.69475	1.20033	MD15G1003500	Chr15	204321	207372	+	2278	-	AMP-dependent synthetase/ligase	AMP-binding
MD02G1291300	3.17964	3.26012	6.63392	0.751168	1.8652	0.877669	1.32762	1.39276	0.864649	MD02G1291300	Chr02	34704506	34706909	+	1321	-	Annexin repeat	-
MD17G1098100	14.4738	12.3859	15.695	5.94736	5.57659	3.76016	6.99721	4.42199	3.11174	MD17G1098100	Chr17	8343658	8344380	-	723	-	Aquaporin-like	-
MD06G1034600	31.3473	28.5279	44.9445	19.7692	18.4204	18.0633	20.1223	17.0263	17.4063	MD06G1034600	Chr06	4308089	4313209	+	1899	-	Arf GTPase activating protein	-
MD02G1180800	5.05734	4.85689	5.74379	2.01931	2.40906	3.02164	2.04968	3.80599	3.18967	MD02G1180800	Chr02	16212932	16219604	-	4525	-	Armadillo-type fold	Arm
MD05G1165400	23.1679	14.8182	18.8769	9.21854	10.1734	7.14257	11.1351	10.3316	8.82206	MD05G1165400	Chr05	29373093	29375712	-	2099	-	Armadillo-type fold	U-box
MD05G1359600	42.5782	48.011	46.7506	18.3473	17.8654	22.7909	17.6992	28.393	25.6209	MD05G1359600	Chr05	47460168	47462596	+	2098	-	Armadillo-type fold	Arm
MD10G1236500	21.4506	19.8269	17.0719	9.76333	7.12914	11.2057	9.62626	13.6252	12.3666	MD10G1236500	Chr10	33302271	33303567	-	974	-	Armadillo-type fold	-
MD10G1236600	18.1883	15.1704	12.6755	6.45627	4.30756	8.31878	6.22644	9.04839	9.93103	MD10G1236600	Chr10	33303569	33306485	-	2600	-	Armadillo-type fold	-
MD13G1133000	1.90436	1.91519	2.09848	0.538539	0.495438	0.589521	0.92833	0.704184	0.569922	MD13G1133000	Chr13	10122234	10127037	+	4069	-	Armadillo-type fold	U-box
MD13G1203200	16.0493	15.6885	18.1347	12.7901	10.6281	12.5509	10.8876	9.26976	10.4591	MD13G1203200	Chr13	18292643	18297024	-	3488	-	Armadillo-type fold	U-box
MD14G1186000	8.51722	8.34066	6.52439	3.6925	2.18358	2.11212	5.02716	3.94563	4.00543	MD14G1186000	Chr14	27824733	27826322	-	1590	-	Armadillo-type fold	U-box
MD06G1143300	17.4943	15.2821	20.5243	8.3264	8.65624	11.2736	9.25338	10.6296	10.1998	MD06G1143300	Chr06	28688556	28699598	+	4330	-	ATPase, AAA-type, core	AAA
MD16G1096300	50.7361	45.6533	87.8706	32.4422	34.9975	18.9401	41.0887	24.8052	20.3385	MD16G1096300	Chr16	6695050	6698827	+	1695	-	ATP-citrate synthase, citrate-binding domain	-
MD10G1086900	8.55281	7.65832	9.25928	3.30856	3.23463	3.90527	3.48061	5.3265	5.00463	MD10G1086900	Chr10	12867779	12871019	-	1812	-	B3 DNA binding domain	B3
MD12G1188100	2.58319	2.97905	2.63687	1.15419	1.40111	1.98409	1.21349	1.61846	1.52448	MD12G1188100	Chr12	27007285	27012760	-	3224	-	B3 DNA binding domain	B3
MD13G1046100	42.8821	49.5197	53.3386	4.09731	5.10604	9.06984	9.06004	10.0538	8.22074	MD13G1046100	Chr13	3187035	3188255	-	1221	-	B3 DNA binding domain	B3
MD16G1047700	5.48085	7.20908	6.81481	0.649765	1.08075	1.71954	1.4506	2.66936	2.60522	MD16G1047700	Chr16	3329564	3330772	-	1209	-	B3 DNA binding domain	B3
MD06G1002100	22.4324	34.2243	43.7535	14.6754	12.5907	17.0442	22.1752	17.6385	15.7307	MD06G1002100	Chr06	233511	235391	+	1527	-	Basic-leucine zipper domain	bZIP_1
MD10G1069900	30.7781	32.7554	37.2164	15.9353	11.7441	10.4946	18.9712	9.99094	9.66256	MD10G1069900	Chr10	9679445	9679924	+	480	-	Basic-leucine zipper domain	bZIP_1
MD13G1161700	0.491533	0.425311	0.804931	0.140313	0.042231	0.0452255	0.0763044	0.0341191	0.117462	MD13G1161700	Chr13	12732001	12733718	+	884	-	Bet v I/Major latex protein	-
MD07G1254500	21.3855	15.6662	23.6708	12.5359	9.68308	9.39112	14.3002	7.88267	10.1391	MD07G1254500	Chr07	32184709	32188974	+	2533	-	Beta-fructofuranosidase	-
MD13G1043500	16.1215	19.1063	24.0876	10.4274	9.42838	10.3082	12.5925	12.2494	12.7159	MD13G1043500	Chr13	3046622	3051328	+	2839	-	Bromo adjacent homology (BAH) domain	Agenet
MD16G1044300	40.8168	50.8101	62.3243	18.9449	17.4403	17.1255	27.2833	25.4233	25.2359	MD16G1044300	Chr16	3142338	3146840	+	2680	-	Bromo adjacent homology (BAH) domain	Agenet
MD05G1135100	6.37845	5.66397	7.12682	3.41181	3.21894	3.25867	3.86225	3.93143	4.48827	MD05G1135100	Chr05	26337105	26342714	-	2969	-	Bromodomain	Bromodomain
MD17G1133200	1.27914	2.13622	1.52651	0	0.456508	0.217279	0.183296	0	0.423246	MD17G1133200	Chr17	11890465	11891338	+	736	-	BTB/POZ domain	BTB
MD17G1133300	12.2945	11.7612	12.1109	7.24418	7.45857	10.1633	6.64347	8.82176	7.85093	MD17G1133300	Chr17	11893177	11901967	+	2848	-	BTB/POZ domain	BTB
MD15G1086800	4.51222	4.44151	6.04379	2.20479	2.14794	2.74907	1.83636	2.70038	1.97201	MD15G1086800	Chr15	6014420	6022007	-	3563	-	Calcineurin-like phosphoesterase domain, ApaH type	Metallophos
MD05G1351400	54.1554	55.9766	53.7947	24.5384	28.336	23.0905	26.038	23.9231	21.6678	MD05G1351400	Chr05	46838721	46844130	-	3075	-	Calcium-dependent channel, 7TM region, putative phosphate	-
MD02G1010800	1.31075	1.57752	2.21992	0.523835	0.523664	0.217082	0.900392	0.477668	0.657788	MD02G1010800	Chr02	698591	702248	+	2210	-	CALMODULIN-BINDING PROTEIN60	-
MD12G1208500	1.88232	1.85817	2.25892	0.557837	1.05182	0.92016	0.709328	1.17294	1.20868	MD12G1208500	Chr12	28791096	28794761	+	2520	-	CALMODULIN-BINDING PROTEIN60	-
MD12G1263200	60.8658	61.5824	46.8435	24.6819	24.4095	43.3146	30.4562	37.3667	34.6309	MD12G1263200	Chr12	32966167	32970643	+	1846	-	Calreticulin/calnexin	-
MD06G1008700	463.508	430.556	432.015	270.322	292.687	305.891	272.35	223.878	284.14	MD06G1008700	Chr06	947004	952142	-	2007	-	Catalase-like domain	Catalase
MD00G1094100	16.5503	16.1835	17.1175	12.8683	11.9256	14.0079	10.9334	11.8056	10.7398	MD00G1094100	Chr00	19673919	19679379	-	3168	-	Cation/H+ exchanger	Na_H_Exchanger
MD05G1050600	26.4919	23.4816	27.7315	17.363	16.6084	18.7436	13.6986	17.0103	20.338	MD05G1050600	Chr05	8755836	8767302	+	3048	-	Cation/H+ exchanger	Na_H_Exchanger
MD01G1220400	10.8502	10.026	14.8488	7.02149	7.62363	5.58308	5.15957	6.20159	6.41236	MD01G1220400	Chr01	31246381	31249670	-	1425	-	CCT domain	CCT
MD07G1289700	31.1082	34.9738	53.252	12.9712	11.3867	10.7715	5.11899	7.33772	7.1386	MD07G1289700	Chr07	35038425	35041872	+	1377	-	CCT domain	CCT
MD17G1069600	143.223	118.514	120.345	59.4502	46.4538	76.1446	44.2126	73.7369	77.2063	MD17G1069600	Chr17	5632424	5634831	-	1457	-	CCT domain	CCT
MD13G1121200	3.51951	3.65441	4.14332	1.08742	1.46212	1.30293	1.74514	1.72449	1.38528	MD13G1121200	Chr13	8897359	8906493	-	3498	-	CG-1 DNA-binding domain	CG-1
MD16G1121200	11.8979	10.4953	12.0445	5.0507	4.8886	6.41075	5.21386	6.72893	6.11667	MD16G1121200	Chr16	8713248	8718859	-	3299	-	CG-1 DNA-binding domain	CG-1
MD08G1072900	2.42023	2.2137	5.78251	0.535564	0.677009	0.642155	1.32809	0.718871	0.448344	MD08G1072900	Chr08	5893720	5897523	-	1930	-	Chalcone isomerase	-
MD03G1259000	5.24776	4.75541	9.22693	2.277	0.541046	0.463529	2.83499	1.13651	1.70553	MD03G1259000	Chr03	34615077	34615421	+	345	-	Chlorophyllase	-
MD03G1259100	27.8329	21.6337	51.1277	9.89641	5.34304	3.00893	12.1715	5.39592	6.8541	MD03G1259100	Chr03	34618317	34621012	+	1621	-	Chlorophyllase	-
MD07G1024500	6.58219	5.00465	6.4183	2.16703	1.81692	2.49455	1.45905	2.29597	1.52616	MD07G1024500	Chr07	2046172	2049827	-	2404	-	Choline transporter-like	-
MD02G1319300	8.05283	8.15064	9.20245	3.66516	4.35445	3.56477	5.64732	4.17474	4.73697	MD02G1319300	Chr02	37371108	37378360	-	1929	-	Citrate synthase	Citrate_synt
MD07G1275200	6.67614	7.93962	8.85548	3.44546	3.18879	4.74755	2.49436	3.95867	4.83128	MD07G1275200	Chr07	34039384	34041177	-	960	-	Citrate transporter-like domain	-
MD07G1275300	1.27602	2.54717	2.27169	0.143312	0.323502	0.230961	0.155871	0.33106	0.4399	MD07G1275300	Chr07	34054804	34056815	-	1731	-	Citrate transporter-like domain	-
MD13G1261900	6.98372	6.54141	6.55546	4.88285	5.11134	4.69181	4.99343	3.94285	4.2676	MD13G1261900	Chr13	33122571	33127163	+	4039	-	Clp, N-terminal	-
MD16G1264200	5.01756	4.8968	5.85408	4.26187	3.44875	3.4116	3.79336	3.28217	2.98069	MD16G1264200	Chr16	33117760	33122096	+	3832	-	Clp, N-terminal	-
MD17G1064200	5.63514	6.27163	4.3515	2.89115	2.23758	2.79561	2.34064	1.63334	1.54681	MD17G1064200	Chr17	5206559	5209674	+	1902	-	COBRA, plant	-
MD11G1048400	6.14628	6.65933	7.13079	2.95979	2.03881	2.921	2.24014	3.93989	3.26964	MD11G1048400	Chr11	4216932	4219187	+	1355	-	Coiled-coil domain containing protein 109, C-terminal	-
MD08G1232300	1.13067	0.747093	3.82983	0.064552	0.087429	0.0312095	0.763521	0.0941805	0.189137	MD08G1232300	Chr08	29901675	29904567	+	1281	-	Cupin 1	-
MD05G1116600	350.339	306.639	352.521	253.282	228.551	247.041	193.161	222.998	198.997	MD05G1116600	Chr05	23783380	23784298	-	770	-	Cyclophilin-type peptidyl-prolyl cis-trans isomerase domain	Pro_isomerase
MD10G1119700	115.308	125.535	124.823	100.273	82.5295	96.5327	79.7977	95.5206	81.3218	MD10G1119700	Chr10	19673179	19674248	+	1030	-	Cyclophilin-type peptidyl-prolyl cis-trans isomerase domain	Pro_isomerase
MD17G1129400	25.8849	29.9287	29.4605	17.9345	16.0049	20.2524	18.6195	19.7009	17.9885	MD17G1129400	Chr17	11389344	11392563	+	989	-	Cytidyltransferase-like domain	CTP_transf_2
MD00G1038400	6.01689	6.10859	7.74529	2.84204	3.28023	2.84372	4.57617	3.47946	2.58608	MD00G1038400	Chr00	6706267	6707939	-	1673	-	Cytochrome P450	p450
MD00G1065200	0.960102	0.867435	0.70929	0.156612	0.296961	0.0757185	0.0127752	0	0.0262213	MD00G1065200	Chr00	12510020	12522363	+	2640	-	Cytochrome P450	p450
MD02G1093200	0.0392091	0.185054	0.669121	0	0	0	0	0	0	MD02G1093200	Chr02	7409843	7411860	-	1847	-	Cytochrome P450	p450
MD03G1140700	0.404457	0.462157	1.321	0	0	0	0.039655	0	0	MD03G1140700	Chr03	14812378	14814078	-	1701	-	Cytochrome P450	p450
MD04G1002500	40.9756	46.1451	50.0499	4.92263	5.03607	12.5768	22.03	16.7526	14.4611	MD04G1002500	Chr04	349190	351606	-	1831	-	Cytochrome P450	p450
MD05G1169600	0.488303	0.797758	2.77771	0	0.0387263	0	0.0699721	0	0	MD05G1169600	Chr05	29929323	29931598	+	1928	-	Cytochrome P450	p450
MD05G1262700	3.82351	9.3666	6.37906	1.06547	1.59559	1.68361	2.11983	2.97632	2.4148	MD05G1262700	Chr05	39755570	39757278	-	1591	-	Cytochrome P450	p450
MD06G1010900	4.82101	5.33646	12.0889	0.673251	0.733055	0.536122	2.72978	0.866704	0.861989	MD06G1010900	Chr06	1314301	1317373	+	2088	-	Cytochrome P450	p450
MD06G1142900	19.4433	13.7871	27.6386	6.64961	5.15678	5.65207	5.70858	5.9462	6.75633	MD06G1142900	Chr06	28652241	28654178	+	1542	-	Cytochrome P450	p450
MD06G1146000	3.12709	3.15534	3.12273	1.42826	0.733748	1.57155	1.68733	1.8862	1.93779	MD06G1146000	Chr06	28845205	28847249	-	1679	-	Cytochrome P450	p450
MD06G1164000	4.51046	5.94082	6.85652	2.46732	1.55731	2.64058	1.77817	2.58625	3.28876	MD06G1164000	Chr06	30471651	30473667	-	1726	-	Cytochrome P450	p450
MD06G1187100	1.66481	1.87893	1.44112	0.743848	0.727614	0.859126	0.488791	0.617998	0.588113	MD06G1187100	Chr06	32448499	32453825	+	2001	-	Cytochrome P450	p450
MD06G1213500	5.7637	4.54447	3.88064	0.5936	0.396159	0.848501	0.484214	1.41205	1.31794	MD06G1213500	Chr06	34628042	34631913	+	1602	-	Cytochrome P450	p450
MD06G1214400	3.64993	2.46092	4.6139	0.154357	0.159284	0.106612	0.1439	0.434323	0.313817	MD06G1214400	Chr06	34714412	34719017	+	1875	-	Cytochrome P450	p450
MD07G1006100	6.26781	9.9863	9.70327	1.86898	1.29654	3.98912	1.28287	4.09023	4.19773	MD07G1006100	Chr07	592016	595418	+	1814	-	Cytochrome P450	p450
MD08G1038600	11.4119	10.8578	13.5629	4.35216	3.32154	4.35865	3.65582	5.08358	3.86025	MD08G1038600	Chr08	2825303	2826898	+	1596	-	Cytochrome P450	p450
MD10G1158100	7.77805	7.03527	10.7541	0.0231888	0.376881	0.224225	0.189156	0.0845802	0.0776493	MD10G1158100	Chr10	24694444	24696651	-	1783	-	Cytochrome P450	p450
MD12G1022700	0.774913	0.975291	1.84581	0.0536259	0	0	0	0.0782395	0.0448926	MD12G1022700	Chr12	2254627	2256168	-	1542	-	Cytochrome P450	p450
MD13G1113000	1.23672	1.60755	1.61461	0.509296	0.668886	0.447697	0.264374	0.371528	0.406974	MD13G1113000	Chr13	8211021	8212952	+	1786	-	Cytochrome P450	p450
MD13G1284800	43.4778	58.192	42.7262	11.3488	9.45719	29.6824	6.99408	27.6813	24.5047	MD13G1284800	Chr13	43047191	43049781	-	1654	-	Cytochrome P450	p450
MD15G1075500	3.37845	4.02576	4.04777	0.744793	0.68974	2.40061	0.934685	1.96432	2.15826	MD15G1075500	Chr15	5149649	5153631	+	2165	-	Cytochrome P450	p450
MD15G1082600	6.89505	6.62827	6.47508	1.47318	1.28656	1.33109	0.965304	1.79699	2.325	MD15G1082600	Chr15	5674140	5677752	+	1712	-	Cytochrome P450	p450
MD16G1116100	9.32465	12.8066	24.3334	0.414492	0.327475	0.801591	0.866409	1.19058	0.889159	MD16G1116100	Chr16	8241332	8243256	-	1596	-	Cytochrome P450	p450
MD16G1116200	6.65685	7.26206	14.0082	0.341916	0.617453	0.839261	0.622182	1.63086	1.18897	MD16G1116200	Chr16	8244689	8247477	-	1572	-	Cytochrome P450	p450
MD16G1116300	2.61893	2.54376	3.25827	0.216696	0.234794	0.251442	0.494939	0.284541	0.725622	MD16G1116300	Chr16	8257822	8258775	-	954	-	Cytochrome P450	p450
MD16G1285900	1.21713	1.01373	3.4433	0.204377	0.0553616	0.098812	0.333431	0.283275	0.119765	MD16G1285900	Chr16	40864307	40867323	+	2023	-	Cytochrome P450	p450
MD17G1100800	93.0103	85.7114	86.3199	17.9362	17.8795	33.478	17.1893	36.367	35.1956	MD17G1100800	Chr17	8543616	8548037	-	2017	-	Cytochrome P450	p450
MD08G1071200	7.99621	9.79003	10.1456	2.79502	2.2433	4.12406	3.98571	4.89347	4.47168	MD08G1071200	Chr08	5651835	5656146	+	1997	-	Cytokinin dehydrogenase 1, FAD/cytokinin binding domain	FAD_binding_4
MD01G1187800	23.9043	30.2436	26.4513	8.32804	10.7404	14.6061	13.9916	17.4678	17.5008	MD01G1187800	Chr01	28618069	28622457	+	2666	-	DEAD/DEAH box helicase domain	DEAD
MD02G1140000	19.9993	16.8254	13.6648	2.70872	2.47975	2.36457	2.48576	4.19898	2.48804	MD02G1140000	Chr02	11665046	11666621	-	1099	-	Dehydrin	-
MD06G1200300	11.371	11.1863	19.6992	1.17666	1.7219	1.13778	2.11825	2.35312	1.73231	MD06G1200300	Chr06	33379110	33384005	-	2038	-	Diacylglycerol kinase, accessory domain	C1_1
MD16G1264500	38.376	36.6772	37.0504	29.5603	24.9519	31.7785	24.8193	25.1989	29.4203	MD16G1264500	Chr16	33292818	33301662	-	2340	-	Diacylglycerol kinase, accessory domain	-
MD17G1085600	15.6044	14.7049	18.3326	6.0389	5.39873	6.18625	8.48651	6.21546	7.00752	MD17G1085600	Chr17	7026596	7028844	-	1383	-	Diacylglycerol kinase, accessory domain	-
MD17G1085700	12.1582	11.8341	14.847	4.02211	4.99845	6.14745	6.42074	5.67891	6.08247	MD17G1085700	Chr17	7028846	7031636	-	956	-	Diacylglycerol kinase, catalytic domain	-
MD14G1015300	14.8099	16.0694	13.195	7.46517	7.37823	12.4904	7.31711	10.5834	8.80776	MD14G1015300	Chr14	1366933	1377317	+	6264	-	DNA glycosylase	-
MD01G1113400	16.7256	10.947	25.8979	4.76894	5.64789	4.56846	4.43294	3.09056	3.04528	MD01G1113400	Chr01	22726643	22730520	-	1864	-	DNA-binding domain	AP2
MD01G1177100	6.27782	13.5095	13.5657	3.02945	3.15917	3.09438	4.69875	5.94511	4.35777	MD01G1177100	Chr01	27783343	27784311	+	969	-	DNA-binding domain	AP2
MD03G1049900	9.39254	8.65881	14.844	6.76564	4.52511	3.9737	5.72329	5.00861	4.78277	MD03G1049900	Chr03	3981184	3982008	+	825	-	DNA-binding domain	AP2
MD04G1228800	3.78092	6.77184	7.52018	0.94093	0.749642	1.39152	0.67724	1.53431	1.62172	MD04G1228800	Chr04	30908814	30909560	+	747	-	DNA-binding domain	AP2
MD05G1198700	0.57023	0.941955	0.737214	0	0.0979847	0	0.0442606	0.0791636	0	MD05G1198700	Chr05	32640682	32641443	-	762	-	DNA-binding domain	AP2
MD06G1051800	5.07077	14.0561	10.4152	1.14169	1.69357	0.985684	1.53	1.90367	0.853357	MD06G1051800	Chr06	7171888	7172901	-	1014	-	DNA-binding domain	AP2
MD06G1105500	3.82703	5.55764	6.24175	0.924393	0.758784	0.528182	1.47382	1.74715	1.30147	MD06G1105500	Chr06	24404574	24405557	-	984	-	DNA-binding domain	AP2
MD07G1262900	0.543687	1.07773	1.79942	0.372483	0.280272	0.120058	0.101281	0	0.10394	MD07G1262900	Chr07	33199100	33199765	-	666	-	DNA-binding domain	AP2
MD07G1263200	1.00143	1.09454	2.0715	0	0	0	0	0.0878059	0	MD07G1263200	Chr07	33233379	33234065	-	687	-	DNA-binding domain	AP2
MD08G1180200	89.555	93.9375	92.0965	64.6777	62.01	70.1985	55.4192	71.1411	71.4018	MD08G1180200	Chr08	22181005	22182069	+	1065	-	DNA-binding domain	AP2
MD10G1290400	4.68647	6.51038	7.36206	2.87753	2.78054	2.44074	1.11186	3.6827	2.1976	MD10G1290400	Chr10	37888270	37889088	+	819	-	DNA-binding domain	AP2
MD10G1290900	23.1339	27.0271	23.3025	6.89093	3.73322	7.0334	4.3095	8.37814	6.60195	MD10G1290900	Chr10	37964781	37965320	-	540	-	DNA-binding domain	AP2
MD11G1052100	9.26934	11.8027	11.2596	3.33287	2.92801	3.22274	2.38805	6.40682	3.43105	MD11G1052100	Chr11	4448529	4449446	+	918	-	DNA-binding domain	AP2
MD11G1121200	29.9371	26.3431	34.7618	16.5267	15.7179	18.999	11.263	18.1191	18.6447	MD11G1121200	Chr11	11170694	11174808	+	2159	-	DNA-binding domain	AP2
MD11G1252800	3.29178	2.95926	1.78336	1.43188	0.430963	1.09611	0.58401	1.00102	0.799126	MD11G1252800	Chr11	36499666	36500358	-	693	-	DNA-binding domain	AP2
MD13G1213100	1.25946	4.95355	3.41939	0.479369	0.324628	0	0.733186	0.262272	0	MD13G1213100	Chr13	19977428	19978117	+	690	-	DNA-binding domain	AP2
MD14G1127700	1.85121	1.46783	2.25928	0.718686	0.229032	0.367908	0.965586	0.585956	0.424689	MD14G1127700	Chr14	20333685	20334662	-	978	-	DNA-binding domain	AP2
MD15G1397400	0.204574	1.4161	0.564226	0.0778636	0	0.0752907	0	0	0.065183	MD15G1397400	Chr15	49759895	49760425	+	531	-	DNA-binding domain	AP2
MD10G1173900	2.17117	1.52056	1.15901	0.159944	0	0.309318	0.456646	0.525052	0.267792	MD10G1173900	Chr10	26651230	26652022	-	517	-	Domain of unknown function DUF861, cupin-3	Cupin_3
MD12G1250500	3.32962	1.47325	1.82948	0.237618	0	0.114883	0	0.346682	0.298381	MD12G1250500	Chr12	32064243	32065100	+	348	-	Domain of unknown function DUF861, cupin-3	Cupin_3
MD04G1178900	10.3456	13.7803	17.2986	1.50944	1.30366	4.94982	2.0343	3.87788	3.2964	MD04G1178900	Chr04	27032232	27032861	-	630	-	EF-hand domain	-
MD06G1231000	77.9055	108.3	102.705	34.2197	34.7868	32.6347	32.96	25.0773	25.7625	MD06G1231000	Chr06	36066604	36067131	-	528	-	EF-hand domain	-
MD07G1307200	3.14569	3.19525	2.44012	1.52264	1.62161	1.47233	1.68792	1.45253	1.17662	MD07G1307200	Chr07	36343248	36344847	+	1059	-	ER lumen protein retaining receptor	ER_lumen_recept
MD02G1266200	18.3032	19.8544	18.4872	6.25349	6.33387	6.78299	7.70343	8.42295	7.87537	MD02G1266200	Chr02	32030794	32034292	-	2281	-	Ethylene insensitive 3-like protein, DNA-binding domain	EIN3
MD11G1116300	1.27754	2.42982	1.61714	0.718485	0.727378	0.968431	0.781447	0.87355	0.528569	MD11G1116300	Chr11	10508930	10510828	+	1899	-	Exocyst complex component Exo70	Exo70
MD07G1076200	25.2999	27.1668	23.6667	6.0696	4.48874	7.83936	6.47182	13.2516	12.11	MD07G1076200	Chr07	7276507	7282238	+	2861	-	Exostosin , C-terminal	-
MD15G1340700	7.23355	10.3407	8.30311	2.00521	2.06922	1.66196	4.16714	2.89075	2.83772	MD15G1340700	Chr15	38538700	38539565	+	866	-	Extradiol ring-cleavage dioxygenase, class III enzyme, subunit B	-
MD09G1030800	13.37	7.60155	9.19203	3.25713	4.40144	4.71354	1.87972	4.94607	4.22914	MD09G1030800	Chr09	1878958	1882492	+	1866	-	FAD/NAD(P)-binding domain	Pyr_redox_2
MD16G1265300	22.3385	24.9633	26.3598	8.63048	9.77128	11.3377	4.76656	11.5121	10.3305	MD16G1265300	Chr16	33733068	33737935	+	2151	-	FAD/NAD(P)-binding domain	-
MD05G1266700	38.7506	36.8136	49.8401	8.83386	6.97055	3.9829	25.8655	7.25686	10.7567	MD05G1266700	Chr05	40144255	40145850	-	1596	-	FAD-binding, type 2	FAD_binding_4
MD01G1087400	20.9004	17.9275	25.8161	10.7924	7.73179	8.623	14.404	8.70464	10.3073	MD01G1087400	Chr01	19672788	19674419	+	1632	-	FAE1/Type III polyketide synthase-like protein	-
MD04G1155400	4.94435	5.56935	10.1706	0.314814	0.303206	0.344999	1.26689	0.520551	0.316253	MD04G1155400	Chr04	24313422	24316242	-	1970	-	Fatty acid desaturase, N-terminal	-
MD00G1070000	24.1397	31.0282	31.3415	10.6443	7.86359	8.39283	7.60641	15.3587	14.9004	MD00G1070000	Chr00	13648968	13650377	-	1410	-	F-box domain	F-box
MD01G1050800	115.187	97.9443	98.8921	50.4503	56.6923	58.0825	45.3653	76.6828	61.2724	MD01G1050800	Chr01	15426032	15427177	+	1049	-	F-box domain	-
MD09G1119500	3.41105	4.01788	4.0104	1.46474	1.80349	2.1567	2.25387	2.35559	2.14584	MD09G1119500	Chr09	9222421	9223662	-	1242	-	F-box domain	F-box
MD11G1267000	1.0107	1.82512	1.38621	0.401413	0.724897	0.388149	0.102326	0.128112	0.105013	MD11G1267000	Chr11	38206055	38210003	+	1648	-	F-box domain	F-box
MD15G1145500	1.55567	1.92418	1.91414	0.183758	0.110614	0.384986	0.47467	0.804302	0.461495	MD15G1145500	Chr15	10815950	10817299	+	1350	-	F-box domain	F-box
MD15G1171800	7.75557	9.45798	10.9398	4.07089	2.92665	6.56684	1.9043	5.77048	4.95844	MD15G1171800	Chr15	13335329	13338004	-	2143	-	F-box domain	-
MD06G1093000	7.77471	7.64201	5.95026	3.5812	3.52576	3.23339	5.42018	3.47803	3.61202	MD06G1093000	Chr06	22375873	22385466	+	3833	-	Ferric reductase, NAD binding domain	FAD_binding_8
MD13G1134500	3.0743	4.16073	3.75874	1.1275	1.79472	0.977847	2.16184	2.02658	1.19688	MD13G1134500	Chr13	10304950	10310061	-	3557	-	Ferric reductase, NAD binding domain	FAD_binding_8
MD16G1145100	3.01941	3.43336	1.74833	0.918494	1.1178	0.849529	1.3356	1.65081	1.06979	MD16G1145100	Chr16	11156971	11161436	-	3106	-	Ferric reductase, NAD binding domain	FAD_binding_8
MD04G1020300	1.04471	1.34115	0.896824	0.501014	0.581632	0.588271	0.476803	0.530825	0.659089	MD04G1020300	Chr04	2425437	2433340	-	3466	-	Fumarylacetoacetase, C-terminal-related	FAA_hydrolase
MD00G1191600	54.6817	37.8451	40.2005	12.4236	11.6866	11.2406	7.13634	12.5891	9.76498	MD00G1191600	Chr00	46484170	46485204	+	1035	-	Fungal lipase-like domain	Lipase_3
MD04G1049800	2.28529	2.89018	3.41919	1.8494	1.73851	1.34734	1.34328	1.44153	1.08163	MD04G1049800	Chr04	5877652	5879283	+	1632	-	Fungal lipase-like domain	Lipase_3
MD06G1050100	1.09131	0.700484	2.21227	0.024922	0.0900113	0.168689	0.121977	0.163624	0.187769	MD06G1050100	Chr06	6831015	6832673	-	1659	-	Fungal lipase-like domain	Lipase_3
MD11G1004600	18.7468	14.2751	18.3268	4.82202	3.97151	3.93808	2.49826	4.91993	4.064	MD11G1004600	Chr11	429304	430622	-	1269	-	Fungal lipase-like domain	Lipase_3
MD15G1136300	2.24608	2.03021	2.37937	0.606194	0.996461	1.14227	0.988974	1.24727	1.00193	MD15G1136300	Chr15	9950517	9959971	+	2660	-	Fungal lipase-like domain	Lipase_3
MD10G1241100	3.673	3.28758	3.39518	2.04557	2.71375	2.41998	2.49826	2.26752	2.16206	MD10G1241100	Chr10	33658731	33664694	-	3618	-	FY-rich, C-terminal	JmjC
MD14G1119600	8.55106	5.28586	5.40038	2.72181	2.57463	2.46477	3.77089	3.2462	3.21889	MD14G1119600	Chr14	19372007	19373641	+	957	-	Galactose mutarotase-like domain	Aldose_epim
MD14G1190700	2.11066	2.11408	2.35278	1.24519	1.487	1.03573	1.27785	1.553	1.33382	MD14G1190700	Chr14	28178887	28183207	+	3088	-	Galectin, carbohydrate recognition domain	Galactosyl_T
MD12G1158500	0.446297	0.758296	1.6925	0.271787	0.122702	0.21353	0.19399	0.173483	0.0284406	MD12G1158500	Chr12	23896322	23899707	-	2434	-	GDP-fucose protein O-fucosyltransferase	-
MD16G1026700	6.51826	5.53753	13.3044	5.04288	4.19678	3.84812	4.28706	2.81447	2.77202	MD16G1026700	Chr16	1887417	1893278	-	2722	-	GDP-fucose protein O-fucosyltransferase	-
MD10G1270700	13.3544	9.6884	11.4443	7.51539	6.6482	5.26598	6.32595	6.11808	4.35843	MD10G1270700	Chr10	36291185	36295501	+	1898	-	GDSL lipase/esterase	Lipase_GDSL
MD11G1214800	5.05393	4.94512	9.75306	0.738942	0.730758	0.2722	1.20554	1.0011	0.854258	MD11G1214800	Chr11	31342572	31344627	-	1175	-	GDSL lipase/esterase	Lipase_GDSL
MD15G1348800	19.5513	10.4388	19.1596	8.97774	7.79357	6.59453	6.78008	10.125	9.34439	MD15G1348800	Chr15	41327111	41332181	+	1552	-	GDSL lipase/esterase	Lipase_GDSL
gene_id	WT1	WT2	WT3	3711	3712	3713	3721	3722	3723	gene_name	gene_chr	gene_start	gene_end	gene_strand	gene_length	gene_biotype	gene_description	tf_family
MD00G1165200	67.2704	56.4788	57.3939	40.116	40.4548	47.782	27.489	41.2616	42.1393	MD00G1165200	Chr00	37607853	37609377	+	1076	-	GH3 family	-
MD05G1092300	0.241512	0.244256	0.446052	0	0.0533571	0	0	0	0	MD05G1092300	Chr05	19618797	19621192	+	2099	-	GH3 family	-
MD09G1091000	123.859	100.225	107.353	83.7633	75.2547	92.6782	63.7626	80.3157	84.571	MD09G1091000	Chr09	6676156	6678624	+	1581	-	GH3 family	-
MD09G1103400	13.7212	13.8589	15.4025	8.02227	5.81961	10.8402	10.8227	9.02839	8.92569	MD09G1103400	Chr09	7573796	7575001	-	1206	-	GLABROUS1 enhancer-binding protein family	-
MD00G1136300	34.9987	29.9393	36.8445	11.418	9.66529	12.5502	8.36797	17.83	14.3751	MD00G1136300	Chr00	29541189	29542229	-	927	-	Glutathione S-transferase, N-terminal	GST_N
MD05G1210000	19.18	19.3815	19.8014	6.93053	6.43658	11.6415	5.6857	9.9671	7.7579	MD05G1210000	Chr05	34146212	34147596	+	1044	-	Glutathione S-transferase, N-terminal	GST_N
MD05G1211000	2.67215	2.74167	3.84518	0.13266	0.439202	1.36828	0.288569	1.3871	0.999495	MD05G1211000	Chr05	34224366	34225801	+	935	-	Glutathione S-transferase, N-terminal	GST_N
MD10G1196900	3.3471	3.86155	3.91639	0.656279	1.60344	2.50104	2.10988	1.88684	1.42197	MD10G1196900	Chr10	29492441	29499355	-	1071	-	Glutathione S-transferase, N-terminal	GST_N
MD13G1237300	15.4237	18.2272	30.9387	3.19895	2.2362	2.59433	2.94616	3.7388	1.55496	MD13G1237300	Chr13	24139197	24140931	-	1202	-	Glycoside hydrolase family 16	-
MD13G1268900	5.30554	4.01779	6.78945	2.94348	1.73063	0.595719	2.56858	1.12356	1.77645	MD13G1268900	Chr13	35412640	35414637	-	1208	-	Glycoside hydrolase family 16	-
MD16G1091200	14.7697	22.0368	29.9275	9.24835	7.36819	6.20732	6.24237	7.59324	9.89786	MD16G1091200	Chr16	6334488	6336158	-	1140	-	Glycoside hydrolase family 16	-
MD16G1145200	17.5767	14.9296	15.462	6.46314	7.53904	8.61186	7.51721	8.03099	6.26488	MD16G1145200	Chr16	11186169	11188822	+	1337	-	Glycoside hydrolase family 16	-
MD01G1134200	0.284955	0.172915	0.484183	0	0	0	0.0189582	0.0169541	0	MD01G1134200	Chr01	24375179	24377455	-	1779	-	Glycoside hydrolase family 17	Glyco_hydro_17
MD02G1029300	15.7025	14.1444	15.3648	9.58494	9.01514	11.1178	10.6135	10.0435	9.87159	MD02G1029300	Chr02	2263308	2273822	-	1967	-	Glycoside hydrolase family 17	Glyco_hydro_17
MD12G1002300	6.19688	5.3995	6.69368	1.8841	1.68231	2.2267	1.41737	1.97003	1.26181	MD12G1002300	Chr12	393281	395988	+	1975	-	Glycoside hydrolase family 17	Glyco_hydro_17
MD15G1037300	4.80059	3.91176	7.68106	1.33524	1.29023	1.54028	1.08919	1.58924	1.41194	MD15G1037300	Chr15	2592053	2593919	+	1765	-	Glycoside hydrolase family 18, catalytic domain	-
MD15G1156900	1.84967	2.32302	1.41047	0.322173	0.387867	0.41537	0.481808	0.99232	0.928984	MD15G1156900	Chr15	11651488	11654801	+	2310	-	Glycoside hydrolase family 18, catalytic domain	Pkinase_Tyr
MD08G1217200	17.1007	17.3455	19.6154	9.62667	11.7813	10.0124	11.2521	9.82367	11.3952	MD08G1217200	Chr08	27993410	27998395	+	2272	-	Glycosyl hydrolase family 100	-
MD13G1148300	9.98751	10.3838	18.9805	2.06135	1.86125	4.44534	2.26215	6.90205	5.8349	MD13G1148300	Chr13	11628994	11632934	+	2788	-	Glycosyl hydrolase family 100	-
MD05G1138700	7.99069	7.47237	8.84248	4.63649	3.59111	4.66837	5.43025	4.84071	5.00309	MD05G1138700	Chr05	26910797	26915910	+	1944	-	Glycosyl transferase, family 13	-
MD09G1234800	2.06978	1.89886	4.79857	0.19916	0.15585	0.35948	0.51987	0.503657	0.633556	MD09G1234800	Chr09	29506566	29510529	-	3114	-	Glycosyl transferase, family 20	-
MD10G1275100	4.99881	5.15842	6.14499	1.0158	1.85624	1.88262	1.59804	2.26717	2.36889	MD10G1275100	Chr10	36650650	36654935	-	3419	-	Glycosyl transferase, family 20	-
MD08G1245400	7.49363	7.19339	6.95031	1.35797	1.54757	3.14888	2.60262	4.8185	4.53622	MD08G1245400	Chr08	30997471	31011169	+	3136	-	Glycosyl-hydrolase family 116, catalytic region	-
MD16G1026800	4.16534	5.99504	6.27018	1.74235	1.78582	1.63924	2.6889	2.47337	3.58736	MD16G1026800	Chr16	1895702	1896792	-	878	-	GroES chaperonin family	-
MD00G1112500	1.47248	2.29548	2.03059	0.840668	0.552047	0.49266	0.935117	0.854849	0.91702	MD00G1112500	Chr00	23677049	23679547	-	1623	-	Haem peroxidase	-
MD03G1014400	124.051	87.8075	44.3317	6.61669	5.31059	7.54902	3.25557	11.3648	10.7265	MD03G1014400	Chr03	1145360	1147296	-	1181	-	Haem peroxidase	-
MD11G1004100	1.38161	1.65735	4.82272	0.0328661	0.148379	0.540261	0.214477	0.719268	0.357677	MD11G1004100	Chr11	351846	354820	-	1258	-	Haem peroxidase	-
MD09G1233700	3.57274	4.53106	4.5793	2.12734	1.60447	2.22645	1.10244	2.00832	2.76562	MD09G1233700	Chr09	29363539	29366926	+	1652	-	Heat shock factor (HSF)-type, DNA-binding	HSF_DNA-bind
MD14G1015900	0.415293	0.784019	1.92264	0.112904	0.183501	0.196512	0.147358	0.263561	0.264648	MD14G1015900	Chr14	1442228	1445005	+	1831	-	Heat shock factor (HSF)-type, DNA-binding	HSF_DNA-bind
MD15G1283700	6.49968	4.64501	4.58058	2.03684	2.43103	4.45976	2.02436	3.89399	1.90112	MD15G1283700	Chr15	25644254	25647387	-	1766	-	Heat shock factor (HSF)-type, DNA-binding	HSF_DNA-bind
MD01G1209000	12.7879	21.0702	17.0186	1.36074	2.12652	2.83398	3.45804	4.23786	1.7087	MD01G1209000	Chr01	30332346	30333497	+	790	-	Heavy metal-associated domain, HMA	HMA
MD01G1209100	1.95321	6.47662	4.81728	0.857792	0.516351	0.884744	1.77263	1.37666	0.718095	MD01G1209100	Chr01	30339438	30340595	+	723	-	Heavy metal-associated domain, HMA	HMA
MD01G1209200	3.30074	12.2767	5.65579	0.843787	1.42218	1.7406	2.06489	2.50318	1.03601	MD01G1209200	Chr01	30342951	30344108	+	735	-	Heavy metal-associated domain, HMA	HMA
MD10G1337700	79.0534	69.4585	73.9582	44.7573	49.0801	51.2183	41.2266	57.1167	51.1679	MD10G1337700	Chr10	41379617	41380917	-	715	-	Heavy metal-associated domain, HMA	-
MD12G1113000	14.5642	19.5251	23.6809	10.5086	11.2849	5.10532	7.80226	8.1497	13.2171	MD12G1113000	Chr12	17892653	17895805	+	1621	-	Heavy metal-associated domain, HMA	HMA
MD10G1208800	2.14537	2.61779	2.65184	0.657227	0.188819	0.548849	0.560485	0.719164	0.550193	MD10G1208800	Chr10	30806582	30809166	+	1384	-	Histone-fold	-
MD00G1116400	7.04075	5.34846	4.64663	2.87122	2.35054	1.4437	3.59125	2.48552	1.66651	MD00G1116400	Chr00	24622426	24624999	+	1080	-	Homeobox domain-like	Myb_DNA-binding
MD02G1087700	1.60478	1.04659	3.53079	0.99949	0.631729	0.451016	0.924015	0.267344	0.139453	MD02G1087700	Chr02	6903721	6905572	+	1241	-	Homeobox domain-like	Myb_DNA-binding
MD02G1179000	40.7454	35.522	29.3799	10.1389	10.7796	9.16724	8.12731	9.70157	9.03884	MD02G1179000	Chr02	15870194	15871135	+	942	-	Homeobox domain-like	Myb_DNA-binding
MD02G1318700	1.56317	1.69576	1.13413	0.239762	0.481085	0.283359	0.456351	0.738486	0.557541	MD02G1318700	Chr02	37305111	37307268	-	1552	-	Homeobox domain-like	Homeobox
MD05G1197600	0.378258	1.07115	1.35149	0.117794	0	0	0.032029	0	0	MD05G1197600	Chr05	32455785	32457548	-	1053	-	Homeobox domain-like	Myb_DNA-binding
MD08G1092000	26.3651	40.1253	50.6752	17.7441	12.9885	12.8267	23.1167	15.3006	14.2415	MD08G1092000	Chr08	7671741	7672700	-	960	-	Homeobox domain-like	Myb_DNA-binding
MD09G1098600	0.236885	0.894417	0.630008	0.0386407	0.0348899	0.112092	0	0.140941	0	MD09G1098600	Chr09	7187944	7189694	-	1070	-	Homeobox domain-like	Myb_DNA-binding
MD09G1184000	18.2709	14.8947	21.2448	10.4628	7.84889	4.4014	6.21414	5.51113	4.68376	MD09G1184000	Chr09	15860579	15862370	-	1308	-	Homeobox domain-like	Myb_DNA-binding
MD11G1095900	1.2084	1.2207	4.40723	0.363105	0.24043	0.351107	0.276447	0.653377	0.72953	MD11G1095900	Chr11	7969856	7972385	-	1708	-	Homeobox domain-like	Myb_DNA-binding
MD13G1026400	6.14506	4.98971	6.04812	1.47124	2.55467	3.53832	0.584676	2.61435	2.65276	MD13G1026400	Chr13	1905470	1907202	-	1096	-	Homeobox domain-like	Myb_DNA-binding
MD14G1091900	23.4426	22.0365	23.089	12.1899	12.0095	15.8414	14.519	17.7038	17.2247	MD14G1091900	Chr14	13685645	13692106	+	1489	-	Homeobox domain-like	Myb_DNA-binding
MD15G1025600	23.5593	10.249	24.4726	2.22225	1.3729	0.226191	1.86045	1.7491	1.22391	MD15G1025600	Chr15	1497521	1499624	+	707	-	Homeobox domain-like	Myb_DNA-binding
MD15G1288600	117.961	118.19	127.387	32.0549	21.5087	37.7654	20.1497	57.6887	41.6894	MD15G1288600	Chr15	26699131	26700069	+	939	-	Homeobox domain-like	Myb_DNA-binding
MD16G1079400	19.8814	24.1564	15.7832	2.97838	4.10802	6.71236	5.47124	10.4016	10.7979	MD16G1079400	Chr16	5572238	5574647	+	1763	-	Homeobox domain-like	Homeobox
MD04G1069700	43.984	40.0101	41.2616	21.6699	19.9178	26.6451	17.3989	24.9984	26.407	MD04G1069700	Chr04	9546107	9555141	-	1700	-	Homeobox KN domain	Coprinus_mating
MD13G1081500	7.77741	9.77245	9.49449	3.26106	4.99515	3.463	6.86407	4.60916	3.68059	MD13G1081500	Chr13	5723944	5725956	-	1420	-	HSP40/DnaJ peptide-binding	DnaJ_C
MD05G1143500	19.1244	25.9491	26.4229	6.96732	5.99302	5.56697	13.6851	7.66405	6.6922	MD05G1143500	Chr05	27469980	27472553	+	2255	-	Hydroxymethylglutaryl-CoA reductase, class I/II	-
MD10G1143400	18.4832	22.2338	26.6318	4.59779	6.71105	3.54332	11.3926	6.50637	4.6738	MD10G1143400	Chr10	23014343	23016995	+	2392	-	Hydroxymethylglutaryl-CoA reductase, class I/II	-
MD03G1221700	4.67526	5.09209	5.8339	2.98259	2.28325	3.63639	2.94424	3.16907	2.8949	MD03G1221700	Chr03	30565058	30569489	+	1913	-	Inositol monophosphatase-like	-
MD03G1120600	2.31787	2.32133	1.95877	0.64552	0.699432	0.717818	1.18477	1.0713	1.21588	MD03G1120600	Chr03	11201646	11206237	-	2562	-	Ion transport domain	Ion_trans
MD05G1305900	0.84541	0.761182	1.27794	0.13366	0.120686	0.172325	0.363433	0.379183	0.422706	MD05G1305900	Chr05	43825578	43829017	+	2784	-	Ionotropic glutamate receptor	ANF_receptor
MD15G1312000	16.2884	17.6837	15.7415	8.29622	9.93893	10.0407	11.5444	9.71095	8.17074	MD15G1312000	Chr15	31439814	31442512	+	1525	-	Isochorismatase-like	Isochorismatase
MD17G1270700	18.9629	17.21	20.2103	10.3024	9.81043	13.9956	9.7492	13.8281	10.866	MD17G1270700	Chr17	33157827	33162634	-	2131	-	Isopropylmalate dehydrogenase-like domain
MD03G1007500	5.8677	6.98003	7.64802	2.91411	2.49631	1.9508	3.83995	3.36135	3.35696	MD03G1007500	Chr03	599108	602080	+	1660	-	Kelch repeat type 1	Kelch_1
MD03G1289900	86.5363	112.965	107.374	35.6409	33.0319	39.3215	46.4487	48.1054	50.2533	MD03G1289900	Chr03	36793321	36794497	+	790	-	Late embryogenesis abundant protein, LEA5-type	-
MD11G1308400	37.3822	42.9015	43.4658	13.2284	11.3641	17.8664	13.2809	15.4713	14.4367	MD11G1308400	Chr11	42211390	42212646	+	772	-	Late embryogenesis abundant protein, LEA5-type	-
MD04G1163200	0.841667	1.20017	1.33355	0.0204479	0.055389	0.17795	0.0166798	0.0894995	0.0684711	MD04G1163200	Chr04	25457284	25459305	-	2022	-	Legume lectin domain	Pkinase
MD00G1082100	2.9831	3.38681	2.71566	0.549391	0.949604	0.50088	1.10117	1.50005	0.880416	MD00G1082100	Chr00	16395284	16398003	+	2634	-	Leucine-rich repeat	LRRNT_2
MD00G1082300	2.11565	3.51996	2.15667	0.399726	0.65908	0.571374	0.907314	0.849436	1.10573	MD00G1082300	Chr00	16422448	16434437	+	2379	-	Leucine-rich repeat	-
MD04G1161300	2.88652	3.05429	2.84099	1.0765	0.552003	1.64492	0.639623	1.11493	1.17933	MD04G1161300	Chr04	25206898	25210008	+	3111	-	Leucine-rich repeat	LRRNT_2
MD04G1161700	0.916968	1.27821	0.76092	0.389593	0.417734	0.400264	0.466769	0.37302	0.417874	MD04G1161700	Chr04	25274513	25277908	+	3396	-	Leucine-rich repeat	LRRNT_2
MD05G1002900	8.92015	9.03283	13.4533	6.61639	5.30484	6.29157	3.51598	6.30864	6.27432	MD05G1002900	Chr05	1070694	1072199	+	1506	-	Leucine-rich repeat	LRRNT_2
MD05G1224700	0.304282	0.55051	0.249145	0.0434302	0.0915005	0	0.0826631	0.0633641	0.0969528	MD05G1224700	Chr05	35735328	35738183	+	2856	-	Leucine-rich repeat	LRRNT_2
MD05G1237200	2.20065	2.17278	2.19758	1.0831	1.01708	0.712171	0.589007	1.22204	1.32984	MD05G1237200	Chr05	36834852	36837714	+	2863	-	Leucine-rich repeat	-
MD07G1246000	5.52596	6.33145	4.94452	2.42843	1.87411	3.89357	2.11637	3.61875	3.04073	MD07G1246000	Chr07	31579799	31582576	-	1992	-	Leucine-rich repeat	-
MD08G1184400	15.863	16.3622	15.6764	8.69372	8.89324	14.0844	8.19872	11.6646	10.4725	MD08G1184400	Chr08	23003218	23006846	+	3077	-	Leucine-rich repeat	-
MD11G1018800	0.901305	1.28291	1.03577	0.147021	0.353999	0.126367	0.266508	0.36942	0.519661	MD11G1018800	Chr11	1610715	1613332	-	2531	-	Leucine-rich repeat	-
MD03G1021200	284.977	211.133	299.922	188.738	183.28	203.112	137.74	184.33	187.838	MD03G1021200	Chr03	1647286	1655180	+	3059	-	Lipoxygenase, C-terminal	Lipoxygenase
MD07G1004500	442.734	336.412	423.474	58.8314	51.4094	107.331	25.8591	139.132	116.85	MD07G1004500	Chr07	488751	492747	-	2705	-	Lipoxygenase, C-terminal	Lipoxygenase
MD09G1180900	26.6391	27.7283	34.452	4.83916	4.68153	5.15489	5.30298	8.18526	6.28806	MD09G1180900	Chr09	15546939	15551560	+	3110	-	Lipoxygenase, C-terminal	Lipoxygenase
MD11G1023100	188.977	115.551	146.144	40.201	40.9319	41.4094	25.0195	40.7623	33.4817	MD11G1023100	Chr11	2013402	2020986	+	3215	-	Lipoxygenase, C-terminal	Lipoxygenase
MD17G1167100	12.4809	13.4238	14.4581	3.61872	3.70708	4.08446	3.52079	5.94203	4.11997	MD17G1167100	Chr17	16607991	16613078	+	3142	-	Lipoxygenase, C-terminal
MD02G1154100	3.45929	3.62634	4.17115	0.972603	0.949883	1.03643	2.68776	1.89685	1.57857	MD02G1154100	Chr02	12780735	12784077	+	2083	-	Major facilitator superfamily	MFS_1
MD02G1012400	9.935	8.71578	7.23263	4.23792	3.31323	4.94744	2.06575	3.5251	2.87714	MD02G1012400	Chr02	777632	780034	-	1600	-	Major facilitator, sugar transporter-like	Sugar_tr
MD05G1198300	26.4002	29.3325	27.25	13.2629	9.91265	21.974	9.7304	16.4449	16.7899	MD05G1198300	Chr05	32508181	32512521	-	2045	-	Major facilitator, sugar transporter-like	Sugar_tr
MD05G1238600	6.3858	6.49146	7.81428	3.76597	2.99043	4.02893	4.00884	5.06585	3.93523	MD05G1238600	Chr05	36981825	36983372	+	1548	-	Major facilitator, sugar transporter-like	Sugar_tr
MD10G1079900	82.8119	74.162	97.1956	53.6972	64.4843	66.7827	56.7479	60.9251	48.7997	MD10G1079900	Chr10	11666803	11671388	-	2303	-	Major facilitator, sugar transporter-like	Sugar_tr
MD10G1080100	501.361	487.211	442.757	217.347	188.194	313.436	139.731	269.316	225.812	MD10G1080100	Chr10	11750688	11754211	-	2118	-	Major facilitator, sugar transporter-like	Sugar_tr
MD13G1213400	1.20227	2.55345	0.950891	0.12113	0.182286	0.468508	0.181148	0.574361	0.625317	MD13G1213400	Chr13	20070938	20076392	+	2048	-	Major facilitator, sugar transporter-like	Sugar_tr
MD16G1189900	0.629732	1.93189	1.28227	0.224704	0.142025	0.10864	0.476571	0.229488	0.206921	MD16G1189900	Chr16	16541724	16547374	-	1840	-	Major facilitator, sugar transporter-like	Sugar_tr
MD01G1108500	555.163	438.397	410.046	265.597	240.944	295.425	298.901	222.858	209.232	MD01G1108500	Chr01	22141508	22146252	+	1687	-	Major intrinsic protein	-
MD01G1121900	64.2335	36.9066	68.1944	3.62873	6.28822	5.45817	11.003	8.44945	7.76319	MD01G1121900	Chr01	23528094	23529700	+	1128	-	Major intrinsic protein	-
MD12G1119200	16.0257	11.1162	8.00492	4.29744	4.94425	3.21711	3.42071	5.0311	5.0192	MD12G1119200	Chr12	19099490	19101465	+	1193	-	Major intrinsic protein	-
MD08G1111500	8.92923	7.32418	8.37541	3.62125	4.69827	1.37684	5.2626	1.38496	2.39872	MD08G1111500	Chr08	9814955	9819679	-	2352	-	Malic enzyme, NAD-binding	Malic_M
MD08G1197800	52.6302	44.1154	58.62	35.9176	35.6658	40.3243	19.6717	31.2361	31.6391	MD08G1197800	Chr08	25638827	25644586	-	2666	-	Mechanosensitive ion channel MscS	-
MD15G1214500	0.184401	0.0632954	0.450793	0	0	0	0	0	0	MD15G1214500	Chr15	17239485	17242290	+	2160	-	Mechanosensitive ion channel MscS	-
MD06G1002600	25.8048	19.5451	25.0599	8.73298	7.0305	12.3119	6.64106	9.27111	8.10325	MD06G1002600	Chr06	254411	257948	-	1747	-	Membrane transport protein	-
MD14G1084000	1.91237	4.55727	5.35007	0.250579	0.355545	0.934582	0.058401	1.20123	0.719214	MD14G1084000	Chr14	10195517	10197263	-	1155	-	Methyltransferase type 11	Methyltransf_11
MD02G1001300	6.58669	7.87756	6.15258	1.63413	1.67106	2.49395	1.0118	2.45599	2.06025	MD02G1001300	Chr02	76866	80731	+	2100	-	Mlo-related protein	-
MD03G1282200	29.5863	31.0948	28.7928	23.5263	22.684	19.3336	23.3905	22.1843	19.0768	MD03G1282200	Chr03	36283137	36286560	+	2072	-	Mlo-related protein	-
MD11G1132700	7.55375	8.61632	8.70505	2.40261	1.45146	2.02237	3.77873	3.20275	3.60302	MD11G1132700	Chr11	12137704	12146433	+	2392	-	Mlo-related protein	-
MD12G1120800	23.2676	20.3826	25.3458	13.3437	11.491	9.0512	16.8795	10.5623	13.8882	MD12G1120800	Chr12	19368007	19372570	-	2076	-	Mlo-related protein	-
MD01G1206300	27.3167	28.176	27.5736	11.0326	9.9617	16.3853	8.4928	19.9408	16.3018	MD01G1206300	Chr01	30165178	30169639	-	1930	-	Multi antimicrobial extrusion protein	MatE
MD02G1264400	4.67269	3.74415	4.33555	0.377428	0.526678	0.348368	0.671732	1.01372	1.16331	MD02G1264400	Chr02	31821652	31828703	-	2410	-	Multicopper oxidase, type 1	-
MD01G1082700	13.7984	13.5947	15.2263	10.017	8.69681	9.66641	10.0898	9.77765	8.99678	MD01G1082700	Chr01	18903895	18907040	-	2039	-	Myc-type, basic helix-loop-helix (bHLH) domain	HLH
MD01G1086800	26.714	18.4996	32.6279	6.79387	6.23455	4.88011	5.92646	5.15837	3.94639	MD01G1086800	Chr01	19581044	19582534	+	1491	-	Myc-type, basic helix-loop-helix (bHLH) domain	HLH
MD01G1086900	5.21477	2.35721	6.40634	1.17411	1.16111	1.10828	0.387661	1.12162	0.982901	MD01G1086900	Chr01	19597538	19599016	+	1479	-	Myc-type, basic helix-loop-helix (bHLH) domain	HLH
MD01G1155000	9.64753	9.81626	9.26543	2.32479	2.32519	1.3142	1.86721	4.74858	5.20979	MD01G1155000	Chr01	26313651	26315330	+	1156	-	Myc-type, basic helix-loop-helix (bHLH) domain	HLH
MD02G1315600	32.2174	31.1683	33.0321	6.21994	7.23179	7.37383	4.69148	8.46879	10.6814	MD02G1315600	Chr02	37026833	37029419	+	1941	-	Myc-type, basic helix-loop-helix (bHLH) domain	HLH
MD05G1165800	4.46751	4.05588	4.62061	1.05598	0.997481	0.502687	1.92155	0.865138	0.911204	MD05G1165800	Chr05	29492763	29496593	+	2545	-	Myc-type, basic helix-loop-helix (bHLH) domain	HLH
MD06G1034300	17.4937	20.3885	23.2344	5.87963	6.27158	7.01951	4.38688	7.99498	5.94589	MD06G1034300	Chr06	4263351	4266041	+	2637	-	Myc-type, basic helix-loop-helix (bHLH) domain	HLH
MD06G1120000	1.21696	1.99616	1.69198	0.13668	0.102843	0.396489	0.0929106	0.548388	0.324191	MD06G1120000	Chr06	25897420	25899498	+	1815	-	Myc-type, basic helix-loop-helix (bHLH) domain	HLH
MD06G1120100	1.81795	2.39774	2.67871	0.19905	0.102702	0.329953	0.115979	0.518592	0.333267	MD06G1120100	Chr06	25971717	25973613	+	1454	-	Myc-type, basic helix-loop-helix (bHLH) domain	HLH
MD07G1006400	11.723	13.7823	12.8142	4.47431	5.12961	5.22406	4.80077	4.69959	4.60045	MD07G1006400	Chr07	607842	611161	-	2227	-	Myc-type, basic helix-loop-helix (bHLH) domain	HLH
MD09G1233000	0.154742	1.27808	0.440123	0	0.0398848	0	0	0	0.0369788	MD09G1233000	Chr09	29212030	29213280	+	936	-	Myc-type, basic helix-loop-helix (bHLH) domain	-
MD16G1208400	0.169998	0.481402	0.615384	0.0485277	0	0	0	0.0354006	0	MD16G1208400	Chr16	19565641	19569185	+	852	-	Myc-type, basic helix-loop-helix (bHLH) domain	-
MD16G1247600	5.53436	7.96354	12.0414	2.1193	3.23569	2.12379	3.20607	3.73854	2.32253	MD16G1247600	Chr16	27662311	27666947	+	1073	-	Myc-type, basic helix-loop-helix (bHLH) domain	HLH
MD01G1088100	3.22444	2.71462	1.87027	0.74631	1.1905	1.34708	0.405855	1.16145	0.978804	MD01G1088100	Chr01	19822262	19832947	-	1662	-	NAC domain	NAM
MD03G1148500	4.97971	7.42011	9.60175	0.081229	0.660098	0.706904	0.563213	0.799956	0.510002	MD03G1148500	Chr03	16519678	16520973	+	1018	-	NAC domain	NAM
MD08G1250000	13.2281	16.0605	11.1038	5.19898	3.87899	5.92679	6.42836	6.98641	7.60505	MD08G1250000	Chr08	31430542	31432937	-	1511	-	NAC domain	NAM
MD09G1006400	0.46722	1.10256	1.47386	0.213396	0.216768	0.0773794	0.23935	0.330802	0.156313	MD09G1006400	Chr09	470176	471943	-	1550	-	NAC domain	NAM
MD10G1041500	15.9733	15.3596	15.1998	9.62141	8.89269	13.7171	8.57455	10.7216	10.6865	MD10G1041500	Chr10	5393343	5397057	+	2183	-	NAC domain	NAM
MD15G1032200	10.3246	15.9119	12.3485	4.94471	5.04489	8.6712	8.29491	7.45881	7.13291	MD15G1032200	Chr15	1983295	1985648	+	1480	-	NAC domain	NAM
MD15G1136600	12.9513	13.9061	20.6508	3.82031	3.69984	3.93239	5.20223	4.62983	4.12664	MD15G1136600	Chr15	10025017	10026934	+	1342	-	NAC domain	NAM
MD15G1344900	14.0829	11.2785	18.8195	5.11246	4.9651	7.09914	4.2431	6.54832	5.47424	MD15G1344900	Chr15	40411131	40413060	+	1391	-	NAC domain	NAM
MD15G1444700	4.73279	5.17656	3.88491	1.48684	1.26506	1.493	2.49567	2.33615	2.87238	MD15G1444700	Chr15	54509755	54511897	-	1446	-	NAC domain	NAM
MD17G1116800	6.99375	5.82968	6.73759	2.86585	2.29692	3.20707	4.30775	3.52352	3.07304	MD17G1116800	Chr17	10064196	10065479	-	1284	-	N-acetylglucosaminyltransferase II	-
MD00G1142600	50.482	48.1715	64.3082	5.38196	6.1312	7.07664	6.38014	7.15506	5.47394	MD00G1142600	Chr00	31011559	31014477	+	1644	-	NADH:flavin oxidoreductase/NADH oxidase, N-terminal	Oxidored_FMN
MD02G1089100	5.23692	3.8605	5.00372	0.227799	0.514217	0.440544	0.232277	0.581623	0.667452	MD02G1089100	Chr02	7056341	7057148	+	726	-	NADH:flavin oxidoreductase/NADH oxidase, N-terminal	Oxidored_FMN
MD00G1021100	1.84911	2.61816	1.5457	0.390462	0.457022	0.79707	0.696001	0.464183	0.508468	MD00G1021100	Chr00	3757028	3760507	+	2859	-	NB-ARC	NB-ARC
MD05G1148600	10.2318	11.2183	12.556	4.42621	4.70912	3.05237	8.04679	4.50542	5.52933	MD05G1148600	Chr05	27980733	27983790	-	2410	-	NB-ARC	NB-ARC
MD07G1019700	3.24382	4.07646	4.24425	0.40163	0.32235	1.10035	0.473227	1.70909	1.81186	MD07G1019700	Chr07	1672900	1674832	+	1853	-	NB-ARC	NB-ARC
MD07G1056600	3.30454	3.05905	2.81077	0.976093	1.32859	1.73272	2.17476	1.66854	1.67085	MD07G1056600	Chr07	5196361	5199394	-	2838	-	NB-ARC	NB-ARC
MD07G1258600	0.861529	1.54274	1.08761	0.159133	0.339621	0.419657	0.259617	0.517111	0.508646	MD07G1258600	Chr07	32480136	32482993	+	2858	-	NB-ARC	NB-ARC
MD08G1041800	6.90588	8.09219	6.97835	2.37167	4.01011	4.3821	3.58583	3.93408	3.51559	MD08G1041800	Chr08	3079789	3083263	-	2737	-	NB-ARC	NB-ARC
MD08G1042500	2.50976	2.85733	2.91282	0.896914	1.12589	1.52302	1.24913	1.85117	1.52	MD08G1042500	Chr08	3122758	3129739	-	1890	-	NB-ARC	NB-ARC
MD09G1044800	0.434168	0.446255	0.449047	0.0110167	0.00994729	0.0532632	0.0539193	0.104476	0.0922253	MD09G1044800	Chr09	2897996	2907439	+	3753	-	NB-ARC	NB-ARC
MD10G1038700	9.45764	9.99955	10.0474	6.84965	6.76146	6.47207	6.87928	6.91276	6.99445	MD10G1038700	Chr10	5069381	5079394	-	6344	-	NB-ARC	NB-ARC
MD10G1128600	6.71492	7.14079	7.41391	4.28661	3.40313	4.00419	4.23561	5.20389	4.96974	MD10G1128600	Chr10	20911816	20914727	-	2556	-	NB-ARC	NB-ARC
MD15G1278100	8.46875	13.3345	11.112	4.69218	4.06479	4.68179	5.85777	4.33569	4.33791	MD15G1278100	Chr15	24567227	24570934	+	3040	-	NB-ARC	NB-ARC
MD01G1148800	1.02245	2.30688	2.47607	0.227799	0.257109	0.440544	0.78974	0.768573	0.286051	MD01G1148800	Chr01	25746728	25748179	-	1452	-	Nematode resistance protein-like HSPRO1, N-terminal	-
MD03G1103300	19.3251	21.3672	18.6883	9.8923	10.536	16.4992	11.8183	13.6481	15.1573	MD03G1103300	Chr03	8829392	8835962	-	2537	-	NOT2/NOT3/NOT5	-
MD04G1058500	69.0853	58.8637	62.3245	30.4536	30.6168	38.49	29.4367	42.8583	40.3778	MD04G1058500	Chr04	7618066	7621655	+	1879	-	NUDIX hydrolase domain-like	NUDIX
MD12G1086800	66.8207	50.4967	112.893	16.3737	13.9067	12.6517	13.265	14.5898	13.0187	MD12G1086800	Chr12	10648966	10651756	+	1106	-	NUDIX hydrolase domain-like	NUDIX
MD13G1132800	8.22945	7.93161	7.28702	1.28587	1.90531	4.04895	2.7971	3.03056	2.89815	MD13G1132800	Chr13	10105509	10109473	+	1254	-	NUDIX hydrolase domain-like	NUDIX
MD16G1143100	39.486	39.7783	38.9988	17.6735	21.1413	25.0417	20.2307	23.5738	20.7349	MD16G1143100	Chr16	11005195	11008878	+	1282	-	NUDIX hydrolase domain-like	NUDIX
MD14G1010800	16.4813	10.9365	24.9331	7.80847	7.98888	8.60968	6.57576	8.09356	6.20762	MD14G1010800	Chr14	1054840	1058397	+	1472	-	Oxidoreductase, FAD-binding domain	FAD_binding_6
MD01G1153600	1.67685	1.68177	3.30605	0.0299172	0.162079	0.0867858	0.219637	0.283717	0.175315	MD01G1153600	Chr01	26193698	26196298	-	1382	-	Oxoglutarate/iron-dependent dioxygenase	2OG-FeII_Oxy
MD01G1228800	26.0251	38.6536	24.2563	6.03585	8.75626	14.9606	9.8964	10.5234	6.48452	MD01G1228800	Chr01	31842732	31848051	+	2055	-	Oxoglutarate/iron-dependent dioxygenase	2OG-FeII_Oxy
MD04G1060800	6.22527	5.41123	6.90182	3.01718	3.04753	4.22787	1.98146	3.39478	4.17401	MD04G1060800	Chr04	8013339	8017031	-	1617	-	Oxoglutarate/iron-dependent dioxygenase	2OG-FeII_Oxy
MD05G1046000	1.73806	3.7019	5.57724	0.178104	0.275684	0.270629	0.103774	0.408338	0.425996	MD05G1046000	Chr05	7844238	7846093	+	1625	-	Oxoglutarate/iron-dependent dioxygenase	2OG-FeII_Oxy
MD05G1046300	2.83177	3.02357	3.02485	0.37105	0.574341	0.563811	1.2107	0.657362	0.266247	MD05G1046300	Chr05	7864573	7865582	-	780	-	Oxoglutarate/iron-dependent dioxygenase	2OG-FeII_Oxy
MD05G1207000	0.326408	0.677839	0.765214	0.124235	0	0.216234	0.101342	0.090629	0.0832023	MD05G1207000	Chr05	33633795	33636315	+	1664	-	Oxoglutarate/iron-dependent dioxygenase	2OG-FeII_Oxy
MD07G1222600	0.592144	0.642787	0.918655	0.0676133	0	0	0.165461	0.0493235	0.0849031	MD07G1222600	Chr07	29965848	29968630	-	1223	-	Oxoglutarate/iron-dependent dioxygenase	2OG-FeII_Oxy
MD09G1114800	401.301	409.683	446.429	237.075	230.836	242.113	176.538	256.897	241.134	MD09G1114800	Chr09	8745866	8747621	+	1233	-	Oxoglutarate/iron-dependent dioxygenase	2OG-FeII_Oxy
MD11G1092600	4.64835	4.03872	4.8896	3.01572	2.69576	2.71195	1.9188	2.28795	2.42361	MD11G1092600	Chr11	7678469	7680660	-	1371	-	Oxoglutarate/iron-dependent dioxygenase	2OG-FeII_Oxy
MD17G1106300	35.9346	37.2938	40.0951	9.19837	11.0551	21.4316	10.4483	16.6494	13.088	MD17G1106300	Chr17	9066736	9068460	+	1317	-	Oxoglutarate/iron-dependent dioxygenase	2OG-FeII_Oxy
MD07G1104400	13.6664	11.5137	15.83	8.96914	7.76931	6.25191	9.61633	7.66002	9.07526	MD07G1104400	Chr07	11824440	11830316	-	1701	-	Palmitoyl protein thioesterase	-
MD06G1212200	13.6083	11.2023	14.0337	8.49195	7.61326	10.701	5.56378	8.7101	8.20558	MD06G1212200	Chr06	34469120	34473196	-	2746	-	Partial AB-hydrolase lipase domain	-
MD13G1034900	18.1636	16.8244	21.18	12.886	10.9341	12.2003	14.0558	12.6571	11.6874	MD13G1034900	Chr13	2455566	2458479	+	2769	-	PB1 domain	-
MD00G1105200	40.6625	47.8956	103.504	0.401413	0.966529	2.84643	1.96465	7.71115	6.38477	MD00G1105200	Chr00	22001473	22001781	+	309	-	Pectinesterase inhibitor domain	-
MD00G1105300	354.961	472.452	607.079	48.6099	28.934	12.2104	137.454	62.4027	67.1783	MD00G1105300	Chr00	22004253	22004861	+	609	-	Pectinesterase inhibitor domain	-
MD07G1077900	1.69484	2.29974	1.93552	0.262064	0.273029	0.526301	0.295991	0.455876	0.151882	MD07G1077900	Chr07	7476181	7478637	+	2051	-	Pectinesterase, catalytic	-
MD07G1078000	5.53438	5.17061	4.9426	1.50975	1.26583	1.45986	3.64183	3.17819	2.58192	MD07G1078000	Chr07	7479308	7481551	+	1917	-	Pectinesterase, catalytic	-
MD16G1022000	33.768	39.5508	23.9895	15.1983	13.317	27.6964	7.04241	18.5659	19.0659	MD16G1022000	Chr16	1569789	1572205	+	1839	-	Pectinesterase, catalytic	-
MD16G1022100	2.28834	3.53654	1.41541	0.179318	0.717037	0.668799	0.647784	1.12124	0.772018	MD16G1022100	Chr16	1595345	1597543	+	1614	-	Pectinesterase, catalytic	-
MD07G1136600	8.04846	7.64521	7.57071	4.74013	4.73422	4.95766	5.63424	5.15156	5.65262	MD07G1136600	Chr07	19898741	19905497	-	2137	-	Peptidase A22B, signal peptide peptidase	-
MD08G1196200	5.28537	5.52424	5.39693	3.90632	3.50732	4.06372	3.21333	3.97828	3.71107	MD08G1196200	Chr08	25312746	25319788	+	3768	-	Peptidase C19, ubiquitin carboxyl-terminal hydrolase	UCH
MD13G1085700	1.56582	2.30943	1.95687	1.04295	0.874448	0.936453	0.668454	0.869515	0.904282	MD13G1085700	Chr13	6025712	6026880	+	1110	-	Peptidase M10, metallopeptidase	PG_binding_1
MD13G1086300	23.525	17.4719	43.4984	0.898817	1.20576	0.993276	1.34068	1.25516	1.2039	MD13G1086300	Chr13	6072850	6075128	+	1610	-	Peptidase M20	Peptidase_M20
MD00G1032400	11.384	11.6533	11.3366	9.02444	6.68133	5.15931	4.74643	6.5192	8.36353	MD00G1032400	Chr00	5675721	5678340	+	1883	-	Peptidase S10, serine carboxypeptidase	Peptidase_S10
MD02G1300900	16.5041	14.5652	21.08	12.9191	12.157	8.93553	11.6126	9.0103	9.90276	MD02G1300900	Chr02	35558207	35564746	-	1821	-	Peptidase S10, serine carboxypeptidase	Peptidase_S10
MD07G1176500	9.24747	9.63796	10.3371	5.59236	3.79997	4.43604	7.09788	4.59127	4.77683	MD07G1176500	Chr07	25582822	25587931	-	2181	-	Peptidase S10, serine carboxypeptidase	Peptidase_S10
MD03G1129900	13.3236	9.37949	10.1223	3.95293	3.16407	4.07025	4.06113	5.20614	4.72228	MD03G1129900	Chr03	12688322	12701247	+	1935	-	Peptidase S28	Peptidase_S28
MD17G1209200	98.5504	92.778	99.9411	65.6857	75.796	64.4242	80.7787	62.7538	59.6622	MD17G1209200	Chr17	25393822	25398354	+	2903	-	Phospholipase D, C-terminal
MD09G1221600	2.77328	2.02509	3.59893	1.67294	1.34871	0.779944	0.584853	0.653786	0.475167	MD09G1221600	Chr09	25491890	25495523	-	1384	-	Phospholipase/carboxylesterase/thioesterase	Abhydrolase_2
MD15G1066300	2.85013	3.54635	5.69462	0.0739634	0.200352	0.572155	1.14634	1.56472	1.67179	MD15G1066300	Chr15	4612903	4613689	+	559	-	Phytosulfokine	-
MD11G1206900	2.06127	2.3997	2.45169	0.470727	0.566712	0.72069	0.70397	0.829865	0.755294	MD11G1206900	Chr11	30147530	30150251	-	1054	-	Pirin, C-terminal domain	-
MD07G1004600	276.171	207.1	256.266	30.7682	28.4733	56.6115	12.1964	69.2827	69.8864	MD07G1004600	Chr07	492749	497683	-	1673	-	PLAT/LH2 domain	-
MD05G1362500	46.9768	47.5418	87.8461	5.49194	6.593	7.69414	12.5234	9.46952	8.04569	MD05G1362500	Chr05	47762058	47766099	+	1325	-	Polyprenyl synthetase	-
MD01G1139200	93.3417	87.941	104.572	76.6362	62.4033	74.6918	57.1615	61.0804	68.2275	MD01G1139200	Chr01	24887200	24889165	+	1632	-	PPM-type phosphatase domain	PP2C
MD01G1154600	11.5004	15.4378	22.2591	2.97364	2.10504	4.71563	4.87075	4.92855	3.36562	MD01G1154600	Chr01	26277818	26280048	+	1738	-	PPM-type phosphatase domain	PP2C
MD07G1203700	83.3741	58.5692	72.1148	46.9848	40.5261	42.3836	38.1802	48.935	40.9638	MD07G1203700	Chr07	28135803	28137761	+	1613	-	PPM-type phosphatase domain	PP2C
MD10G1102000	3.93676	5.92118	5.34687	1.8524	1.8287	1.62401	2.11546	2.07201	1.61275	MD10G1102000	Chr10	16632027	16634500	-	1674	-	PPM-type phosphatase domain	PP2C
MD13G1061100	6.31714	4.03269	7.32844	2.3796	2.63205	3.10631	3.312	3.46096	3.17486	MD13G1061100	Chr13	4298028	4302081	+	2780	-	PPM-type phosphatase domain	PP2C
MD01G1134700	2.33301	3.28823	2.47907	0.328429	1.02145	1.0233	0.922792	1.14469	1.40526	MD01G1134700	Chr01	24437036	24441384	+	1133	-	Protein kinase domain	Pkinase
MD01G1153100	0.553389	0.691779	0.850796	0.119545	0.215882	0.148622	0.292548	0.0872074	0.300229	MD01G1153100	Chr01	26139950	26142370	-	2421	-	Protein kinase domain	Pkinase
MD01G1205500	8.86419	10.0815	13.752	7.49979	7.24718	7.17924	7.07311	6.00405	7.43874	MD01G1205500	Chr01	30065016	30071325	-	3848	-	Protein kinase domain	Pkinase
MD02G1018900	1.75006	2.39925	2.1548	0.618518	0.630079	0.720763	0.802089	0.555329	0.663831	MD02G1018900	Chr02	1376358	1378964	+	2607	-	Protein kinase domain	Pkinase
MD02G1173600	2.68219	3.83018	3.44985	0.510439	0.354532	0.0759342	0.256232	0.744724	0.361571	MD02G1173600	Chr02	15253056	15254108	+	1053	-	Protein kinase domain	Pkinase
MD02G1249400	0.54496	1.829	1.3569	0.322652	0.228904	0.13371	0.263195	0.369871	0.212226	MD02G1249400	Chr02	29989416	29991352	+	1794	-	Protein kinase domain	Pkinase
MD03G1070200	23.9877	26.9612	28.6533	17.1265	14.4128	17.7011	17.0195	16.3155	19.2489	MD03G1070200	Chr03	5728208	5734228	+	2699	-	Protein kinase domain	Pkinase
MD03G1108500	18.1759	18.2508	21.6376	8.26447	8.04916	6.84655	9.54418	10.178	9.56158	MD03G1108500	Chr03	9441402	9444107	+	1781	-	Protein kinase domain	Pkinase
MD03G1200500	7.05274	7.00194	8.03246	2.91806	3.78112	4.45233	5.14709	5.00385	3.83875	MD03G1200500	Chr03	27405491	27409849	-	2182	-	Protein kinase domain	Pkinase
MD04G1233200	1.52086	2.73386	1.84654	0.739931	0.886264	0.715481	0.997754	1.0465	0.834333	MD04G1233200	Chr04	31220105	31222969	+	2738	-	Protein kinase domain	Pkinase
MD05G1039400	0.502136	0.921635	0.476066	0.0637066	0.158187	0.0308007	0.285818	0.197512	0.213326	MD05G1039400	Chr05	6635271	6637866	+	2596	-	Protein kinase domain	Pkinase
MD05G1100200	5.3606	5.20983	5.14578	3.09283	3.30673	4.25445	1.11894	2.19012	2.45914	MD05G1100200	Chr05	20786522	20790776	+	3195	-	Protein kinase domain	Pkinase
MD05G1112600	0.97454	1.30831	1.14233	0.0865487	0.25677	0.191289	0.242057	0.333723	0.238062	MD05G1112600	Chr05	23120485	23124018	-	3344	-	Protein kinase domain	Pkinase
MD05G1261100	5.85874	7.03175	7.2142	2.15471	2.44467	4.86515	3.52449	4.92127	4.24034	MD05G1261100	Chr05	39636141	39644126	-	3665	-	Protein kinase domain	Pkinase
MD05G1337500	3.50572	4.90248	4.26375	1.16753	1.13787	1.88159	1.99547	1.55471	1.83067	MD05G1337500	Chr05	45911120	45914047	-	2231	-	Protein kinase domain	Pkinase
MD06G1089500	9.67776	8.12876	7.54948	4.86969	3.78395	5.90861	4.62164	4.8504	4.99779	MD06G1089500	Chr06	21793744	21797906	-	1766	-	Protein kinase domain	Pkinase
MD06G1161700	51.1202	61.7158	39.5615	12.5005	13.9107	29.4431	12.7154	22.5547	18.5603	MD06G1161700	Chr06	30257320	30261427	+	2732	-	Protein kinase domain	Pkinase
MD06G1186000	3.95988	5.2722	4.98982	1.59933	1.62236	2.44382	2.38373	2.59266	2.16533	MD06G1186000	Chr06	32383347	32387278	+	2094	-	Protein kinase domain	Pkinase
MD06G1232600	11.3421	12.1388	9.69307	4.77298	6.78018	7.81949	5.10858	7.73993	7.25328	MD06G1232600	Chr06	36351963	36353322	-	1360	-	Protein kinase domain	Pkinase
MD08G1025500	0.461957	1.00201	0.304971	0.0785611	0.152004	0.271304	0	0.0982453	0.0375811	MD08G1025500	Chr08	1834321	1838502	-	3684	-	Protein kinase domain	Pkinase
MD08G1095100	5.46467	5.59977	4.58266	0.983749	0.913636	1.95684	1.62786	2.23493	2.1412	MD08G1095100	Chr08	7982347	7983817	+	1471	-	Protein kinase domain	Pkinase
MD08G1210000	12.6437	12.6446	10.7338	3.91992	4.59002	6.60861	3.82419	5.93337	5.64575	MD08G1210000	Chr08	27338332	27342086	+	3660	-	Protein kinase domain	Pkinase
MD09G1067100	9.62815	10.2945	11.0261	6.12464	5.69098	5.89765	6.6775	6.89366	7.1582	MD09G1067100	Chr09	4557201	4562453	+	4874	-	Protein kinase domain	Pkinase
MD09G1098900	0.850802	0.85755	0.641327	0.0987946	0.104072	0.238825	0.161178	0.312304	0.192979	MD09G1098900	Chr09	7224365	7226875	-	2511	-	Protein kinase domain	Pkinase
MD09G1111800	1.51498	1.08432	0.947024	0.475236	0.291792	0.680108	0.279116	0.318947	0.620632	MD09G1111800	Chr09	8499478	8506556	-	2175	-	Protein kinase domain	Pkinase
MD09G1145200	1.46732	2.07013	1.82765	0.756651	0.959738	0.940691	0.676001	1.03823	0.965219	MD09G1145200	Chr09	11288129	11290802	+	2295	-	Protein kinase domain	Pkinase
MD10G1115100	2.06731	1.9315	3.43632	0.108392	0.065247	0.0698736	0.0491211	0.149357	0.100822	MD10G1115100	Chr10	19011837	19015471	-	3433	-	Protein kinase domain	Pkinase
MD10G1212700	0.958771	1.7497	1.54253	0.243281	0.186716	0.446959	0.11907	0.372691	0.509152	MD10G1212700	Chr10	31121518	31126366	-	3399	-	Protein kinase domain	Pkinase
MD10G1321000	12.8989	10.6738	14.4753	4.58611	5.25581	5.52616	6.51797	6.0091	4.32652	MD10G1321000	Chr10	40306468	40310454	+	2344	-	Protein kinase domain	Pkinase
MD11G1074000	20.7322	22.4505	18.0883	13.4225	13.9114	15.8346	13.715	14.8527	14.8469	MD11G1074000	Chr11	6256360	6262048	+	2646	-	Protein kinase domain	Pkinase
MD11G1102300	2.00578	2.9341	1.20104	0.575918	0.689321	1.01017	0.458865	0.810946	0.571824	MD11G1102300	Chr11	8622331	8625530	+	3087	-	Protein kinase domain	Pkinase
MD13G1077200	22.634	22.045	22.8794	16.5745	15.9599	15.5415	14.9643	18.1822	16.921	MD13G1077200	Chr13	5449887	5453438	+	2966	-	Protein kinase domain	Pkinase
MD13G1124200	17.271	15.6141	20.5885	9.55436	7.87476	9.55099	6.44854	8.81772	7.77066	MD13G1124200	Chr13	9223907	9228092	+	2432	-	Protein kinase domain	Pkinase
MD13G1203800	12.1225	18.0029	12.2521	2.07404	2.03556	5.18816	3.53081	6.28224	4.22744	MD13G1203800	Chr13	18355102	18356366	+	917	-	Protein kinase domain	Pkinase
MD13G1228800	6.04565	6.32898	6.18631	3.43322	3.29889	4.65124	3.71411	3.73668	4.42642	MD13G1228800	Chr13	22449621	22452529	+	2252	-	Protein kinase domain	Pkinase
MD13G1265500	24.2097	20.6398	26.9028	11.9243	11.362	8.0345	8.79823	12.0208	10.9856	MD13G1265500	Chr13	34273817	34277117	+	2070	-	Protein kinase domain	Pkinase
MD14G1239400	17.4726	21.8098	14.8613	8.31286	7.38743	6.93821	6.31704	8.87285	8.86364	MD14G1239400	Chr14	31851032	31851976	-	945	-	Protein kinase domain	Pkinase
MD15G1088400	2.37997	2.81547	2.55744	0.0882321	0.207135	0.25595	0.273497	0.386188	0.413632	MD15G1088400	Chr15	6166287	6168868	-	2343	-	Protein kinase domain	Pkinase
MD15G1092100	0.356393	0.493405	0.258025	0	0.0612405	0.0262332	0.143847	0.0989544	0.0340671	MD15G1092100	Chr15	6392342	6395580	+	3048	-	Protein kinase domain	Pkinase
MD15G1278700	5.68934	5.7129	6.34004	3.19636	2.07104	3.334	2.69185	2.8283	2.86164	MD15G1278700	Chr15	24627955	24633536	+	2794	-	Protein kinase domain	Pkinase
MD15G1285100	10.9695	11.3283	17.7116	5.92895	3.26169	5.69506	3.81145	4.86935	5.09486	MD15G1285100	Chr15	25929489	25930541	+	1053	-	Protein kinase domain	Pkinase
MD15G1394100	6.76257	8.94619	8.22862	2.06671	2.28648	3.85409	3.38099	4.3987	3.55533	MD15G1394100	Chr15	49157647	49161381	+	3641	-	Protein kinase domain	Pkinase
MD15G1404800	1.19041	3.66971	4.59754	0.894702	0.590355	0.598942	0.631583	0.853504	1.23872	MD15G1404800	Chr15	50567140	50569542	-	2403	-	Protein kinase domain	Pkinase
MD16G1015600	9.09766	11.7207	7.44328	2.25678	2.31771	3.84801	3.47102	6.43441	3.87945	MD16G1015600	Chr16	1210771	1213170	+	2400	-	Protein kinase domain	Pkinase
MD16G1060500	2.30415	2.6933	2.00449	0.639301	0.743757	1.02237	1.18339	1.1121	0.689567	MD16G1060500	Chr16	4338744	4342106	-	3363	-	Protein kinase domain	Pkinase
MD17G1087200	7.93079	11.2566	9.35514	2.3796	2.22322	2.78034	5.62109	2.91728	2.72526	MD17G1087200	Chr17	7180293	7182794	-	2502	-	Protein kinase domain	Pkinase
MD17G1210300	11.5657	10.4346	10.8818	8.7586	8.21129	7.53217	8.44177	7.18688	7.42581	MD17G1210300	Chr17	25513885	25517507	-	3328	-	Protein kinase domain
MD13G1080300	22.7054	15.0972	21.5802	15.0179	11.7186	13.0276	11.469	13.5478	13.2964	MD13G1080300	Chr13	5615636	5621456	+	1338	-	Proton-dependent oligopeptide transporter family	-
MD13G1165300	8.31715	8.80569	8.15657	5.15483	5.27247	7.09411	3.92575	3.52636	4.04674	MD13G1165300	Chr13	13143724	13148582	+	1933	-	Proton-dependent oligopeptide transporter family	-
MD03G1257500	2.21872	2.44466	3.1626	1.12392	1.68028	0.953162	1.70587	1.69355	1.16454	MD03G1257500	Chr03	34457436	34462448	-	4488	-	P-type ATPase, transmembrane domain	Cation_ATPase_C
MD13G1050400	0.579152	0.950751	0.90284	0.115009	0.147113	0.148278	0.41435	0.265677	0.304882	MD13G1050400	Chr13	3581239	3586779	+	4314	-	P-type ATPase, C-terminal	-
MD04G1009700	1.39523	1.52606	0.939125	0.22759	0.114166	0.268974	0.598208	0.332051	0.465729	MD04G1009700	Chr04	1101652	1104956	-	1635	-	Purple acid phosphatase-like, N-terminal	Metallophos
MD06G1142200	1.34175	2.19975	2.19115	0.241905	0.400443	0.389852	0.345323	0.985279	0.928166	MD06G1142200	Chr06	28584454	28587742	+	2051	-	Purple acid phosphatase-like, N-terminal	Metallophos
MD08G1184700	27.9612	25.2388	26.3758	18.8798	19.0237	14.0506	18.7722	16.8298	18.6985	MD08G1184700	Chr08	23015383	23022190	-	2871	-	Putative S-adenosyl-L-methionine-dependent methyltransferase	-
MD16G1097800	30.5191	24.1097	33.4089	19.3516	17.5632	19.8451	16.1109	17.1961	19.5528	MD16G1097800	Chr16	6834077	6844689	+	4976	-	Pyruvate phosphate dikinase, PEP/pyruvate-binding	-
MD13G1049200	3.18792	3.00919	2.55447	0.882072	0.527227	1.33345	1.25664	1.33225	1.20643	MD13G1049200	Chr13	3459039	3465974	+	3328	-	Pyruvate/Phosphoenolpyruvate kinase-like domain	-
MD11G1296900	15.875	16.4055	16.5139	11.4837	10.2176	12.3403	11.8633	8.08684	11.9818	MD11G1296900	Chr11	41447553	41450390	+	1973	-	Rho GTPase activation protein	RhoGAP
MD03G1152000	2.03998	3.24946	4.26373	0.533804	1.00779	1.07925	1.14797	1.52223	1.29999	MD03G1152000	Chr03	17214279	17215130	+	852	-	Ribonuclease H-like domain	CAF1
MD03G1152100	5.52494	12.7571	11.5604	1.35877	3.0672	2.67467	3.721	4.38968	3.49372	MD03G1152100	Chr03	17271202	17272053	+	852	-	Ribonuclease H-like domain	CAF1
MD09G1200300	15.6071	13.0666	22.388	7.8321	5.32951	8.06721	5.27773	8.5909	8.00569	MD09G1200300	Chr09	18351473	18354001	-	1457	-	Ribosomal protein S9	-
MD02G1298200	15.769	14.6196	16.5099	7.89063	7.9141	8.03653	9.75867	8.50911	8.82906	MD02G1298200	Chr02	35310635	35315705	-	3736	-	RNA recognition motif domain	zf-CCCH
MD05G1076000	24.0238	27.5077	25.4863	12.8998	12.1255	17.335	15.5412	17.8233	16.1339	MD05G1076000	Chr05	16290360	16296580	-	1875	-	RNA recognition motif domain	RRM_1
MD07G1264000	20.6754	18.3915	23.9857	11.9678	11.4658	12.4738	15.4965	14.4282	14.3637	MD07G1264000	Chr07	33266574	33271218	+	1641	-	RNA recognition motif domain	RRM_1
MD07G1298200	15.5101	11.5995	17.9371	6.58621	5.07177	6.77327	2.91087	5.12598	3.87243	MD07G1298200	Chr07	35785505	35788842	-	1877	-	RNA recognition motif domain	RRM_1
MD10G1090700	30.7546	40.8341	37.1131	14.3613	14.9291	21.8306	19.1421	26.3874	24.6858	MD10G1090700	Chr10	13600025	13605120	-	1998	-	RNA recognition motif domain	RRM_1
MD15G1143100	21.8166	21.684	24.7776	13.3205	14.5072	18.4633	13.1414	15.3804	11.9296	MD15G1143100	Chr15	10574352	10577842	+	1912	-	RNA recognition motif domain	-
MD15G1223800	29.9478	27.551	30.2361	19.2739	19.0291	19.6321	16.7977	17.1334	21.5911	MD15G1223800	Chr15	18180491	18188633	-	3857	-	SAC domain	-
MD17G1151300	48.3065	41.971	42.1093	18.5319	20.5513	27.8279	15.4738	28.6238	30.3064	MD17G1151300	Chr17	13937324	13944684	-	3119	-	SAC domain	-
MD16G1180000	1.6952	0.928095	1.57797	0.193565	0.244687	0.0374338	0.157896	0.451855	0.291675	MD16G1180000	Chr16	15448962	15450029	-	1068	-	S-adenosylmethionine decarboxylase	SAM_decarbox
MD06G1227300	1.31406	6.97372	3.0202	1.36707	0.572025	0.644828	0.435181	0.413502	0.614087	MD06G1227300	Chr06	35801213	35803959	+	1240	-	SAM dependent carboxyl methyltransferase	-
MD10G1274900	11.8543	14.2287	11.7869	4.33759	3.99988	6.46987	4.46676	6.96807	5.93609	MD10G1274900	Chr10	36629041	36633168	+	2688	-	SecY subunit domain	-
MD02G1084100	4.35893	4.80239	3.48058	1.51283	1.42062	2.53071	2.22129	2.72589	2.41893	MD02G1084100	Chr02	6598414	6602899	+	2733	-	Serine-threonine/tyrosine-protein kinase, catalytic domain	Pkinase_Tyr
MD02G1091900	3.225	3.87289	4.96622	1.0229	1.1268	0.534113	2.56996	0.805894	0.650798	MD02G1091900	Chr02	7298505	7301053	+	2021	-	Serine-threonine/tyrosine-protein kinase, catalytic domain	Pkinase_Tyr
MD02G1117900	7.21207	6.99553	6.81619	2.04456	2.25634	4.64046	2.64068	3.23157	4.23143	MD02G1117900	Chr02	9597327	9601606	+	1456	-	Serine-threonine/tyrosine-protein kinase, catalytic domain	Pkinase_Tyr
MD02G1224000	7.40498	10.2475	15.6987	2.84394	2.93637	2.45401	6.33543	3.0887	4.39858	MD02G1224000	Chr02	26257974	26261351	+	3242	-	Serine-threonine/tyrosine-protein kinase, catalytic domain	Pkinase_Tyr
MD02G1260900	2.06211	2.80405	1.95381	0.609234	0.446024	0.859771	0.671576	0.996969	1.33707	MD02G1260900	Chr02	31452409	31455903	+	2511	-	Serine-threonine/tyrosine-protein kinase, catalytic domain	Pkinase_Tyr
MD03G1095200	3.347	4.23587	3.65402	0.750193	0.664592	1.13601	1.02761	1.19778	1.25604	MD03G1095200	Chr03	8069684	8075203	-	2921	-	Serine-threonine/tyrosine-protein kinase, catalytic domain	Pkinase_Tyr
MD03G1186000	0.42268	1.01962	2.18583	0.160878	0	0	0.262463	0.0782395	0.269355	MD03G1186000	Chr03	25353634	25354728	-	771	-	Serine-threonine/tyrosine-protein kinase, catalytic domain	Pkinase_Tyr
MD05G1031600	3.35999	3.51033	2.63166	0.63322	1.3453	2.2691	1.5496	1.73903	1.18492	MD05G1031600	Chr05	5100520	5101629	+	1110	-	Serine-threonine/tyrosine-protein kinase, catalytic domain	Pkinase_Tyr
MD05G1263100	0.253133	0.532188	0.523617	0.0656904	0.106765	0.101632	0.0643023	0.182099	0.0879877	MD05G1263100	Chr05	39870223	39874415	+	3147	-	Serine-threonine/tyrosine-protein kinase, catalytic domain	Pkinase_Tyr
MD05G1328000	1.16662	1.1956	1.45941	0.190299	0.160371	0.294417	0.465693	0.42572	0.700952	MD05G1328000	Chr05	45351664	45358828	+	3259	-	Serine-threonine/tyrosine-protein kinase, catalytic domain	Pkinase_Tyr
MD05G1331700	0.844165	0.651958	0.806951	0.102232	0.184617	0.197708	0.321659	0.340926	0.134487	MD05G1331700	Chr05	45556229	45559729	+	2831	-	Serine-threonine/tyrosine-protein kinase, catalytic domain	Pkinase_Tyr
MD05G1332000	1.50262	1.63748	1.76892	0.195289	0.528999	0.350696	0.557558	0.478266	0.595553	MD05G1332000	Chr05	45569985	45573637	-	2964	-	Serine-threonine/tyrosine-protein kinase, catalytic domain	Pkinase_Tyr
MD07G1090700	11.7861	14.9752	12.887	2.4972	2.41325	3.73297	2.74173	3.4169	5.19804	MD07G1090700	Chr07	9506474	9509678	-	3063	-	Serine-threonine/tyrosine-protein kinase, catalytic domain	Pkinase_Tyr
MD07G1219100	3.50003	2.21717	2.82622	0.451429	0.407609	0.35948	1.39715	1.33663	1.14485	MD07G1219100	Chr07	29648394	29651619	-	3114	-	Serine-threonine/tyrosine-protein kinase, catalytic domain	Pkinase_Tyr
MD07G1249700	8.3413	9.13087	7.69323	4.34335	4.27086	5.2342	2.57575	3.82658	4.32652	MD07G1249700	Chr07	31853818	31858848	-	3208	-	Serine-threonine/tyrosine-protein kinase, catalytic domain	Pkinase_Tyr
MD09G1034900	3.51698	4.30131	2.62533	1.08253	1.76571	1.65455	2.05094	1.91056	1.25703	MD09G1034900	Chr09	2129274	2132937	+	1184	-	Serine-threonine/tyrosine-protein kinase, catalytic domain	Pkinase_Tyr
MD09G1096000	2.05262	2.22515	1.79125	0.677496	0.611732	1.08004	0.328602	0.667877	0.81242	MD09G1096000	Chr09	6924620	6927634	+	2258	-	Serine-threonine/tyrosine-protein kinase, catalytic domain	Pkinase_Tyr
MD09G1156900	19.5309	20.6891	20.9697	2.5605	2.22672	3.49135	4.42757	4.80309	5.44272	MD09G1156900	Chr09	12492835	12500232	-	3504	-	Serine-threonine/tyrosine-protein kinase, catalytic domain	Pkinase_Tyr
MD10G1033200	2.82279	3.24644	5.00011	1.74126	0.669036	1.86284	1.75281	1.70265	1.89188	MD10G1033200	Chr10	4268840	4269955	+	1116	-	Serine-threonine/tyrosine-protein kinase, catalytic domain	Pkinase_Tyr
MD10G1047000	2.22248	3.26337	2.86323	0.979471	1.39359	1.43501	1.39216	1.64556	1.54053	MD10G1047000	Chr10	6278923	6281858	-	2786	-	Serine-threonine/tyrosine-protein kinase, catalytic domain	Pkinase_Tyr
MD10G1047300	3.68408	4.07337	3.19308	1.23185	0.970282	1.33053	1.62486	1.33838	1.48103	MD10G1047300	Chr10	6295273	6298577	-	3155	-	Serine-threonine/tyrosine-protein kinase, catalytic domain	Pkinase_Tyr
MD10G1306600	1.2331	0.944866	1.65046	0.0662589	0.149568	0.656712	0.405367	0.519606	0.540815	MD10G1306600	Chr10	39230195	39233884	+	2496	-	Serine-threonine/tyrosine-protein kinase, catalytic domain	Pkinase_Tyr
MD10G1308000	2.3691	2.6937	2.60344	0.368882	0.37471	0.891733	0.238217	1.15488	1.13229	MD10G1308000	Chr10	39329654	39333182	+	2690	-	Serine-threonine/tyrosine-protein kinase, catalytic domain	Pkinase_Tyr
MD11G1051300	17.1352	16.3467	19.1125	9.72256	8.72932	10.2174	11.3733	12.306	12.7272	MD11G1051300	Chr11	4385942	4393940	-	3772	-	Serine-threonine/tyrosine-protein kinase, catalytic domain	Pkinase_Tyr
MD11G1231200	3.73918	2.76395	3.51187	1.20866	1.07716	1.54818	1.58773	1.82067	1.70827	MD11G1231200	Chr11	33620272	33623487	-	2634	-	Serine-threonine/tyrosine-protein kinase, catalytic domain	Pkinase_Tyr
MD12G1256200	2.11223	2.69293	2.92227	0.407191	0.339383	0.605748	1.22642	1.21102	1.33729	MD12G1256200	Chr12	32387454	32390885	+	1320	-	Serine-threonine/tyrosine-protein kinase, catalytic domain	Pkinase_Tyr
MD15G1016500	0.990023	1.71991	1.50325	0.336729	0.369196	0.441889	0.519926	0.640424	0.312093	MD15G1016500	Chr15	968934	972371	+	3438	-	Serine-threonine/tyrosine-protein kinase, catalytic domain	Pkinase_Tyr
MD15G1027100	10.2714	12.5014	9.62321	6.21869	6.24477	6.96857	6.91219	7.45341	7.37588	MD15G1027100	Chr15	1605871	1610128	+	3557	-	Serine-threonine/tyrosine-protein kinase, catalytic domain	Pkinase_Tyr
MD16G1178300	2.61702	1.0009	1.91336	0.592491	1.20952	0.548004	0.483309	0.375842	0.409739	MD16G1178300	Chr16	15223077	15225518	-	1605	-	Serine-threonine/tyrosine-protein kinase, catalytic domain	Pkinase_Tyr
MD17G1063200	12.6244	15.6398	11.5446	4.24332	4.44003	4.99186	5.04836	6.44797	5.15528	MD17G1063200	Chr17	5167355	5170053	-	2699	-	Serine-threonine/tyrosine-protein kinase, catalytic domain	Pkinase_Tyr
MD17G1063600	0.999953	1.23637	0.91769	0.0964891	0.246848	0.342103	0.0787084	0.445792	0.282713	MD17G1063600	Chr17	5182329	5184899	-	2571	-	Serine-threonine/tyrosine-protein kinase, catalytic domain	Pkinase_Tyr
MD17G1081400	7.69359	4.19212	7.07435	2.30726	3.2085	2.01627	4.4385	2.5562	2.40663	MD17G1081400	Chr17	6800954	6807648	+	3351	-	Serine-threonine/tyrosine-protein kinase, catalytic domain	Pkinase_Tyr
MD17G1273200	5.59627	4.96883	5.47184	2.83833	2.68616	4.03609	2.15434	3.6539	3.3799	MD17G1273200	Chr17	33526361	33530129	+	2724	-	Serine-threonine/tyrosine-protein kinase, catalytic domain
MD03G1292200	1.3763	1.94202	4.10899	0.453635	0.877716	1.01828	0.303962	0.945496	1.00364	MD03G1292200	Chr03	36926692	36930071	-	2552	-	Signal transduction histidine kinase, dimerisation/phosphoacceptor domain	HATPase_c
MD16G1178100	131.751	118.171	136.52	80.3274	76.5093	83.3678	67.6819	91.9453	86.0944	MD16G1178100	Chr16	15212549	15214510	-	1032	-	Signal transduction histidine kinase, phosphotransfer (Hpt) domain	Hpt
MD06G1182400	66.7069	56.5394	67.7246	21.2624	22.3927	33.1736	21.1016	23.2258	23.2907	MD06G1182400	Chr06	32108441	32110866	+	1122	-	Signal transduction response regulator, receiver domain	Response_reg
MD03G1186100	0.428626	0.404595	1.19502	0	0.0384274	0.0205761	0.0520739	0.108661	0.0178138	MD03G1186100	Chr03	25354730	25358156	-	1943	-	S-locus glycoprotein domain	B_lectin
MD02G1037500	49.4519	44.531	86.8851	15.1207	14.811	12.5976	17.1524	15.5854	16.1335	MD02G1037500	Chr02	2841252	2843778	-	1225	-	Small GTPase superfamily	Ras
MD11G1258400	46.2436	45.4724	66.0503	27.1294	24.9804	22.1943	30.6946	18.8683	19.8402	MD11G1258400	Chr11	37186082	37191361	+	2158	-	Sodium/calcium exchanger membrane region	Na_Ca_ex
MD10G1333000	60.6091	50.6338	55.8581	38.5272	41.7521	40.3705	39.1166	30.8893	28.1097	MD10G1333000	Chr10	41023257	41028994	+	3066	-	Solute carrier family 13	Na_sulph_symp
MD01G1221000	19.1878	14.6425	21.8141	6.29552	8.7522	10.025	9.00733	13.5407	10.2268	MD01G1221000	Chr01	31308216	31313091	+	1655	-	Spermidine synthase, tetramerisation domain	-
MD12G1156500	17.4004	17.9232	16.9297	9.42452	11.8236	11.3257	13.2873	12.643	11.3793	MD12G1156500	Chr12	23708856	23713295	+	1825	-	Sphingomyelin synthase-like domain	-
MD09G1167700	17.8813	22.625	18.3173	6.06522	6.95403	9.20367	13.9731	13.9855	11.1603	MD09G1167700	Chr09	13752030	13757131	-	2754	-	Squalene cyclase, C-terminal	-
MD00G1130900	45.6726	44.0558	64.6212	23.2416	20.9855	20.2394	17.34	21.3866	21.4591	MD00G1130900	Chr00	28218807	28223357	+	3042	-	Starch synthase, catalytic domain	Glycos_transf_1
MD12G1263800	1.76882	1.90423	1.73872	0.801206	0.844006	1.17824	1.15735	0.949771	0.964166	MD12G1263800	Chr12	33017291	33022123	-	2477	-	Sugar isomerase (SIS)	SIS
MD17G1071700	36.7318	31.92	48.4336	24.9962	24.4095	26.1884	18.8496	23.781	23.6711	MD17G1071700	Chr17	5772819	5774816	-	832	-	SUI1 domain	SUI1
MD00G1152400	7.41191	6.868	29.1516	0.73762	0.560859	0.187696	1.3934	0.453128	0.162498	MD00G1152400	Chr00	33407618	33408682	-	1065	-	Sulfotransferase domain	Sulfotransfer_1
MD16G1201400	34.0168	34.3293	52.3262	26.2075	24.2882	22.2515	17.347	15.297	20.9604	MD16G1201400	Chr16	18313416	18318281	+	2510	-	Sulphate adenylyltransferase catalytic domain	-
MD03G1250600	5.87224	5.8794	13.2687	0.725361	1.05431	1.48832	0.952483	2.06496	1.52548	MD03G1250600	Chr03	33875915	33879929	+	2337	-	SWEET sugar transporter	-
MD05G1012200	37.9279	41.3162	32.7974	17.0162	11.1127	18.0062	20.4571	22.2762	25.6232	MD05G1012200	Chr05	2448222	2451303	-	1159	-	SWEET sugar transporter	-
MD05G1335100	44.9345	36.7612	80.4389	13.3054	9.55148	12.6318	13.7777	7.89328	9.57358	MD05G1335100	Chr05	45786275	45788917	-	1880	-	Terpene synthase, metal-binding domain	-
MD10G1309900	0.725643	1.33567	2.47669	0.0414284	0.0935175	0	0.0168971	0	0	MD10G1309900	Chr10	39460337	39463098	-	1996	-	Terpene synthase, metal-binding domain	-
MD10G1310500	1.09385	1.42731	2.59541	0.0367353	0.0497541	0	0.0149829	0.0267981	0.046129	MD10G1310500	Chr10	39510014	39513062	-	2251	-	Terpene synthase, metal-binding domain	-
MD10G1310600	0.84897	1.56547	1.30689	0.11272	0.203556	0.021799	0.147117	0.0328913	0	MD10G1310600	Chr10	39558786	39561964	-	1834	-	Terpene synthase, metal-binding domain	-
MD17G1090100	0.152702	0.288283	0.690968	0	0	0	0.0355578	0	0	MD17G1090100	Chr17	7443256	7452020	-	1897	-	Terpene synthase, metal-binding domain	-
MD17G1091300	16.5476	12.5915	17.8714	6.3625	7.8533	7.54015	7.16471	7.36061	8.10606	MD17G1091300	Chr17	7617046	7620576	-	1930	-	Terpene synthase, metal-binding domain	-
MD10G1058000	1.27463	2.05805	2.72336	0.708562	0.708948	0.592561	0.781069	0.614682	0.801578	MD10G1058000	Chr10	7854425	7857482	-	2159	-	Tetrapyrrole biosynthesis, glutamyl-tRNA reductase, N-terminal	-
MD03G1072900	14.6627	15.8232	20.6762	7.01675	5.37327	8.07317	5.97732	6.67372	4.2754	MD03G1072900	Chr03	5928085	5929641	-	931	-	Tetratricopeptide-like helical domain	-
MD08G1200200	3.77183	5.74406	5.09743	0.803941	1.24441	0.832903	2.01422	1.3405	1.53832	MD08G1200200	Chr08	25923736	25924455	-	720	-	Tetratricopeptide-like helical domain	-
MD14G1084200	5.01539	4.44728	4.40132	2.47292	1.68445	2.51706	1.94644	2.62685	2.4697	MD14G1084200	Chr14	10208709	10211660	-	953	-	Tetratricopeptide-like helical domain	-
MD15G1366600	1.29117	0.950919	0.865822	0.243019	0.292572	0.501308	0.436119	0.484567	0.379757	MD15G1366600	Chr15	44518300	44521833	-	2552	-	Tetratricopeptide-like helical domain	TPR_1
MD12G1172400	52.7909	48.7414	49.16	37.5736	37.233	33.6761	26.8558	37.9621	33.7844	MD12G1172400	Chr12	25279484	25281198	+	1129	-	Thiamine pyrophosphate enzyme, N-terminal TPP-binding domain	TPP_enzyme_N
MD05G1179100	26.1962	23.2053	28.7424	6.20933	5.83859	9.44101	4.73324	7.09127	5.30564	MD05G1179100	Chr05	30681752	30685322	-	1931	-	Thiolase, N-terminal	Thiolase_N
MD09G1128400	15.3448	15.5344	21.1325	8.72537	9.3649	9.18752	8.92084	11.3748	9.23385	MD09G1128400	Chr09	9927093	9931596	+	1758	-	Thiolase, N-terminal	Thiolase_N
MD01G1190900	4.33071	4.86008	3.63307	1.97799	2.15807	2.73613	1.6135	2.18444	1.81685	MD01G1190900	Chr01	28934572	28936616	+	1505	-	Toll/interleukin-1 receptor homology (TIR) domain	TIR
MD02G1063800	3.01424	2.3984	2.7878	1.26861	1.38452	1.53603	1.44877	1.36804	1.80079	MD02G1063800	Chr02	5130370	5137825	+	3748	-	Toll/interleukin-1 receptor homology (TIR) domain	TIR
MD12G1243800	30.9088	20.3903	26.6915	10.7697	10.9559	12.9692	11.9608	14.324	11.3947	MD12G1243800	Chr12	31438870	31442718	-	1455	-	TPX2, C-terminal	-
MD07G1051300	14.8236	12.4109	18.0273	6.72264	8.75723	6.11509	8.08483	6.26099	6.38412	MD07G1051300	Chr07	4715770	4718268	+	1556	-	TRAF-like	MATH
MD14G1088300	6.64724	5.04023	8.05041	3.78616	3.69149	4.09075	3.29146	4.39582	3.77966	MD14G1088300	Chr14	11048652	11052365	+	2326	-	Transcription factor IIS, N-terminal	-
MD02G1013600	5.25692	4.37603	5.14917	1.83378	2.02004	1.77318	2.03436	2.21171	2.80418	MD02G1013600	Chr02	861308	866359	+	3382	-	Transcription factor, GTP-binding domain	GTP_EFTU
MD03G1230600	0.667296	0.828795	0.762813	0.120307	0.181048	0	0.0981374	0.0292544	0.0335714	MD03G1230600	Chr03	31586432	31588342	+	1031	-	Transcription factor, SBP-box	SBP
MD06G1001500	19.4404	18.3711	23.2155	11.5518	10.4005	10.0852	13.1517	11.719	11.9734	MD06G1001500	Chr06	183494	190733	-	4975	-	Transcription factor, SBP-box	SBP
MD14G1215300	4.16598	4.33157	6.59271	1.7883	1.61471	3.04341	2.07144	3.24834	2.67975	MD14G1215300	Chr14	29884331	29887872	-	2312	-	Transcription factor, SBP-box	SBP
MD02G1013900	5.51015	3.14551	8.847	0.778974	0.973883	0.318676	0.146637	0.415264	0.376219	MD02G1013900	Chr02	902206	904519	-	1380	-	Transferase	-
MD02G1273000	2.35443	3.65297	2.43512	1.11244	0.920749	2.12148	0.504134	1.48778	1.08648	MD02G1273000	Chr02	32728832	32730169	-	1338	-	Transferase	-
MD05G1218200	9.63969	12.5401	11.2826	2.58988	2.9231	2.59374	3.67194	5.19557	3.58769	MD05G1218200	Chr05	34898955	34900295	-	1341	-	Transferase	-
MD06G1020700	20.4286	12.0047	24.0347	1.68856	1.41575	1.09628	1.43643	1.63652	1.55492	MD06G1020700	Chr06	2576077	2578706	-	1714	-	Transferase	-
MD14G1155800	4.71434	7.15759	5.08152	0.778269	0.819844	2.28901	0.714209	2.31828	2.74183	MD14G1155800	Chr14	24997548	24998822	-	1275	-	Transferase	-
MD15G1079200	1.01868	1.26753	0.862032	0.264358	0.286436	0.408996	0.3019	0.308556	0.531133	MD15G1079200	Chr15	5411851	5413522	+	1564	-	Transferase	-
MD17G1225100	21.3476	18.2231	16.3687	10.7736	12.769	12.2339	14.8819	9.08777	8.22378	MD17G1225100	Chr17	27370235	27376905	+	1915	-	Transferase
MD15G1097500	16.0582	17.3498	29.2887	14.1339	10.7939	8.88671	12.5008	6.90104	8.2392	MD15G1097500	Chr15	6784097	6787908	-	1840	-	Transmembrane protein TauE-like	-
MD17G1246800	12.0124	8.16511	22.5	0.393767	0.444431	0.0634593	1.17775	0.119688	0.2747	MD17G1246800	Chr17	29517547	29519040	-	1260	-	Tryptophan synthase, alpha chain
MD16G1094800	10.3544	8.54974	11.7738	6.46392	6.4944	7.36402	5.5412	7.51032	6.02122	MD16G1094800	Chr16	6556673	6560183	-	1759	-	Type II pantothenate kinase	Fumble
MD05G1020500	1.07352	2.30054	3.30092	0.59633	0.448704	0.288313	1.08098	0.652528	0.554682	MD05G1020500	Chr05	3493109	3494356	+	1248	-	U box domain	U-box
MD07G1125700	5.83297	4.05191	4.88577	2.6266	2.7528	2.87996	3.21387	2.44644	2.49333	MD07G1125700	Chr07	17706712	17709965	+	1763	-	UAA transporter	-
MD10G1052500	32.1214	30.9637	28.6164	17.9775	16.8848	19.4792	17.1126	19.4589	19.888	MD10G1052500	Chr10	6965532	6969148	+	1488	-	UbiA prenyltransferase family	UbiA
MD07G1195500	11.0064	8.43195	16.663	5.09989	5.34492	6.03213	5.38585	6.24485	5.1842	MD07G1195500	Chr07	27428591	27432207	-	908	-	Ubiquitin-conjugating enzyme E2	UQ_con
MD01G1148700	0.816956	0.820905	0.899466	0.0902741	0.163023	0.0581941	0.122731	0	0.151145	MD01G1148700	Chr01	25741958	25744003	+	1374	-	UDP-glucuronosyl/UDP-glucosyltransferase	UDPGT
MD01G1210600	14.5041	15.0553	16.9419	9.35197	7.11089	8.76298	6.92008	10.793	7.17451	MD01G1210600	Chr01	30436338	30437765	+	1428	-	UDP-glucuronosyl/UDP-glucosyltransferase	UDPGT
MD02G1084000	3.24879	3.22192	3.21126	1.97219	1.22957	1.7254	1.30233	1.95252	1.8279	MD02G1084000	Chr02	6550772	6560553	+	1761	-	UDP-glucuronosyl/UDP-glucosyltransferase	UDPGT
MD04G1019300	22.6405	24.4174	27.1483	14.6813	12.7584	12.8495	12.4966	12.9958	13.019	MD04G1019300	Chr04	2224725	2226149	-	1425	-	UDP-glucuronosyl/UDP-glucosyltransferase	UDPGT
MD06G1103400	6.73839	6.64019	8.4755	4.93216	3.30824	2.09844	5.58661	3.68022	3.37392	MD06G1103400	Chr06	24113686	24115152	+	1467	-	UDP-glucuronosyl/UDP-glucosyltransferase	UDPGT
MD08G1185500	9.55104	12.2561	15.1746	2.4746	2.19485	2.37166	7.75282	4.50503	6.41645	MD08G1185500	Chr08	23237881	23239888	-	1888	-	UDP-glucuronosyl/UDP-glucosyltransferase	UDPGT
MD08G1185700	0.19909	0.422839	1.20974	0.142081	0.0256579	0.0549544	0	0.0829177	0.118942	MD08G1185700	Chr08	23315048	23316682	-	1455	-	UDP-glucuronosyl/UDP-glucosyltransferase	UDPGT
MD09G1140700	2.45489	2.60691	2.43322	0.379585	0.395468	0.734084	0.0714546	0.830714	0.733308	MD09G1140700	Chr09	11019417	11020832	-	1416	-	UDP-glucuronosyl/UDP-glucosyltransferase	UDPGT
MD09G1141100	14.7293	16.3656	18.5666	3.32867	2.68918	5.84444	2.97727	3.85537	4.79095	MD09G1141100	Chr09	11036513	11037928	-	1416	-	UDP-glucuronosyl/UDP-glucosyltransferase	UDPGT
MD09G1141500	6.07321	6.98524	6.43969	0.815839	0.578794	0.817055	1.09332	1.10528	0.926894	MD09G1141500	Chr09	11062200	11063618	-	1419	-	UDP-glucuronosyl/UDP-glucosyltransferase	UDPGT
MD11G1076800	3.08299	3.22826	2.94337	1.41097	1.2354	0.950905	2.04615	1.46596	1.34822	MD11G1076800	Chr11	6506424	6511780	+	2901	-	UDP-glucuronosyl/UDP-glucosyltransferase	UDPGT
MD16G1044700	6.10954	4.72299	7.84417	1.32306	0.705918	1.91901	2.20756	3.57549	2.41656	MD16G1044700	Chr16	3159997	3162048	+	1375	-	Vacuolar protein sorting-associated protein Ist1	-
MD00G1021800	7.45413	8.68886	8.99909	1.96884	2.10592	6.26782	4.71925	2.96089	2.53569	MD00G1021800	Chr00	3776601	3778986	+	1365	-	WD40-repeat-containing domain	-
MD02G1085500	4.67183	4.45389	6.21765	3.43216	3.14705	3.34448	2.94076	3.50329	2.87321	MD02G1085500	Chr02	6698319	6702379	+	3108	-	WD40-repeat-containing domain	WD40
MD10G1086000	2.53442	2.39233	2.85485	1.17475	0.646781	1.16364	0.818038	1.46313	1.58309	MD10G1086000	Chr10	12643214	12644656	+	1443	-	WD40-repeat-containing domain	-
MD15G1169300	12.6747	13.3259	14.7202	4.82079	4.72698	6.16646	4.65791	5.86122	5.28785	MD15G1169300	Chr15	13066327	13075205	+	4091	-	WD40-repeat-containing domain	-
MD15G1191200	2.31341	2.91962	2.4891	0.91922	0.725151	1.46893	1.46019	1.55289	1.78204	MD15G1191200	Chr15	15027688	15034723	-	4273	-	WD40-repeat-containing domain	U-box
MD15G1365300	9.79253	10.7483	14.1519	4.24724	5.04806	5.07076	5.88624	4.55265	5.60543	MD15G1365300	Chr15	44268158	44273226	+	1908	-	WD40-repeat-containing domain	WD40
MD16G1105400	2.31477	3.84975	3.67665	0.251723	0.113644	0.608514	0.564676	0.895199	1.00096	MD16G1105400	Chr16	7381199	7382512	-	1314	-	WD40-repeat-containing domain	-
MD02G1177500	17.4491	16.3659	21.5645	2.56348	2.70423	4.07402	5.48652	6.77658	6.33175	MD02G1177500	Chr02	15663260	15665127	-	1629	-	WRKY domain	WRKY
MD03G1057400	6.78094	10.421	11.7119	1.14425	1.17094	1.56746	1.97568	2.55982	2.50651	MD03G1057400	Chr03	4579079	4582074	-	2168	-	WRKY domain	WRKY
MD03G1197600	0.5896	0.422206	0.525695	0	0.0838454	0.0673431	0.0189369	0.118545	0.0777365	MD03G1197600	Chr03	27003520	27006281	+	1781	-	WRKY domain	WRKY
MD04G1167700	1.55798	5.17257	4.98229	0.777018	0.720057	1.34451	1.05083	1.86457	1.23248	MD04G1167700	Chr04	25792146	25794577	-	2022	-	WRKY domain	WRKY
MD05G1349800	13.3727	13.2937	14.8833	1.51219	1.76504	2.31816	1.71491	4.35873	3.27287	MD05G1349800	Chr05	46759691	46762704	-	2242	-	WRKY domain	WRKY
MD06G1104100	2.26158	5.83049	4.52726	0.860787	0.852447	2.28223	1.22313	1.68126	2.37101	MD06G1104100	Chr06	24218568	24220572	-	1489	-	WRKY domain	WRKY
MD07G1146900	2.54534	3.4257	4.82355	0.393767	0.96505	0.942824	0.78007	1.20372	0.737765	MD07G1146900	Chr07	21450190	21453542	-	2205	-	WRKY domain	WRKY
MD09G1224500	4.61368	7.19311	6.08537	1.09505	0.988755	1.34505	0.79669	2.89307	2.2794	MD09G1224500	Chr09	27404228	27406362	-	1397	-	WRKY domain	WRKY
MD11G1059400	0.866098	2.24824	3.0491	0.0760728	0.0686885	0.0183898	0.108595	0.166484	0.143289	MD11G1059400	Chr11	5068503	5071526	-	2174	-	WRKY domain	WRKY
MD12G1181000	6.11884	11.9354	12.5369	2.4542	2.95463	4.4469	4.22033	6.2742	5.42319	MD12G1181000	Chr12	26084482	26086791	-	1870	-	WRKY domain	WRKY
MD13G1239100	6.34328	6.84699	6.01395	1.84429	1.39277	3.33972	2.5165	2.8131	3.28437	MD13G1239100	Chr13	24320203	24321656	-	1233	-	WRKY domain	WRKY
MD15G1039500	1.16902	2.12207	1.5811	0.376491	0.309041	0.463337	0.502548	0.898847	0.458439	MD15G1039500	Chr15	2783151	2784898	+	1208	-	WRKY domain	WRKY
MD15G1106600	18.3416	21.1386	19.8956	8.38329	7.48814	8.2225	9.24049	10.4337	9.18128	MD15G1106600	Chr15	7467131	7469028	+	1376	-	WRKY domain	WRKY
MD15G1287300	3.20041	3.19575	3.55629	0.513422	0.954439	1.51857	1.47815	1.36596	1.08716	MD15G1287300	Chr15	26365198	26366819	-	1369	-	WRKY domain	WRKY
MD16G1066500	32.2734	29.0807	29.2378	16.0323	14.6342	23.6113	11.4591	20.5381	19.057	MD16G1066500	Chr16	4642014	4644789	+	2125	-	WRKY domain	WRKY
MD16G1244300	5.10106	5.06456	4.42845	2.77649	2.83398	3.47266	3.12648	2.90605	2.77908	MD16G1244300	Chr16	26579453	26581081	-	1370	-	WRKY domain	WRKY
MD17G1223100	4.73654	8.1772	11.5381	0.26093	0.492622	0.435805	0.890087	0.674866	1.03261	MD17G1223100	Chr17	27209201	27211741	+	1743	-	WRKY domain
MD17G1278100	0.743433	0.928791	0.904601	0.124836	0.157805	0.0965685	0.122198	0.127493	0.104505	MD17G1278100	Chr17	33812003	33814316	+	1656	-	WRKY domain
MD01G1032000	6.27093	8.27437	7.32272	3.23373	4.03215	2.68018	4.45919	3.70698	3.86728	MD01G1032000	Chr01	11245166	11245702	+	537	-	Zinc finger C2H2-type	-
MD01G1041900	3.83528	5.59011	6.94176	0.708413	0.988547	0.311366	0.945604	2.11411	1.50956	MD01G1041900	Chr01	13962595	13963236	-	642	-	Zinc finger C2H2-type	-
MD08G1086500	1.89778	3.97686	4.08265	0.0866783	0.743513	0.209535	1.20199	1.54917	1.12471	MD08G1086500	Chr08	7196216	7197169	+	954	-	Zinc finger C2H2-type	-
MD07G1007300	67.8384	77.2128	114.081	59.7767	46.9276	46.0003	58.8522	49.6026	43.2999	MD07G1007300	Chr07	659767	660264	-	498	-	Zinc finger, AN1-type	zf-AN1
MD12G1023200	24.0016	22.4474	25.1384	16.841	17.1426	16.254	14.5094	16.6106	13.9135	MD12G1023200	Chr12	2331277	2333033	+	1311	-	Zinc finger, AN1-type	zf-A20
MD09G1248700	20.3214	21.7478	25.6363	6.8355	6.27207	8.57466	13.0204	9.97291	8.16587	MD09G1248700	Chr09	31816906	31818901	+	1119	-	Zinc finger, C3HC4 RING-type	zf-C3HC4
MD11G1313200	2.92872	2.4773	3.61916	0.390872	0.627432	1.13387	0.885676	1.42569	1.52701	MD11G1313200	Chr11	42577417	42579672	+	952	-	Zinc finger, C3HC4 RING-type	zf-C3HC4
MD11G1313600	2.63636	2.51395	3.53359	0.860086	1.02622	1.42571	0.87699	1.97191	0.874304	MD11G1313600	Chr11	42597648	42600287	+	1346	-	Zinc finger, C3HC4 RING-type	zf-C3HC4
MD08G1135100	8.10769	7.8935	13.8003	2.30279	3.42343	3.17136	5.67327	4.66631	4.5468	MD08G1135100	Chr08	12835125	12840184	-	3555	-	Zinc finger, CHY-type	zf-CHY
MD12G1107600	25.0772	24.0584	30.1179	9.60047	11.2963	12.6472	8.10419	11.6887	12.1535	MD12G1107600	Chr12	16979907	16982239	+	1236	-	Zinc finger, CHY-type	zf-CHY
MD16G1072700	9.77166	10.7407	10.7767	7.81333	6.06615	6.18149	8.25661	5.82932	6.11969	MD16G1072700	Chr16	5100615	5104562	+	1397	-	Zinc finger, RING-CH-type	-
MD14G1167000	5.90243	6.845	7.8489	3.27353	3.82512	4.17615	4.03911	4.53523	3.40825	MD14G1167000	Chr14	26000624	26004121	-	1503	-	Zinc finger, TAZ-type	zf-TAZ
MD09G1140300	7.66067	9.57956	11.8721	1.99696	0.533317	2.5837	0.64241	1.49781	2.11911	MD09G1140300	Chr09	10902562	10904224	+	1470	-	Zinc/iron permease	-
MD09G1140500	109.219	113.973	98.398	31.109	28.7882	35.5613	40.9566	41.1075	38.458	MD09G1140500	Chr09	10927600	10929444	+	1656	-	Zinc/iron permease	-

## Sheet: MdVQ37-1vsWT_deg_down
gene_id	3711_normalised/raw counts	3712_normalised/raw counts	3713_normalised/raw counts	WT1_normalised/raw counts	WT2_normalised/raw counts	WT3_normalised/raw counts	The mean of 371	The mean of WT	log2FoldChange	pvalue	padj	gene_name	gene_chr	gene_start	gene_end	gene_strand	gene_length	gene_biotype	gene_description	tf_family
MD00G1142600	236.39	266.535	304.31	2172.54	2095.83	2777.65	269.079	2348.67	-3.12513	1.64168e-72	2.66543e-68	MD00G1142600	Chr00	31011559	31014477	+	1644	-	NADH:flavin oxidoreductase/NADH oxidase, N-terminal	Oxidored_FMN
MD09G1180900	402.084	384.995	419.342	2168.75	2282.16	2815.04	402.14	2421.99	-2.59048	3.56316e-64	3.85676e-60	MD09G1180900	Chr09	15546939	15551560	+	3110	-	Lipoxygenase, C-terminal	Lipoxygenase
MD02G1315600	322.551	371.175	374.375	1636.99	1601.04	1684.5	356.034	1640.84	-2.20354	1.17536e-60	9.54161e-57	MD02G1315600	Chr02	37026833	37029419	+	1941	-	Myc-type, basic helix-loop-helix (bHLH) domain	HLH
MD09G1156900	239.704	206.318	319.996	1791.5	1918.54	1930.48	255.34	1880.17	-2.88096	2.25692e-58	1.46573e-54	MD09G1156900	Chr09	12492835	12500232	-	3504	-	Serine-threonine/tyrosine-protein kinase, catalytic domain	Pkinase_Tyr
MD16G1127400	6.62776	9.87168	12.5489	470.149	433.277	702.531	9.68277	535.319	-5.78207	3.72846e-57	2.01785e-53	MD16G1127400	Chr16	9274777	9277069	+	1364	-	-	Zim
MD15G1003500	45.2897	39.4867	51.2413	722.285	795.999	1413.92	45.3392	977.4	-4.43103	5.7279e-54	2.65709e-50	MD15G1003500	Chr15	204321	207372	+	2278	-	AMP-dependent synthetase/ligase	AMP-binding
MD05G1349800	90.5794	104.64	135.946	784.845	788.762	876.687	110.388	816.765	-2.88616	7.81912e-53	3.17378e-49	MD05G1349800	Chr05	46759691	46762704	-	2242	-	WRKY domain	WRKY
MD14G1070300	188.891	227.049	227.971	1150.73	1003.14	1158.09	214.637	1103.99	-2.36142	7.32068e-51	2.6413e-47	MD14G1070300	Chr14	7725236	7729508	+	2290	-	-	-
MD13G1086300	38.6619	51.3327	41.8296	991.484	744.44	1839.96	43.9414	1191.96	-4.7592	3.00811e-50	9.76792e-47	MD13G1086300	Chr13	6072850	6075128	+	1610	-	Peptidase M20	Peptidase_M20
MD16G1047500	225.344	247.779	156.861	2255.96	1854.31	3327.67	209.995	2479.31	-3.56108	1.98421e-48	5.36926e-45	MD16G1047500	Chr16	3312845	3314437	-	1201	-	Allene oxide cyclase	-
MD09G1084600	5.52313	5.92301	1.04574	600.009	553.581	1213.19	4.16396	788.928	-7.56281	3.66094e-48	9.14447e-45	MD09G1084600	Chr09	6063050	6064217	+	792	-	Allene oxide cyclase	-
MD09G1270000	66.2776	41.461	30.3265	494.794	530.063	663.173	46.0217	562.677	-3.61706	6.23583e-42	1.26556e-38	MD09G1270000	Chr09	34432318	34433745	+	1428	-	-	-
MD06G1020700	77.3239	64.1659	49.1498	916.601	544.535	1082.33	63.5465	847.822	-3.739	7.82384e-41	1.41142e-37	MD06G1020700	Chr06	2576077	2578706	-	1714	-	Transferase	-
MD01G1121900	109.358	187.562	161.044	1896.71	1101.73	2021.01	152.655	1673.15	-3.45228	8.2992e-40	1.34746e-36	MD01G1121900	Chr01	23528094	23529700	+	1128	-	Major intrinsic protein	-
MD09G1140500	1376.36	1260.61	1540.38	4734.67	4994.89	4281.11	1392.45	4670.22	-1.74604	8.41821e-38	1.24253e-34	MD09G1140500	Chr09	10927600	10929444	+	1656	-	Zinc/iron permease	-
MD05G1167600	953.293	956.566	1007.05	4674.95	3632.65	5731.43	972.302	4679.68	-2.26685	4.51349e-37	6.10675e-34	MD05G1167600	Chr05	29783033	29785905	-	1216	-	Alcohol dehydrogenase, N-terminal	ADH_N
MD17G1167100	303.772	307.996	335.683	1026.56	1116.21	1193.51	315.817	1112.09	-1.81597	9.24334e-37	1.2006e-33	MD17G1167100	Chr17	16607991	16613078	+	3142	-	Lipoxygenase, C-terminal	Lipoxygenase
MD05G1362500	194.414	230.997	266.664	1629.41	1667.07	3058.07	230.692	2118.19	-3.19826	1.71763e-36	2.06574e-33	MD05G1362500	Chr05	47762058	47766099	+	1325	-	Polyprenyl synthetase	-
MD10G1077900	639.579	641.659	722.606	2095.76	1940.25	2163.68	667.948	2066.56	-1.62933	2.52078e-36	2.86116e-33	MD10G1077900	Chr10	11097819	11099109	+	1147	-	-	-
MD16G1116100	17.674	13.8203	33.4637	389.579	540.917	1020.34	21.6527	650.279	-4.91004	2.55524e-36	2.86116e-33	MD16G1116100	Chr16	8241332	8243256	-	1596	-	Cytochrome P450	p450
MD02G1096100	2249.02	2090.82	1560.24	11711.1	11096.9	18973.2	1966.7	13927.1	-2.82406	4.92449e-36	5.33027e-33	MD02G1096100	Chr02	7600659	7602728	+	1307	-	-	Zim
MD02G1140000	79.5331	72.0633	67.9731	575.364	489.358	394.559	73.1898	486.427	-2.73371	9.6534e-36	9.89205e-33	MD02G1140000	Chr02	11665046	11666621	-	1099	-	Dehydrin	-
MD02G1038100	233.076	224.087	244.703	783.898	810.471	837.33	233.956	810.566	-1.79293	9.74826e-36	9.89205e-33	MD02G1038100	Chr02	2896598	2898400	-	902	-	-	-
MD01G1072100	61.8591	51.3327	57.5157	323.227	350.058	342.41	56.9025	338.565	-2.57531	1.86775e-35	1.83786e-32	MD01G1072100	Chr01	17753444	17754106	+	663	-	-	-
MD09G1178600	15.4648	26.6535	19.8691	323.227	344.631	680.884	20.6625	449.581	-4.43672	2.4592e-35	2.34868e-32	MD09G1178600	Chr09	15274688	15275998	-	1208	-	-	Zim
MD02G1264400	24.3018	33.5637	21.9605	294.791	238.8	274.518	26.6087	269.37	-3.334	2.71103e-35	2.51522e-32	MD02G1264400	Chr02	31821652	31828703	-	2410	-	Multicopper oxidase, type 1	-
MD04G1155400	16.5694	15.7947	17.7776	254.98	290.359	526.406	16.7139	357.248	-4.41793	6.83495e-35	6.16512e-32	MD04G1155400	Chr04	24313422	24316242	-	1970	-	Fatty acid desaturase, N-terminal	-
MD05G1042900	79.5331	54.2942	28.235	845.51	670.267	1384.4	54.0208	966.725	-4.16397	8.79113e-35	7.71528e-32	MD05G1042900	Chr05	7300835	7301716	-	882	-	-	-
MD06G1200300	64.0684	92.7938	60.6529	606.644	603.331	1054.78	72.505	754.918	-3.37733	1.26142e-34	1.07791e-31	MD06G1200300	Chr06	33379110	33384005	-	2038	-	Diacylglycerol kinase, accessory domain	C1_1
MD03G1014400	208.774	165.844	233.2	3835.13	2744.39	1375.54	202.606	2651.69	-3.71064	1.91585e-34	1.59517e-31	MD03G1014400	Chr03	1145360	1147296	-	1181	-	Haem peroxidase	-
MD17G1132800	1072.59	1038.5	1015.41	3610.48	3278.97	4478.88	1042.17	3789.44	-1.86235	2.48975e-34	2.02118e-31	MD17G1132800	Chr17	11848693	11852037	-	2207	-	-	-
MD10G1050200	885.911	796.644	1153.45	3718.54	3782.8	3634.66	945.335	3712	-1.97346	2.79771e-34	2.21579e-31	MD10G1050200	Chr10	6622138	6623019	-	882	-	-	-
MD02G1177500	111.567	116.486	173.593	744.087	705.544	922.932	133.882	790.854	-2.56204	1.17914e-32	8.70207e-30	MD02G1177500	Chr02	15663260	15665127	-	1629	-	WRKY domain	WRKY
MD09G1141500	30.9295	21.7177	30.3265	225.596	262.318	240.08	27.6579	242.665	-3.13856	1.30878e-32	9.44415e-30	MD09G1141500	Chr09	11062200	11063618	-	1419	-	UDP-glucuronosyl/UDP-glucosyltransferase	UDPGT
MD13G1046100	133.66	164.857	289.67	1370.64	1600.14	1711.07	196.062	1560.61	-2.99225	3.97588e-32	2.80663e-29	MD13G1046100	Chr13	3187035	3188255	-	1221	-	B3 DNA binding domain	B3
MD17G1223100	12.1509	22.7049	19.8691	216.117	377.195	528.374	18.2416	373.895	-4.35019	4.54132e-31	3.0722e-28	MD17G1223100	Chr17	27209201	27211741	+	1743	-	WRKY domain	WRKY
MD02G1266200	381.096	382.034	404.701	1092.91	1198.52	1107.91	389.277	1133.11	-1.54153	4.74358e-31	3.14354e-28	MD02G1266200	Chr02	32030794	32034292	-	2281	-	Ethylene insensitive 3-like protein, DNA-binding domain	EIN3
MD14G1193100	37.5573	37.5124	57.5157	295.739	374.481	460.482	44.1951	376.901	-3.09204	1.0838e-30	7.03865e-28	MD14G1193100	Chr14	28376948	28379737	-	2172	-	Proton-dependent oligopeptide transporter family	-
MD10G1115100	9.94164	5.92301	6.27444	185.785	175.482	309.94	7.3797	223.735	-4.93157	2.81195e-30	1.75596e-27	MD10G1115100	Chr10	19011837	19015471	-	3433	-	Protein kinase domain	Pkinase
MD03G1057400	66.2776	67.1274	88.8879	384.84	597.904	667.109	74.0976	549.951	-2.89165	9.61152e-30	5.77973e-27	MD03G1057400	Chr03	4579079	4582074	-	2168	-	WRKY domain	WRKY
MD05G1167400	314.819	270.484	337.774	1841.73	1288.98	2521.83	307.692	1884.18	-2.61453	7.71711e-29	4.47482e-26	MD05G1167400	Chr05	29748770	29751777	-	1324	-	Alcohol dehydrogenase, N-terminal	ADH_N
MD11G1191000	88.3701	76.9991	94.1166	380.1	357.295	391.607	86.4953	376.334	-2.1225	1.15e-28	6.55138e-26	MD11G1191000	Chr11	27050970	27052082	-	1038	-	Alpha/beta hydrolase fold-3	Abhydrolase_3
MD15G1082600	67.3822	58.2429	59.6072	309.009	300.309	291.245	61.7441	300.188	-2.28336	1.75145e-28	9.80571e-26	MD15G1082600	Chr15	5674140	5677752	+	1712	-	Cytochrome P450	p450
MD08G1185500	124.823	109.576	117.123	472.045	612.376	752.711	117.174	612.377	-2.38639	3.56544e-28	1.96232e-25	MD08G1185500	Chr08	23237881	23239888	-	1888	-	UDP-glucuronosyl/UDP-glucosyltransferase	UDPGT
MD07G1004600	1375.26	1259.63	2477.36	12095	9169.36	11264.1	1704.08	10842.8	-2.66969	3.89157e-28	2.10161e-25	MD07G1004600	Chr07	492749	497683	-	1673	-	PLAT/LH2 domain	-
MD09G1256000	25.4064	21.7177	5.2287	530.813	350.058	257.791	17.4509	379.554	-4.44523	3.94796e-28	2.10161e-25	MD09G1256000	Chr09	32764599	32765757	-	779	-	-	Thaumatin
MD07G1090700	204.356	195.459	299.082	945.037	1213.9	1037.07	232.966	1065.33	-2.19339	2.48347e-27	1.3007e-24	MD07G1090700	Chr07	9506474	9509678	-	3063	-	Serine-threonine/tyrosine-protein kinase, catalytic domain	Pkinase_Tyr
MD11G1010000	182.263	159.921	222.743	685.318	678.408	751.727	188.309	705.151	-1.90543	2.53884e-27	1.30859e-24	MD11G1010000	Chr11	777618	779024	-	1407	-	Amino acid/polyamine transporter I	-
MD16G1116200	14.3601	25.6664	34.5094	273.938	302.118	578.555	24.8453	384.87	-3.94854	5.59207e-27	2.83727e-24	MD16G1116200	Chr16	8244689	8247477	-	1572	-	Cytochrome P450	p450
MD03G1137000	733.472	675.223	1084.43	3400.05	5813.5	5438.22	831.042	4883.92	-2.55511	5.79311e-27	2.89406e-24	MD03G1137000	Chr03	13790458	13798646	-	5582	-	ABC-2 type transporter	ABC2_membrane
MD03G1188200	264.006	252.715	271.892	826.552	800.521	724.177	262.871	783.75	-1.57647	9.28509e-27	4.50008e-24	MD03G1188200	Chr03	25725849	25731886	+	4915	-	ABC transporter type 1, transmembrane domain	ABC_tran
MD13G1237300	102.73	71.0761	81.5677	485.315	579.813	977.049	85.1247	680.726	-3.0011	1.43089e-26	6.7339e-24	MD13G1237300	Chr13	24139197	24140931	-	1202	-	Glycoside hydrolase family 16	-
MD13G1127100	14.3601	9.87168	9.41166	189.576	164.627	357.169	11.2145	237.124	-4.40735	1.83291e-26	8.2664e-24	MD13G1127100	Chr13	9515820	9518542	+	1300	-	-	Zim
MD05G1143500	419.758	357.355	328.362	1128.93	1548.58	1565.44	368.492	1414.32	-1.94092	3.1976e-26	1.40314e-23	MD05G1143500	Chr05	27469980	27472553	+	2255	-	Hydroxymethylglutaryl-CoA reductase, class I/II	-
MD06G1214400	7.73239	7.89734	5.2287	179.15	122.113	227.289	6.95281	176.184	-4.66177	4.96639e-26	2.15025e-23	MD06G1214400	Chr06	34714412	34719017	+	1875	-	Cytochrome P450	p450
MD01G1210900	797.541	786.773	650.45	1935.57	2062.36	2059.38	744.921	2019.1	-1.4386	1.00297e-25	4.28534e-23	MD01G1210900	Chr01	30461128	30461700	+	573	-	-	-
MD00G1191600	343.539	319.842	304.31	1481.54	1036.61	1093.15	322.564	1203.77	-1.90011	1.05869e-25	4.46464e-23	MD00G1191600	Chr00	46484170	46485204	+	1035	-	Fungal lipase-like domain	Lipase_3
MD11G1023100	3453.06	3479.77	3482.31	15904.5	9831.49	12344.5	3471.71	12693.5	-1.87035	1.41111e-25	5.80019e-23	MD11G1023100	Chr11	2013402	2020986	+	3215	-	Lipoxygenase, C-terminal	Lipoxygenase
MD15G1088400	5.52313	12.8332	15.6861	145.974	174.577	157.43	11.3475	159.327	-3.80063	2.33265e-25	9.35134e-23	MD15G1088400	Chr15	6166287	6168868	-	2343	-	Protein kinase domain	Pkinase
MD11G1004600	163.485	133.268	130.717	622.758	479.408	611.025	142.49	571.064	-2.00387	2.39401e-25	9.48028e-23	MD11G1004600	Chr11	429304	430622	-	1269	-	Fungal lipase-like domain	Lipase_3
MD06G1034300	414.235	437.315	484.178	1207.6	1422.85	1609.72	445.243	1413.39	-1.66624	4.75333e-25	1.8375e-22	MD06G1034300	Chr06	4263351	4266041	+	2637	-	Myc-type, basic helix-loop-helix (bHLH) domain	HLH
MD05G1324300	78.4285	79.9606	115.031	405.693	644.035	508.695	91.1402	519.474	-2.51107	7.4127e-25	2.83183e-22	MD05G1324300	Chr05	45110314	45112379	+	1535	-	-	-
MD14G1070200	78.4285	67.1274	95.1623	335.55	373.577	344.378	80.2394	351.168	-2.13137	8.16467e-25	3.08283e-22	MD14G1070200	Chr14	7723860	7725234	+	649	-	-	-
MD07G1076200	463.943	339.586	586.66	1894.81	2056.93	1778.96	463.396	1910.23	-2.04404	1.1766e-24	4.39154e-22	MD07G1076200	Chr07	7276507	7282238	+	2861	-	Exostosin , C-terminal	-
MD05G1266700	376.678	294.176	166.273	1618.98	1554.91	2089.88	279.042	1754.59	-2.65311	1.43474e-24	5.2942e-22	MD05G1266700	Chr05	40144255	40145850	-	1596	-	FAD-binding, type 2	FAD_binding_4
MD11G1229600	46.3943	53.3071	67.9731	285.312	406.14	544.117	55.8915	411.856	-2.88023	2.58267e-24	9.42297e-22	MD11G1229600	Chr11	33402652	33405823	+	2287	-	-	GRAS
MD01G1209000	28.7203	44.4226	58.5614	264.459	440.513	353.233	43.9014	352.735	-3.00345	2.68483e-24	9.68687e-22	MD01G1209000	Chr01	30332346	30333497	+	790	-	Heavy metal-associated domain, HMA	HMA
MD05G1218200	92.7886	103.653	90.9794	338.394	445.036	397.51	95.8069	393.646	-2.03795	4.012e-24	1.43162e-21	MD05G1218200	Chr05	34898955	34900295	-	1341	-	Transferase	-
MD02G1179000	255.169	268.51	225.88	1004.75	885.548	727.129	249.853	872.477	-1.80396	4.99641e-24	1.74455e-21	MD02G1179000	Chr02	15870194	15871135	+	942	-	Homeobox domain-like	Myb_DNA-binding
MD03G1136800	671.613	679.171	1080.25	2990.56	4457.59	4242.73	810.345	3896.96	-2.26574	6.06888e-24	2.09647e-21	MD03G1136800	Chr03	13759342	13767151	-	4968	-	ABC-2 type transporter	ABC2_membrane
MD10G1298500	148.02	99.704	157.907	562.093	674.79	881.607	135.21	706.163	-2.38631	8.59673e-24	2.93845e-21	MD10G1298500	Chr10	38562790	38564622	-	1833	-	Uncharacterised domain, di-copper centre	-
MD15G1288600	804.168	534.058	927.571	2899.57	2937.05	3142.69	755.266	2993.11	-1.98704	8.96998e-24	3.03409e-21	MD15G1288600	Chr15	26699131	26700069	+	939	-	Homeobox domain-like	Myb_DNA-binding
MD10G1097200	109.358	185.588	152.678	725.129	844.844	1371.61	149.208	980.527	-2.71431	1.33029e-23	4.45331e-21	MD10G1097200	Chr10	15470442	15474491	-	2143	-	Alcohol dehydrogenase, N-terminal	ADH_N
MD13G1206000	71.8007	76.0119	106.665	398.11	377.195	347.33	84.826	374.211	-2.14101	1.74642e-23	5.7867e-21	MD13G1206000	Chr13	18719748	18723375	+	2135	-	-	-
MD07G1004500	4251.71	3677.2	7594.16	31350.2	24082.6	30095.7	5174.36	28509.5	-2.462	2.61571e-23	8.52521e-21	MD07G1004500	Chr07	488751	492747	-	2705	-	Lipoxygenase, C-terminal	Lipoxygenase
MD07G1219100	37.5573	33.5637	29.2807	285.312	182.718	231.225	33.4672	233.085	-2.80099	2.6254e-23	8.52521e-21	MD07G1219100	Chr07	29648394	29651619	-	3114	-	Serine-threonine/tyrosine-protein kinase, catalytic domain	Pkinase_Tyr
MD17G1087200	159.066	147.088	181.959	519.439	745.344	614.96	162.704	626.581	-1.94594	7.37193e-23	2.37011e-20	MD17G1087200	Chr17	7180293	7182794	-	2502	-	Protein kinase domain	Pkinase
MD11G1275800	532.43	531.096	357.643	1488.17	1818.13	1922.61	473.723	1742.97	-1.87942	1.76072e-22	5.60532e-20	MD11G1275800	Chr11	39289197	39295165	+	2613	-	-	C2
MD11G1132700	153.543	91.8066	126.535	472.993	545.44	547.069	123.961	521.834	-2.07685	2.30469e-22	7.2658e-20	MD11G1132700	Chr11	12137704	12146433	+	2392	-	Mlo-related protein	-
MD17G1218300	35.3481	11.846	15.6861	207.586	199	267.631	20.9601	224.739	-3.43556	3.5543e-22	1.07865e-19	MD17G1218300	Chr17	26552334	26554016	-	1683	-	-	-
MD06G1010900	37.5573	40.4739	29.2807	263.511	294.881	663.173	35.7706	407.188	-3.50773	3.59647e-22	1.08134e-19	MD06G1010900	Chr06	1314301	1317373	+	2088	-	Cytochrome P450	p450
MD08G1047600	34.2434	28.6279	50.1955	236.022	277.695	207.611	37.6889	240.443	-2.67577	3.64034e-22	1.08449e-19	MD08G1047600	Chr08	3613736	3617702	-	3130	-	Ionotropic glutamate receptor	ANF_receptor
MD03G1289900	752.251	690.03	812.54	1789.6	2361.76	2228.62	751.607	2126.66	-1.50075	7.77547e-22	2.29532e-19	MD03G1289900	Chr03	36793321	36794497	+	790	-	Late embryogenesis abundant protein, LEA5-type	-
MD13G1030000	451.792	591.314	481.04	2238.89	1743.06	3469.36	508.049	2483.77	-2.28901	2.21929e-21	6.43437e-19	MD13G1030000	Chr13	2164003	2166858	+	1700	-	-	Zim
MD00G1136300	282.784	236.92	304.31	849.301	734.49	897.35	274.672	827.047	-1.59081	3.36654e-21	9.67419e-19	MD00G1136300	Chr00	29541189	29542229	-	927	-	Glutathione S-transferase, N-terminal	GST_N
MD15G1212700	402.084	270.484	336.728	1298.6	1521.44	2594.64	336.432	1804.89	-2.42406	9.31952e-21	2.63151e-18	MD15G1212700	Chr15	17072246	17073883	-	1638	-	-	PALP
MD09G1179800	1343.23	1209.28	1566.52	4393.43	3295.25	4114.82	1373.01	3934.5	-1.51889	2.30616e-20	6.45567e-18	MD09G1179800	Chr09	15401353	15406453	-	2699	-	-	-
MD07G1216200	288.308	258.638	187.187	1244.57	819.517	1528.05	244.711	1197.38	-2.29081	2.62866e-20	7.29555e-18	MD07G1216200	Chr07	29367302	29371681	+	2063	-	ADC synthase	-
MD15G1136600	136.974	131.293	138.038	454.983	493.881	728.113	135.435	558.992	-2.04503	3.1646e-20	8.70856e-18	MD15G1136600	Chr15	10025017	10026934	+	1342	-	NAC domain	NAM
MD05G1179100	320.342	298.125	476.857	1324.19	1185.86	1458.19	365.108	1322.75	-1.85719	3.34607e-20	9.13055e-18	MD05G1179100	Chr05	30681752	30685322	-	1931	-	Thiolase, N-terminal	Thiolase_N
MD06G1213500	25.4064	16.7819	35.5552	241.71	192.668	163.333	25.9145	199.237	-2.94693	3.79363e-20	1.01807e-17	MD06G1213500	Chr06	34628042	34631913	+	1602	-	Cytochrome P450	p450
MD12G1086800	483.827	406.713	366.009	1934.63	1478.02	3280.44	418.85	2231.03	-2.41331	5.729e-20	1.52485e-17	MD12G1086800	Chr12	10648966	10651756	+	1106	-	NUDIX hydrolase domain-like	NUDIX
MD01G1086800	270.634	245.805	190.325	1042.67	729.967	1278.13	235.588	1016.92	-2.10991	8.13279e-20	2.14706e-17	MD01G1086800	Chr01	19581044	19582534	+	1491	-	Myc-type, basic helix-loop-helix (bHLH) domain	HLH
MD17G1067800	329.179	424.482	578.294	1632.25	1569.38	1523.13	443.985	1574.92	-1.82626	1.19235e-19	3.09745e-17	MD17G1067800	Chr17	5485744	5489535	+	2412	-	-	Aa_trans
MD10G1143400	293.831	424.482	221.697	1157.36	1407.47	1673.68	313.337	1412.84	-2.17187	1.2167e-19	3.1356e-17	MD10G1143400	Chr10	23014343	23016995	+	2392	-	Hydroxymethylglutaryl-CoA reductase, class I/II	-
MD01G1155000	71.8007	71.0761	39.7381	291.947	300.309	281.406	60.8716	291.221	-2.25844	1.22636e-19	3.13562e-17	MD01G1155000	Chr01	26313651	26315330	+	1156	-	Myc-type, basic helix-loop-helix (bHLH) domain	HLH
MD00G1070000	400.98	293.189	309.539	891.008	1157.82	1161.05	334.569	1069.96	-1.67823	2.12871e-19	5.40028e-17	MD00G1070000	Chr00	13648968	13650377	-	1410	-	F-box domain	F-box
MD07G1078000	77.3239	64.1659	73.2018	277.729	262.318	248.936	71.5639	262.994	-1.87983	2.30463e-19	5.80123e-17	MD07G1078000	Chr07	7479308	7481551	+	1917	-	Pectinesterase, catalytic	-
MD15G1225800	864.923	903.259	955.806	2619.94	2227.89	3438.86	907.996	2762.23	-1.60489	2.68109e-19	6.69313e-17	MD15G1225800	Chr15	18345401	18348150	+	1345	-	-	Zim
MD13G1203700	64.0684	87.8579	84.7049	345.029	515.59	310.924	78.8771	390.514	-2.30629	3.15888e-19	7.71241e-17	MD13G1203700	Chr13	18350411	18354634	+	1568	-	-	-
MD16G1057800	148.02	159.921	116.077	495.742	502.926	414.237	141.339	470.968	-1.73619	4.99059e-19	1.20936e-16	MD16G1057800	Chr16	4128891	4130424	+	1314	-	-	-
MD17G1063200	305.982	316.881	352.414	891.956	1117.11	818.635	325.092	942.568	-1.53594	6.65151e-19	1.57655e-16	MD17G1063200	Chr17	5167355	5170053	-	2699	-	Serine-threonine/tyrosine-protein kinase, catalytic domain	Pkinase_Tyr
MD06G1231000	482.722	485.687	450.714	1076.79	1513.3	1424.74	473.041	1338.28	-1.50038	6.86341e-19	1.61499e-16	MD06G1231000	Chr06	36066604	36067131	-	528	-	EF-hand domain	-
MD09G1248700	204.356	185.588	250.978	595.269	644.035	753.695	213.64	664.333	-1.63698	8.24048e-19	1.92507e-16	MD09G1248700	Chr09	31816906	31818901	+	1119	-	Zinc finger, C3HC4 RING-type	zf-C3HC4
MD17G1070100	247.436	238.895	168.364	856.884	633.181	866.848	218.232	785.638	-1.8479	8.70153e-19	2.01826e-16	MD17G1070100	Chr17	5676026	5676534	-	285	-	-	-
MD14G1126800	377.782	442.251	358.689	1410.45	975.098	1213.19	392.907	1199.58	-1.60964	9.87894e-19	2.2751e-16	MD14G1126800	Chr14	20152604	20155833	+	1655	-	Cys/Met metabolism, pyridoxal phosphate-dependent enzyme	Cys_Met_Meta_PP
MD03G1103100	235.286	255.676	378.558	900.487	1149.68	1055.76	289.84	1035.31	-1.83659	1.06454e-18	2.43435e-16	MD03G1103100	Chr03	8815942	8819213	+	2466	-	-	-
MD07G1006400	266.215	302.073	304.31	683.422	812.28	749.76	290.866	748.487	-1.36312	1.19846e-18	2.72143e-16	MD07G1006400	Chr07	607842	611161	-	2227	-	Myc-type, basic helix-loop-helix (bHLH) domain	HLH
MD01G1068300	1422.76	1324.78	1264.3	2635.11	2906.3	2923.28	1337.28	2821.56	-1.07733	1.3927e-18	3.11889e-16	MD01G1068300	Chr01	17223903	17229539	-	2940	-	-	-
MD15G1169300	526.907	511.353	659.862	1357.37	1442.75	1582.17	566.041	1460.76	-1.36775	1.86607e-18	4.15035e-16	MD15G1169300	Chr15	13066327	13075205	+	4091	-	WD40-repeat-containing domain	-
MD05G1130300	220.925	190.523	161.044	977.265	742.631	1922.61	190.831	1214.17	-2.66971	3.07926e-18	6.72248e-16	MD05G1130300	Chr05	25467838	25469783	+	1267	-	-	-
MD08G1111200	2.20925	17.769	17.7776	147.869	150.154	205.643	12.5853	167.889	-3.72139	3.20056e-18	6.92858e-16	MD08G1111200	Chr08	9774753	9777030	-	1361	-	-	-
MD03G1134500	1262.59	1115.5	1365.74	2928	2628.6	3097.43	1247.94	2884.68	-1.20897	3.75721e-18	8.07974e-16	MD03G1134500	Chr03	13411328	13417428	-	2310	-	-	-
MD16G1044300	1356.48	1235.93	1200.51	2863.55	3603.7	4388.36	1264.31	3618.54	-1.51711	4.25885e-18	9.03879e-16	MD16G1044300	Chr16	3142338	3146840	+	2680	-	Bromo adjacent homology (BAH) domain	Agenet
MD01G1104600	71.8007	47.3841	74.2475	298.583	238.8	327.651	64.4774	288.344	-2.16364	5.05895e-18	1.06672e-15	MD01G1104600	Chr01	21786348	21790046	+	1053	-	-	Aa_trans
MD05G1052900	16.5694	19.7434	33.4637	202.847	203.522	131.847	23.2588	179.405	-2.94653	5.30896e-18	1.11221e-15	MD05G1052900	Chr05	9032995	9036915	-	1387	-	-	-
MD06G1013900	107.149	94.7681	93.0709	291.947	363.627	425.061	98.3293	360.212	-1.87383	5.8461e-18	1.20914e-15	MD06G1013900	Chr06	1745452	1746342	+	891	-	-	-
MD05G1165800	71.8007	67.1274	33.4637	297.635	273.172	308.956	57.4639	293.254	-2.35186	6.28116e-18	1.2909e-15	MD05G1165800	Chr05	29492763	29496593	+	2545	-	Myc-type, basic helix-loop-helix (bHLH) domain	HLH
MD17G1085600	223.135	197.434	223.788	564.937	538.204	666.125	214.786	589.755	-1.45757	6.38e-18	1.30296e-15	MD17G1085600	Chr17	7026596	7028844	-	1383	-	Diacylglycerol kinase, accessory domain	-
MD05G1011000	378.887	316.881	361.826	808.543	1048.37	1024.28	352.531	960.396	-1.44658	6.72184e-18	1.3642e-15	MD05G1011000	Chr05	2178023	2179015	-	993	-	-	-
MD07G1003600	940.037	866.733	1767.3	5849.37	4485.63	6002.01	1191.36	5445.67	-2.19251	7.34915e-18	1.48225e-15	MD07G1003600	Chr07	360788	362515	-	1341	-	Lipoxygenase, C-terminal	Lipoxygenase
MD03G1148500	2.20925	17.769	18.8233	132.703	199.904	256.807	12.9339	196.472	-3.91109	7.46379e-18	1.49607e-15	MD03G1148500	Chr03	16519678	16520973	+	1018	-	NAC domain	NAM
MD09G1224500	40.8712	36.5252	49.1498	168.723	265.936	223.354	42.1821	219.337	-2.37995	8.98026e-18	1.76731e-15	MD09G1224500	Chr09	27404228	27406362	-	1397	-	WRKY domain	WRKY
MD04G1002500	240.809	243.83	602.346	1964.01	2236.03	2407.69	362.328	2202.58	-2.6038	9.15278e-18	1.79042e-15	MD04G1002500	Chr04	349190	351606	-	1831	-	Cytochrome P450	p450
MD11G1214800	23.1972	22.7049	8.36592	155.452	153.772	301.085	18.0893	203.437	-3.49084	1.10776e-17	2.15397e-15	MD11G1214800	Chr11	31342572	31344627	-	1175	-	GDSL lipase/esterase	Lipase_GDSL
MD15G1106600	308.191	272.458	295.944	660.673	769.767	719.258	292.198	716.566	-1.29496	1.15485e-17	2.23216e-15	MD15G1106600	Chr15	7467131	7469028	+	1376	-	WRKY domain	WRKY
MD05G1351400	2015.94	2304.05	1857.23	4359.3	4555.28	4346.05	2059.08	4420.21	-1.10198	1.62507e-17	3.12245e-15	MD05G1351400	Chr05	46838721	46844130	-	3075	-	Calcium-dependent channel, 7TM region, putative phosphate	-
MD02G1037500	494.873	479.764	403.656	1585.8	1443.65	2796.35	459.431	1941.93	-2.07946	1.6633e-17	3.1771e-15	MD02G1037500	Chr02	2841252	2843778	-	1225	-	Small GTPase superfamily	Ras
MD03G1095200	58.5452	51.3327	86.7964	255.928	327.445	280.422	65.5581	287.932	-2.13613	1.72237e-17	3.2707e-15	MD03G1095200	Chr03	8069684	8075203	-	2921	-	Serine-threonine/tyrosine-protein kinase, catalytic domain	Pkinase_Tyr
MD07G1156200	38.6619	46.3969	47.0583	254.032	164.627	271.566	44.039	230.075	-2.38274	2.29054e-17	4.29496e-15	MD07G1156200	Chr07	22690999	22692639	-	1372	-	Homeobox domain-like	Homeobox
MD16G1265300	495.977	555.776	637.901	1257.84	1421.04	1489.68	563.218	1389.52	-1.30249	2.51092e-17	4.63265e-15	MD16G1265300	Chr16	33733068	33737935	+	2151	-	FAD/NAD(P)-binding domain	-
MD17G1100800	966.548	953.604	1766.25	4910.97	4575.18	4574.32	1228.8	4686.83	-1.93136	2.99012e-17	5.4856e-15	MD17G1100800	Chr17	8543616	8548037	-	2017	-	Cytochrome P450	p450
MD09G1234800	16.5694	12.8332	29.2807	168.723	156.486	392.591	19.5611	239.267	-3.61368	3.79578e-17	6.92452e-15	MD09G1234800	Chr09	29506566	29510529	-	3114	-	Glycosyl transferase, family 20	-
MD05G1359600	1028.41	991.117	1250.71	2338.42	2665.69	2576.93	1090.08	2527.01	-1.21308	4.10766e-17	7.45162e-15	MD05G1359600	Chr05	47460168	47462596	+	2098	-	Armadillo-type fold	Arm
MD10G1165200	107.149	108.588	98.2996	424.651	344.631	664.157	104.679	477.813	-2.18982	4.83154e-17	8.7161e-15	MD10G1165200	Chr10	25597324	25599742	+	1311	-	-	-
MD05G1096900	255.169	233.959	305.356	716.598	644.94	767.47	264.828	709.669	-1.42224	5.12837e-17	9.20046e-15	MD05G1096900	Chr05	20291660	20293994	-	2140	-	Amino acid/polyamine transporter I	-
MD04G1191900	175.636	210.267	216.468	491.002	600.617	576.587	200.79	556.069	-1.46866	5.24909e-17	9.3653e-15	MD04G1191900	Chr04	28119236	28120662	-	1427	-	-	-
MD03G1250600	45.2897	65.1531	90.9794	359.247	363.627	814.699	67.1407	512.524	-2.93069	7.28424e-17	1.29253e-14	MD03G1250600	Chr03	33875915	33879929	+	2337	-	SWEET sugar transporter	-
novel.369	113.777	94.7681	96.2081	318.488	347.345	488.032	101.584	384.622	-1.92149	7.33846e-17	1.29508e-14	-	Chr05	45070465	45076134	+	635	-	- && - && -	-
MD08G1249700	167.903	126.357	132.809	385.788	473.981	521.486	142.357	460.418	-1.69508	9.61192e-17	1.67806e-14	MD08G1249700	Chr08	31394594	31398880	-	1141	-	AdipoR/Haemolysin-III-related	-
MD01G1050900	1216.19	1339.59	1363.64	2772.55	2482.07	2793.4	1306.48	2682.67	-1.03774	9.88516e-17	1.71653e-14	MD01G1050900	Chr01	15427179	15428215	+	1037	-	-	-
MD13G1133000	58.5452	53.3071	62.7444	202.847	206.236	224.338	58.1989	211.14	-1.85992	1.07184e-16	1.84152e-14	MD13G1133000	Chr13	10122234	10127037	+	4069	-	Armadillo-type fold	U-box
MD05G1134200	32.0342	64.1659	39.7381	206.638	230.659	250.904	45.3127	229.4	-2.33312	1.09331e-16	1.86853e-14	MD05G1134200	Chr05	26266061	26268954	+	2165	-	Armadillo-type fold	U-box
MD02G1154100	54.1267	52.3199	56.47	188.628	199.904	228.273	54.3055	205.602	-1.92068	1.17457e-16	1.99689e-14	MD02G1154100	Chr02	12780735	12784077	+	2083	-	Major facilitator superfamily	MFS_1
MD01G1104700	89.4748	51.3327	73.2018	269.198	273.172	298.133	71.3364	280.168	-1.97795	1.36515e-16	2.29684e-14	MD01G1104700	Chr01	21790048	21793817	+	1315	-	-	Aa_trans
MD10G1239000	36.4527	28.6279	60.6529	265.407	195.381	351.265	41.9112	270.684	-2.69208	1.42153e-16	2.37937e-14	MD10G1239000	Chr10	33523306	33527254	-	2526	-	-	VWA
MD02G1069600	3200.1	3752.23	3464.54	6602.94	7059.06	6859.02	3472.29	6840.34	-0.978063	1.45934e-16	2.43014e-14	MD02G1069600	Chr02	5662240	5670384	-	5572	-	-	-
MD03G1108500	393.247	379.072	318.951	847.406	860.221	1012.47	363.757	906.699	-1.31761	1.65665e-16	2.74463e-14	MD03G1108500	Chr03	9441402	9444107	+	1781	-	Protein kinase domain	Pkinase
MD08G1038600	185.577	140.178	181.959	476.784	458.604	568.715	169.238	501.368	-1.56806	2.01686e-16	3.30765e-14	MD08G1038600	Chr08	2825303	2826898	+	1596	-	Cytochrome P450	p450
MD05G1046000	7.73239	11.846	11.5031	73.9347	159.2	238.113	10.3605	157.082	-3.91686	2.94404e-16	4.80396e-14	MD05G1046000	Chr05	7844238	7846093	+	1625	-	Oxoglutarate/iron-dependent dioxygenase	2OG-FeII_Oxy
MD05G1335100	668.299	474.828	621.17	2211.41	1828.99	3973.14	588.099	2671.18	-2.18354	2.96957e-16	4.82139e-14	MD05G1335100	Chr05	45786275	45788917	-	1880	-	Terpene synthase, metal-binding domain	-
MD10G1194100	141.392	176.703	106.665	655.934	492.976	1070.52	141.587	739.811	-2.38435	2.98499e-16	4.82232e-14	MD10G1194100	Chr10	29020103	29022348	+	1603	-	Oxoglutarate/iron-dependent dioxygenase	2OG-FeII_Oxy
MD09G1252200	252.96	265.548	262.481	620.862	656.699	847.169	260.329	708.243	-1.44336	3.02963e-16	4.8702e-14	MD09G1252200	Chr09	32389049	32391197	-	1098	-	-	-
MD15G1340700	46.3943	47.3841	37.6466	163.983	236.99	188.916	43.8083	196.63	-2.16654	4.5682e-16	7.27149e-14	MD15G1340700	Chr15	38538700	38539565	+	866	-	Extradiol ring-cleavage dioxygenase, class III enzyme, subunit B	-
MD11G1039300	4.41851	4.93584	6.27444	64.4559	139.3	95.4418	5.2096	99.7325	-4.258	5.18079e-16	8.08801e-14	MD11G1039300	Chr11	3369648	3370395	+	629	-	-	-
MD07G1289700	477.199	414.61	387.97	1121.34	1274.5	1926.55	426.593	1440.8	-1.75604	5.21713e-16	8.10577e-14	MD07G1289700	Chr07	35038425	35041872	+	1377	-	CCT domain	CCT
MD11G1052100	81.7424	71.0761	77.3848	222.752	286.74	271.566	76.7344	260.353	-1.76401	5.57541e-16	8.62118e-14	MD11G1052100	Chr11	4448529	4449446	+	918	-	DNA-binding domain	AP2
MD10G1290900	99.4164	53.3071	99.3453	327.019	386.24	330.603	84.0229	347.954	-2.05388	6.17542e-16	9.50371e-14	MD10G1290900	Chr10	37964781	37965320	-	540	-	DNA-binding domain	AP2
MD03G1148100	124.823	50.3456	54.3785	386.735	641.322	448.675	76.5156	492.244	-2.68996	6.52551e-16	9.99512e-14	MD03G1148100	Chr03	16415171	16416867	+	943	-	-	-
MD02G1001300	91.684	92.7938	136.992	362.091	437.799	339.458	107.157	379.783	-1.8258	6.66288e-16	1.01576e-13	MD02G1001300	Chr02	76866	80731	+	2100	-	Mlo-related protein	-
MD12G1002300	99.4164	87.8579	115.031	320.384	282.218	347.33	100.769	316.644	-1.65231	8.8458e-16	1.34225e-13	MD12G1002300	Chr12	393281	395988	+	1975	-	Glycoside hydrolase family 17	Glyco_hydro_17
MD02G1089100	4.41851	9.87168	8.36592	99.5275	74.1726	95.4418	7.55204	89.714	-3.55684	1.18865e-15	1.79525e-13	MD02G1089100	Chr02	7056341	7057148	+	726	-	NADH:flavin oxidoreductase/NADH oxidase, N-terminal	Oxidored_FMN
MD04G1168600	281.68	187.562	418.296	1270.16	1066.46	1267.31	295.846	1201.31	-2.02227	1.24034e-15	1.86465e-13	MD04G1168600	Chr04	25906970	25907392	+	423	-	-	-
MD11G1308400	272.843	231.984	360.78	755.461	876.503	881.607	288.536	837.857	-1.53845	1.62782e-15	2.43588e-13	MD11G1308400	Chr11	42211390	42212646	+	772	-	Late embryogenesis abundant protein, LEA5-type	-
MD01G1119700	373.364	372.162	425.616	834.135	858.412	980.001	390.381	890.849	-1.19013	1.68845e-15	2.51502e-13	MD01G1119700	Chr01	23347436	23351576	+	1459	-	-	-
MD02G1013600	165.694	180.652	156.861	465.41	391.667	457.53	167.736	438.203	-1.38444	2.35493e-15	3.46015e-13	MD02G1013600	Chr02	861308	866359	+	3382	-	Transcription factor, GTP-binding domain	GTP_EFTU
MD06G1105500	24.3018	19.7434	13.5946	98.5796	144.727	161.366	19.2133	134.891	-2.81437	2.46029e-15	3.59867e-13	MD06G1105500	Chr06	24404574	24405557	-	984	-	DNA-binding domain	AP2
MD06G1060000	20.9879	7.89734	17.7776	99.5275	131.159	138.735	15.5543	123.14	-2.99645	2.72279e-15	3.96478e-13	MD06G1060000	Chr06	9271696	9273177	+	1482	-	-	-
MD02G1298200	787.599	781.837	785.351	1542.2	1445.46	1620.54	784.929	1536.07	-0.968497	2.74218e-15	3.97518e-13	MD02G1298200	Chr02	35310635	35315705	-	3736	-	RNA recognition motif domain	zf-CCCH
MD11G1059400	4.41851	3.94867	1.04574	49.2898	129.35	174.157	3.13764	117.599	-5.23006	3.57196e-15	5.13224e-13	MD11G1059400	Chr11	5068503	5071526	-	2174	-	WRKY domain	WRKY
MD13G1121200	101.626	135.242	119.214	322.28	338.299	380.783	118.694	347.121	-1.54576	4.06671e-15	5.81737e-13	MD13G1121200	Chr13	8897359	8906493	-	3498	-	CG-1 DNA-binding domain	CG-1
MD01G1222200	270.634	421.521	322.088	873.946	989.571	1157.11	338.081	1006.88	-1.5731	4.28195e-15	6.07211e-13	MD01G1222200	Chr01	31464369	31466000	-	1405	-	-	-
MD10G1258000	34.2434	39.4867	20.9148	148.817	159.2	225.321	31.5483	177.779	-2.49202	4.28219e-15	6.07211e-13	MD10G1258000	Chr10	35215981	35219352	-	2127	-	-	-
MD03G1243900	33.1388	31.5894	92.0251	388.631	389.858	302.068	52.2511	360.186	-2.78556	4.49906e-15	6.35189e-13	MD03G1243900	Chr03	32820566	32822785	+	2220	-	-	LRRNT_2
MD09G1141100	125.927	100.691	216.468	545.979	613.281	690.723	147.696	616.661	-2.0624	5.9565e-15	8.37314e-13	MD09G1141100	Chr09	11036513	11037928	-	1416	-	UDP-glucuronosyl/UDP-glucosyltransferase	UDPGT
MD02G1224000	246.332	251.728	208.102	628.445	879.217	1337.17	235.387	948.277	-2.01002	6.31682e-15	8.84137e-13	MD02G1224000	Chr02	26257974	26261351	+	3242	-	Serine-threonine/tyrosine-protein kinase, catalytic domain	Pkinase_Tyr
MD16G1047700	20.9879	34.5509	54.3785	173.462	230.659	216.466	36.6391	206.862	-2.49411	8.3598e-15	1.16008e-12	MD16G1047700	Chr16	3329564	3330772	-	1209	-	B3 DNA binding domain	B3
MD15G1432600	1.10463	1.97434	7.32018	80.5699	84.1226	70.8434	3.46638	78.512	-4.49752	9.50302e-15	1.31312e-12	MD15G1432600	Chr15	53291576	53293115	+	536	-	-	-
MD06G1051800	30.9295	45.4097	26.1435	134.599	377.195	277.47	34.1609	263.088	-2.9425	1.29159e-14	1.76221e-12	MD06G1051800	Chr06	7171888	7172901	-	1014	-	DNA-binding domain	AP2
MD16G1079400	140.288	191.511	309.539	917.549	1127.06	731.065	213.779	925.225	-2.11329	1.34051e-14	1.8213e-12	MD16G1079400	Chr16	5572238	5574647	+	1763	-	Homeobox domain-like	Homeobox
MD03G1129900	204.356	161.896	206.011	674.891	480.313	514.599	190.754	556.601	-1.54589	1.7953e-14	2.41896e-12	MD03G1129900	Chr03	12688322	12701247	+	1935	-	Peptidase S28	Peptidase_S28
MD07G1199800	32.0342	17.769	15.6861	110.902	150.154	142.671	21.8298	134.576	-2.63218	2.04442e-14	2.74324e-12	MD07G1199800	Chr07	27803523	27806056	+	1013	-	-	C2
MD10G1310500	2.20925	2.9615	0	64.4559	85.0271	153.494	1.72359	100.992	-5.86096	2.40286e-14	3.19777e-12	MD10G1310500	Chr10	39510014	39513062	-	2251	-	Terpene synthase, metal-binding domain	-
MD01G1154600	138.078	96.7424	214.377	523.23	710.067	1016.41	149.732	749.901	-2.32491	2.46641e-14	3.26895e-12	MD01G1154600	Chr01	26277818	26280048	+	1738	-	PPM-type phosphatase domain	PP2C
MD15G1343900	446.269	310.958	604.438	1402.86	1417.42	1592.99	453.888	1471.09	-1.69694	2.77568e-14	3.6639e-12	MD15G1343900	Chr15	40038078	40040635	-	2042	-	-	Aa_trans
MD00G1082100	38.6619	66.1402	34.5094	205.69	236.086	187.932	46.4372	209.903	-2.17152	4.14263e-14	5.33807e-12	MD00G1082100	Chr00	16395284	16398003	+	2634	-	Leucine-rich repeat	LRRNT_2
MD10G1321000	287.203	325.765	338.82	791.481	662.126	891.446	317.263	781.684	-1.30007	4.38998e-14	5.63444e-12	MD10G1321000	Chr10	40306468	40310454	+	2344	-	Protein kinase domain	Pkinase
MD10G1047300	103.835	80.9478	109.803	304.27	340.108	264.679	98.1951	303.019	-1.62802	4.48372e-14	5.7321e-12	MD10G1047300	Chr10	6295273	6298577	-	3155	-	Serine-threonine/tyrosine-protein kinase, catalytic domain	Pkinase_Tyr
MD09G1114800	7809.71	7526.17	7808.54	12952.8	13368.3	14461.9	7714.81	13594.3	-0.817305	4.78984e-14	6.09944e-12	MD09G1114800	Chr09	8745866	8747621	+	1233	-	Oxoglutarate/iron-dependent dioxygenase	2OG-FeII_Oxy
MD06G1120100	7.73239	3.94867	12.5489	69.1953	92.2635	102.329	8.07665	87.9294	-3.45236	6.64153e-14	8.35906e-12	MD06G1120100	Chr06	25971717	25973613	+	1454	-	Myc-type, basic helix-loop-helix (bHLH) domain	HLH
MD09G1016600	246.332	242.843	451.76	965.891	1241.03	1132.51	313.645	1113.15	-1.82751	8.425e-14	1.05222e-11	MD09G1016600	Chr09	1019538	1025683	-	2302	-	-	Aa_trans
MD09G1145900	848.353	947.681	1024.83	2467.33	1882.36	2007.23	940.287	2118.97	-1.17198	8.71617e-14	1.08441e-11	MD09G1145900	Chr09	11357651	11361539	-	2383	-	Amine oxidase	Amino_oxidase
MD14G1147300	149.125	168.806	175.684	372.517	419.708	411.285	164.538	401.17	-1.285	1.09003e-13	1.35097e-11	MD14G1147300	Chr14	24010797	24016124	-	1942	-	-	C2
MD02G1249900	0	2.9615	3.13722	114.694	121.209	45.2611	2.03291	93.7212	-5.49779	1.19726e-13	1.47263e-11	MD02G1249900	Chr02	30089575	30097132	-	2673	-	-	-
MD09G1167700	446.269	506.417	662.999	1289.12	1648.98	1325.36	538.562	1421.15	-1.39978	1.20234e-13	1.4733e-11	MD09G1167700	Chr09	13752030	13757131	-	2754	-	Squalene cyclase, C-terminal	-
MD10G1097100	9.94164	7.89734	10.4574	65.4038	92.2635	165.301	9.43213	107.656	-3.51477	1.53329e-13	1.85337e-11	MD10G1097100	Chr10	15467853	15470440	-	653	-	Alcohol dehydrogenase, N-terminal	ADH_N
MD16G1116300	5.52313	5.92301	6.27444	65.4038	64.2226	81.6667	5.90686	70.431	-3.57375	1.53534e-13	1.85337e-11	MD16G1116300	Chr16	8257822	8258775	-	954	-	Cytochrome P450	p450
MD01G1101300	11.0463	6.91017	11.5031	100.475	63.3181	133.815	9.81986	99.2029	-3.3415	1.55983e-13	1.87595e-11	MD01G1101300	Chr01	21423249	21426170	-	2243	-	-	-
MD10G1089900	583.243	594.275	539.602	1292.91	1497.02	1097.09	572.373	1295.67	-1.17888	1.78078e-13	2.13378e-11	MD10G1089900	Chr10	13473295	13480740	+	2506	-	Protein kinase domain	Pkinase
MD10G1275100	92.7886	167.819	168.364	447.4	466.745	551.988	142.99	488.711	-1.77057	1.87489e-13	2.23829e-11	MD10G1275100	Chr10	36650650	36654935	-	3419	-	Glycosyl transferase, family 20	-
MD08G1062700	457.315	417.572	637.901	1569.69	1156.91	1557.57	504.263	1428.06	-1.50182	1.89943e-13	2.25928e-11	MD08G1062700	Chr08	4945973	4948732	+	1471	-	-	-
MD05G1328000	16.5694	13.8203	25.0978	99.5275	103.118	124.96	18.4958	109.202	-2.56336	1.95321e-13	2.31477e-11	MD05G1328000	Chr05	45351664	45358828	+	3259	-	Serine-threonine/tyrosine-protein kinase, catalytic domain	Pkinase_Tyr
MD01G1153600	1.10463	5.92301	3.13722	60.6644	61.509	120.04	3.38828	80.7379	-4.54621	2.82845e-13	3.31572e-11	MD01G1153600	Chr01	26193698	26196298	-	1382	-	Oxoglutarate/iron-dependent dioxygenase	2OG-FeII_Oxy
MD05G1148600	284.994	300.099	192.416	645.507	715.494	795.021	259.17	718.674	-1.47113	2.93914e-13	3.43308e-11	MD05G1148600	Chr05	27980733	27983790	-	2410	-	NB-ARC	NB-ARC
MD12G1107600	317.028	369.201	408.884	811.386	786.953	978.033	365.038	858.791	-1.2335	2.98928e-13	3.47914e-11	MD12G1107600	Chr12	16979907	16982239	+	1236	-	Zinc finger, CHY-type	zf-CHY
MD17G1074900	784.285	957.553	622.215	2455.96	2607.8	1726.81	788.018	2263.52	-1.52213	4.04203e-13	4.65436e-11	MD17G1074900	Chr17	6068710	6072300	-	1257	-	14-3-3 domain	-
MD17G1007300	184.473	200.395	246.795	463.514	631.372	649.398	210.554	581.428	-1.46508	5.30515e-13	6.0658e-11	MD17G1007300	Chr17	482890	487193	-	2332	-	-	AA_kinase
MD06G1142900	273.947	210.267	227.971	784.845	562.626	1119.72	237.395	822.397	-1.79287	6.9191e-13	7.82847e-11	MD06G1142900	Chr06	28652241	28654178	+	1542	-	Cytochrome P450	p450
MD05G1236200	468.362	603.16	478.949	1223.71	1245.56	1893.09	516.823	1454.12	-1.49177	7.55147e-13	8.48482e-11	MD05G1236200	Chr05	36766564	36771824	-	2774	-	-	-
MD17G1246800	13.2555	14.8075	2.09148	396.214	272.268	744.84	10.0515	471.107	-5.54953	7.91778e-13	8.86573e-11	MD17G1246800	Chr17	29517547	29519040	-	1260	-	Tryptophan synthase, alpha chain	-
MD07G1140300	247.436	266.535	193.462	599.061	747.153	1188.6	235.811	844.936	-1.84077	8.53989e-13	9.49683e-11	MD07G1140300	Chr07	20364118	20366244	+	998	-	-	-
MD17G1165800	659.462	530.109	614.895	1187.69	1184.95	1271.25	601.489	1214.63	-1.0145	9.15919e-13	1.01508e-10	MD17G1165800	Chr17	16474891	16476831	+	1278	-	-	-
MD10G1086900	160.171	154.985	185.096	405.693	367.245	440.804	166.751	404.58	-1.27855	9.56022e-13	1.05234e-10	MD10G1086900	Chr10	12867779	12871019	-	1812	-	B3 DNA binding domain	B3
MD00G1105300	790.913	465.943	194.508	5658.85	7614.45	9713.42	483.788	7662.24	-3.98549	9.82131e-13	1.07742e-10	MD00G1105300	Chr00	22004253	22004861	+	609	-	Pectinesterase inhibitor domain	-
MD02G1173600	14.3601	9.87168	2.09148	73.9347	106.736	95.4418	8.77444	92.0376	-3.39839	1.0173e-12	1.11224e-10	MD02G1173600	Chr02	15253056	15254108	+	1053	-	Protein kinase domain	Pkinase
MD07G1024500	139.183	115.499	156.861	414.224	318.399	405.382	137.181	379.335	-1.46805	1.18947e-12	1.2832e-10	MD07G1024500	Chr07	2046172	2049827	-	2404	-	Choline transporter-like	-
MD00G1130900	1888.91	1688.06	1610.44	3637.02	3546.72	5164.68	1729.14	4116.14	-1.25124	1.40486e-12	1.49569e-10	MD00G1130900	Chr00	28218807	28223357	+	3042	-	Starch synthase, catalytic domain	Glycos_transf_1
MD02G1013900	28.7203	35.538	11.5031	199.055	114.877	320.763	25.2538	211.565	-3.06381	2.16871e-12	2.28644e-10	MD02G1013900	Chr02	902206	904519	-	1380	-	Transferase	-
MD05G1190000	56.336	44.4226	51.2413	145.974	194.477	187.932	50.6666	176.127	-1.80005	2.32025e-12	2.43042e-10	MD05G1190000	Chr05	31880754	31884747	-	3900	-	Protein kinase domain	Pkinase
MD01G1213300	102.73	110.563	98.2996	256.876	263.222	266.647	103.864	262.248	-1.3355	2.54456e-12	2.65682e-10	MD01G1213300	Chr01	30670365	30671312	-	948	-	Glycoside hydrolase family 18, catalytic domain	-
MD16G1105400	8.83701	3.94867	20.9148	79.622	133.872	126.928	11.2335	113.474	-3.34215	2.7119e-12	2.82246e-10	MD16G1105400	Chr16	7381199	7382512	-	1314	-	WD40-repeat-containing domain	-
MD08G1135100	218.716	321.817	294.899	754.513	742.631	1288.96	278.477	928.7	-1.73657	3.24418e-12	3.35493e-10	MD08G1135100	Chr08	12835125	12840184	-	3555	-	Zinc finger, CHY-type	zf-CHY
MD14G1004000	1661.36	1789.74	1473.45	3132.75	3706.82	4723.88	1641.51	3854.48	-1.2314	3.31534e-12	3.41764e-10	MD14G1004000	Chr14	465998	468881	-	2050	-	-	-
MD01G1050800	1413.92	1572.56	1593.71	3163.08	2719.06	2725.5	1526.73	2869.21	-0.910051	3.3954e-12	3.48909e-10	MD01G1050800	Chr01	15426032	15427177	+	1049	-	F-box domain	-
MD12G1200500	49.7082	44.4226	62.7444	197.159	152.868	237.129	52.2917	195.719	-1.90413	3.72078e-12	3.8114e-10	MD12G1200500	Chr12	28122851	28126601	+	1587	-	-	-
MD13G1134300	16.5694	13.8203	19.8691	79.622	119.4	92.49	16.7529	97.1706	-2.53925	3.99972e-12	4.08424e-10	MD13G1134300	Chr13	10287309	10288094	-	786	-	-	-
MD02G1091900	55.2313	60.2172	28.235	170.619	207.141	263.695	47.8945	213.818	-2.15728	4.8873e-12	4.95939e-10	MD02G1091900	Chr02	7298505	7301053	+	2021	-	Serine-threonine/tyrosine-protein kinase, catalytic domain	Pkinase_Tyr
MD06G1182400	637.37	664.364	973.584	1959.27	1678.83	1996.41	758.439	1878.17	-1.3081	5.63079e-12	5.66078e-10	MD06G1182400	Chr06	32108441	32110866	+	1122	-	Signal transduction response regulator, receiver domain	Response_reg
MD02G1317800	2698.6	3979.27	5236.02	10913	10386.9	13685.6	3971.3	11661.8	-1.55403	6.1984e-12	6.17406e-10	MD02G1317800	Chr02	37219640	37227516	+	3184	-	Lipoxygenase, C-terminal	Lipoxygenase
MD16G1015600	144.706	147.088	241.566	571.572	744.44	469.338	177.787	595.117	-1.74332	7.03155e-12	6.89815e-10	MD16G1015600	Chr16	1210771	1213170	+	2400	-	Protein kinase domain	Pkinase
MD10G1158100	1.10463	17.769	10.4574	363.038	331.968	503.775	9.77702	399.594	-5.34299	7.05497e-12	6.90028e-10	MD10G1158100	Chr10	24694444	24696651	-	1783	-	Cytochrome P450	p450
MD00G1082300	25.4064	41.461	35.5552	131.755	221.613	134.799	34.1409	162.723	-2.24955	7.77155e-12	7.55562e-10	MD00G1082300	Chr00	16422448	16434437	+	2379	-	Leucine-rich repeat	-
MD07G1275300	6.62776	14.8075	10.4574	57.8207	116.686	103.313	10.6309	92.6067	-3.11272	7.8049e-12	7.56539e-10	MD07G1275300	Chr07	34054804	34056815	-	1731	-	Citrate transporter-like domain	-
MD07G1019700	19.8833	15.7947	53.3327	157.348	199.904	206.627	29.6702	187.96	-2.66444	9.97825e-12	9.64327e-10	MD07G1019700	Chr07	1672900	1674832	+	1853	-	NB-ARC	NB-ARC
MD13G1031800	183.368	173.742	193.462	449.296	444.131	367.008	183.524	420.145	-1.19565	1.07977e-11	1.04042e-09	MD13G1031800	Chr13	2261378	2265466	+	2100	-	Multi antimicrobial extrusion protein	MatE
MD00G1105200	3.31388	7.89734	23.0063	328.915	391.667	840.282	11.4058	520.288	-5.50952	1.13797e-11	1.09326e-09	MD00G1105200	Chr00	22001473	22001781	+	309	-	Pectinesterase inhibitor domain	-
MD05G1185300	189.996	141.165	280.258	565.885	655.794	676.948	203.806	632.876	-1.63547	1.15106e-11	1.10257e-09	MD05G1185300	Chr05	31398754	31402840	-	1569	-	-	PfkB
MD07G1077900	14.3601	14.8075	28.235	90.9966	124.827	104.297	19.1342	106.707	-2.47978	1.25539e-11	1.19897e-09	MD07G1077900	Chr07	7476181	7478637	+	2051	-	Pectinesterase, catalytic	-
MD05G1112600	7.73239	22.7049	16.7318	85.3093	115.782	100.362	15.723	100.484	-2.66435	1.30639e-11	1.24402e-09	MD05G1112600	Chr05	23120485	23124018	-	3344	-	Protein kinase domain	Pkinase
MD15G1444700	57.4406	48.3712	56.47	179.15	198.095	147.59	54.0939	174.945	-1.69586	1.37009e-11	1.30086e-09	MD15G1444700	Chr15	54509755	54511897	-	1446	-	NAC domain	NAM
MD08G1071200	149.125	118.46	215.422	418.016	517.399	532.31	161.002	489.241	-1.60424	1.3875e-11	1.31355e-09	MD08G1071200	Chr08	5651835	5656146	+	1997	-	Cytokinin dehydrogenase 1, FAD/cytokinin binding domain	FAD_binding_4
MD15G1037300	62.9637	60.2172	71.1103	221.804	182.718	356.185	64.7638	253.569	-1.96848	1.49557e-11	1.41175e-09	MD15G1037300	Chr15	2592053	2593919	+	1765	-	Glycoside hydrolase family 18, catalytic domain	-
MD15G1156900	19.8833	23.692	25.0978	111.85	142.013	85.6025	22.891	113.155	-2.30477	1.58902e-11	1.49562e-09	MD15G1156900	Chr15	11651488	11654801	+	2310	-	Glycoside hydrolase family 18, catalytic domain	Pkinase_Tyr
MD07G1201600	111.567	60.2172	105.62	317.54	265.031	333.554	92.4681	305.375	-1.72654	1.69998e-11	1.58626e-09	MD07G1201600	Chr07	27964340	27965626	-	1287	-	-	-
MD03G1010700	89.4748	93.7809	69.0188	260.667	242.418	450.643	84.0915	317.909	-1.91759	1.78793e-11	1.66355e-09	MD03G1010700	Chr03	812029	812610	+	582	-	-	-
MD16G1121200	445.165	426.457	553.196	1027.5	916.303	1043.96	474.939	995.921	-1.06827	1.87532e-11	1.73987e-09	MD16G1121200	Chr16	8713248	8718859	-	3299	-	CG-1 DNA-binding domain	CG-1
MD10G1309900	2.20925	4.93584	0	37.9152	70.5544	129.88	2.3817	79.4498	-5.03698	2.12471e-11	1.96004e-09	MD10G1309900	Chr10	39460337	39463098	-	1996	-	Terpene synthase, metal-binding domain	-
MD17G1070000	110.463	75.0248	90.9794	348.82	219.804	369.96	92.1556	312.861	-1.7649	2.32145e-11	2.13467e-09	MD17G1070000	Chr17	5670836	5676024	+	343	-	-	-
MD13G1148300	153.543	137.216	324.179	728.92	766.149	1390.3	204.98	961.79	-2.23022	2.32716e-11	2.13467e-09	MD13G1148300	Chr13	11628994	11632934	+	2788	-	Glycosyl hydrolase family 100	-
MD07G1222900	93.8933	113.524	214.377	381.048	843.035	1098.07	140.598	774.052	-2.46051	2.62248e-11	2.39206e-09	MD07G1222900	Chr07	29992816	29995962	+	2612	-	-	-
MD01G1041900	12.1509	16.7819	5.2287	64.4559	94.9771	117.088	11.3871	92.1738	-3.01103	2.79235e-11	2.52572e-09	MD01G1041900	Chr01	13962595	13963236	-	642	-	Zinc finger C2H2-type	-
MD13G1050400	13.2555	16.7819	16.7318	65.4038	108.545	102.329	15.5897	92.0928	-2.55975	3.0917e-11	2.7733e-09	MD13G1050400	Chr13	3581239	3586779	+	4314	-	P-type ATPase, C-terminal	-
MD05G1164300	1240.5	803.555	772.802	2425.63	2112.11	2911.47	938.951	2483.07	-1.40336	3.11165e-11	2.77558e-09	MD05G1164300	Chr05	29311464	29312192	-	729	-	-	-
MD12G1256200	14.3601	11.846	20.9148	72.9868	94.0726	101.345	15.707	89.4683	-2.51211	3.11213e-11	2.77558e-09	MD12G1256200	Chr12	32387454	32390885	+	1320	-	Serine-threonine/tyrosine-protein kinase, catalytic domain	Pkinase_Tyr
MD05G1140300	645.102	733.466	577.248	1204.76	1364.96	1553.64	651.939	1374.45	-1.07565	3.11988e-11	2.77558e-09	MD05G1140300	Chr05	27097558	27101939	+	2421	-	Protein kinase domain	Pkinase
MD13G1205900	75.1146	54.2942	82.6135	250.241	229.754	185.964	70.6741	221.986	-1.65399	3.3628e-11	2.98352e-09	MD13G1205900	Chr13	18659915	18661199	+	926	-	-	-
MD05G1033400	364.527	461.007	559.471	1013.28	1035.7	1225	461.668	1091.33	-1.24055	3.56572e-11	3.13783e-09	MD05G1033400	Chr05	5382317	5394312	-	4291	-	-	-
MD01G1113400	237.495	278.381	222.743	816.126	540.013	1268.29	246.206	874.811	-1.82843	3.69559e-11	3.24333e-09	MD01G1113400	Chr01	22726643	22730520	-	1864	-	DNA-binding domain	AP2
MD10G1069900	204.356	149.062	131.763	386.735	416.09	469.338	161.727	424.054	-1.39226	3.93575e-11	3.44479e-09	MD10G1069900	Chr10	9679445	9679924	+	480	-	Basic-leucine zipper domain	bZIP_1
MD14G1156200	237.495	288.253	361.826	661.621	718.208	688.756	295.858	689.528	-1.22013	4.0587e-11	3.54285e-09	MD14G1156200	Chr14	25063832	25069508	+	2573	-	-	-
MD10G1308000	26.511	26.6535	62.7444	166.827	191.763	183.996	38.6363	180.862	-2.22697	4.09846e-11	3.56797e-09	MD10G1308000	Chr10	39329654	39333182	+	2690	-	Serine-threonine/tyrosine-protein kinase, catalytic domain	Pkinase_Tyr
MD03G1120600	44.1851	47.3841	48.104	155.452	157.391	131.847	46.5577	148.23	-1.67055	4.29438e-11	3.71859e-09	MD03G1120600	Chr03	11201646	11206237	-	2562	-	Ion transport domain	Ion_trans
MD08G1095100	38.6619	35.538	75.2933	210.43	217.995	177.109	49.8311	201.844	-2.01896	4.62011e-11	3.9689e-09	MD08G1095100	Chr08	7982347	7983817	+	1471	-	Protein kinase domain	Pkinase
MD11G1203600	215.402	205.331	204.965	416.12	480.313	421.125	208.566	439.186	-1.07498	4.7128e-11	4.03783e-09	MD11G1203600	Chr11	29729364	29735286	+	4837	-	ABC transporter type 1, transmembrane domain	ABC_membrane
MD09G1042800	175.636	177.69	233.2	490.054	464.031	749.76	195.509	567.948	-1.53806	4.79877e-11	4.10068e-09	MD09G1042800	Chr09	2761557	2765020	+	2421	-	-	-
MD08G1245400	113.777	128.332	258.298	615.175	596.999	572.651	166.802	594.942	-1.83439	4.83558e-11	4.12128e-09	MD08G1245400	Chr08	30997471	31011169	+	3136	-	Glycosyl-hydrolase family 116, catalytic region	-
MD10G1274900	311.505	284.304	454.897	834.135	1012.18	832.41	350.235	892.91	-1.35054	5.5199e-11	4.65564e-09	MD10G1274900	Chr10	36629041	36633168	+	2688	-	SecY subunit domain	-
MD06G1142200	13.2555	21.7177	20.9148	72.039	119.4	118.072	18.6293	103.17	-2.46406	6.09263e-11	5.12538e-09	MD06G1142200	Chr06	28584454	28587742	+	2051	-	Purple acid phosphatase-like, N-terminal	Metallophos
MD16G1285900	11.0463	2.9615	5.2287	64.4559	54.2726	183.012	6.41216	100.58	-3.98642	6.28814e-11	5.27619e-09	MD16G1285900	Chr16	40864307	40867323	+	2023	-	Cytochrome P450	p450
MD16G1044700	48.6036	25.6664	69.0188	219.908	171.863	283.374	47.7629	225.048	-2.2388	6.45514e-11	5.40236e-09	MD16G1044700	Chr16	3159997	3162048	+	1375	-	Vacuolar protein sorting-associated protein Ist1	-
MD03G1072800	765.506	501.481	632.673	1348.83	1561.24	2117.43	633.22	1675.84	-1.40454	6.50867e-11	5.43315e-09	MD03G1072800	Chr03	5926210	5928083	+	1621	-	-	-
MD10G1272000	91.684	89.8323	95.1623	213.273	290.359	236.145	92.2262	246.592	-1.41963	7.49545e-11	6.22486e-09	MD10G1272000	Chr10	36364674	36368032	-	1188	-	-	-
MD04G1228800	18.7787	14.8075	27.1892	73.9347	133.872	147.59	20.2585	118.466	-2.54987	7.69382e-11	6.37331e-09	MD04G1228800	Chr04	30908814	30909560	+	747	-	DNA-binding domain	AP2
MD15G1278100	381.096	326.753	372.283	673.943	1072.79	887.511	360.044	878.081	-1.28677	7.9781e-11	6.57525e-09	MD15G1278100	Chr15	24567227	24570934	+	3040	-	NB-ARC	NB-ARC
MD15G1365300	216.507	254.689	253.069	489.107	542.726	709.418	241.422	580.417	-1.26455	8.26029e-11	6.77344e-09	MD15G1365300	Chr15	44268158	44273226	+	1908	-	WD40-repeat-containing domain	WD40
MD10G1021700	89.4748	90.8194	56.47	285.312	237.895	213.514	78.9214	245.574	-1.63768	8.34107e-11	6.82245e-09	MD10G1021700	Chr10	2698855	2699839	-	429	-	-	-
MD10G1199300	13.2555	9.87168	29.2807	132.703	114.877	86.5864	17.4693	111.389	-2.6754	8.51666e-11	6.93116e-09	MD10G1199300	Chr10	29718294	29719679	-	1386	-	Transferase	-
MD03G1007500	129.241	109.576	84.7049	254.98	306.64	333.554	107.841	298.392	-1.46933	8.9839e-11	7.29313e-09	MD03G1007500	Chr03	599108	602080	+	1660	-	Kelch repeat type 1	Kelch_1
MD08G1250000	209.879	154.985	234.246	523.23	642.226	440.804	199.703	535.42	-1.42429	9.08823e-11	7.35942e-09	MD08G1250000	Chr08	31430542	31432937	-	1511	-	NAC domain	NAM
MD02G1069700	339.12	476.802	377.512	809.49	867.458	877.671	397.812	851.54	-1.09683	9.13743e-11	7.36254e-09	MD02G1069700	Chr02	5676934	5678361	-	1428	-	NB-ARC	NB-ARC
MD03G1273300	146.915	76.9991	187.187	535.553	416.09	867.832	137.034	606.492	-2.14693	9.41002e-11	7.56342e-09	MD03G1273300	Chr03	35659607	35662092	-	2172	-	Alpha/beta hydrolase fold-3	Abhydrolase_3
novel.963	0	1.97434	4.18296	49.2898	45.2272	71.8274	2.05243	55.4481	-4.7349	9.54076e-11	7.64957e-09	-	Chr15	53294434	53299040	+	1582	-	- && - && -	-
MD11G1250100	2406.98	2638.7	2448.08	5279.7	4323.72	4244.7	2497.92	4616.04	-0.885853	9.79312e-11	7.83256e-09	MD11G1250100	Chr11	36232841	36235125	+	1640	-	-	-
MD15G1055200	70.6961	55.2814	93.0709	192.42	249.654	306.988	73.0161	249.687	-1.7749	1.021e-10	8.14595e-09	MD15G1055200	Chr15	3737253	3737790	-	538	-	-	-
MD02G1319300	188.891	222.113	179.867	406.641	416.09	466.386	196.957	429.706	-1.12419	1.12861e-10	8.96041e-09	MD02G1319300	Chr02	37371108	37378360	-	1929	-	Citrate synthase	Citrate_synt
MD04G1058500	1528.8	1521.23	1891.74	3398.15	2927.1	3076.77	1647.26	3134.01	-0.927925	1.19278e-10	9.44678e-09	MD04G1058500	Chr04	7618066	7621655	+	1879	-	NUDIX hydrolase domain-like	NUDIX
MD11G1051300	979.804	870.682	1008.09	1691.97	1631.8	1894.08	952.86	1739.28	-0.868282	1.31386e-10	1.03302e-08	MD11G1051300	Chr11	4385942	4393940	-	3772	-	Serine-threonine/tyrosine-protein kinase, catalytic domain	Pkinase_Tyr
MD14G1162200	680.45	729.517	660.908	1855.95	1351.39	1293.88	690.292	1500.41	-1.11995	1.41382e-10	1.10893e-08	MD14G1162200	Chr14	25682416	25688306	+	3556	-	Bromodomain	Bromodomain
MD09G1140700	14.3601	14.8075	27.1892	90.9966	97.6907	90.5222	18.7856	93.0698	-2.30874	1.49274e-10	1.1652e-08	MD09G1140700	Chr09	11019417	11020832	-	1416	-	UDP-glucuronosyl/UDP-glucosyltransferase	UDPGT
MD05G1262700	45.2897	67.1274	70.0646	159.244	394.381	266.647	60.8272	273.424	-2.16696	1.51188e-10	1.1745e-08	MD05G1262700	Chr05	39755570	39757278	-	1591	-	Cytochrome P450	p450
MD15G1394100	201.042	220.138	367.055	644.559	862.03	787.149	262.745	764.58	-1.54089	1.67875e-10	1.28871e-08	MD15G1394100	Chr15	49157647	49161381	+	3641	-	Protein kinase domain	Pkinase
MD11G1262100	36.4527	85.8836	47.0583	268.25	177.291	340.442	56.4649	261.994	-2.20887	1.68876e-10	1.29334e-08	MD11G1262100	Chr11	37689682	37690980	-	1299	-	-	B_lectin
MD16G1241100	12.1509	5.92301	11.5031	70.1432	57.8908	75.7631	9.85901	67.9324	-2.7937	2.05691e-10	1.5533e-08	MD16G1241100	Chr16	26079100	26079743	+	524	-	-	-
MD06G1001500	1535.43	1368.21	1312.4	2531.79	2418.75	3034.46	1405.35	2661.67	-0.921448	2.14323e-10	1.61099e-08	MD06G1001500	Chr06	183494	190733	-	4975	-	Transcription factor, SBP-box	SBP
MD15G1100800	143.601	136.229	166.273	300.478	361.818	376.848	148.701	346.381	-1.22021	2.30224e-10	1.72573e-08	MD15G1100800	Chr15	7018420	7023737	+	2592	-	-	ABC1
MD13G1203800	50.8128	49.3584	124.443	290.999	436.895	295.181	74.8714	341.025	-2.18778	2.45787e-10	1.83055e-08	MD13G1203800	Chr13	18355102	18356366	+	917	-	Protein kinase domain	Pkinase
MD16G1145200	230.867	266.535	301.173	615.175	528.254	543.133	266.192	562.187	-1.07789	2.72307e-10	2.02342e-08	MD16G1145200	Chr16	11186169	11188822	+	1337	-	Glycoside hydrolase family 16	-
MD11G1027800	17.674	32.5765	54.3785	146.922	231.563	154.478	34.8763	177.654	-2.34628	2.91022e-10	2.15755e-08	MD11G1027800	Chr11	2424055	2428846	-	1971	-	-	-
MD10G1340100	598.708	431.392	618.032	1073	1406.57	1237.79	549.377	1239.12	-1.17415	3.05655e-10	2.26087e-08	MD10G1340100	Chr10	41560466	41564657	+	1695	-	Polyprenyl synthetase	-
MD08G1200200	15.4648	23.692	15.6861	71.0911	109.45	96.4258	18.281	92.3222	-2.3311	3.23453e-10	2.38709e-08	MD08G1200200	Chr08	25923736	25924455	-	720	-	Tetratricopeptide-like helical domain	-
MD01G1087400	470.571	333.663	368.1	892.904	774.29	1106.93	390.778	924.707	-1.24325	3.38581e-10	2.4818e-08	MD01G1087400	Chr01	19672788	19674419	+	1632	-	FAE1/Type III polyketide synthase-like protein	-
MD07G1146100	32.0342	51.3327	52.287	135.547	162.818	242.048	45.218	180.138	-1.99019	3.51575e-10	2.5617e-08	MD07G1146100	Chr07	21323398	21325736	+	1761	-	-	-
MD05G1332000	15.4648	41.461	27.1892	116.589	128.445	137.751	28.0384	127.595	-2.17687	3.62282e-10	2.63177e-08	MD05G1332000	Chr05	45569985	45573637	-	2964	-	Serine-threonine/tyrosine-protein kinase, catalytic domain	Pkinase_Tyr
MD16G1107500	93.8933	106.614	147.449	287.208	301.213	310.924	115.986	299.782	-1.36921	3.70421e-10	2.68489e-08	MD16G1107500	Chr16	7525789	7530136	-	2050	-	-	RGS
MD04G1165000	452.897	336.624	316.859	756.409	1051.98	1514.28	368.793	1107.56	-1.58686	3.8487e-10	2.78341e-08	MD04G1165000	Chr04	25537282	25538961	+	949	-	-	-
MD08G1077000	207.67	192.498	211.239	401.902	487.549	656.286	203.802	515.245	-1.33803	4.05719e-10	2.92766e-08	MD08G1077000	Chr08	6335993	6339815	-	3046	-	Myc-type, basic helix-loop-helix (bHLH) domain	HLH
MD05G1012200	526.907	340.573	545.876	1150.73	1267.27	998.696	471.119	1138.9	-1.27438	4.30166e-10	3.09034e-08	MD05G1012200	Chr05	2448222	2451303	-	1159	-	SWEET sugar transporter	-
MD10G1335000	339.12	287.266	266.664	549.771	711.876	800.924	297.683	687.524	-1.2081	4.52325e-10	3.24236e-08	MD10G1335000	Chr10	41223252	41225654	-	1783	-	-	Cytochrom_B561
MD12G1243800	418.654	421.521	493.589	1177.27	785.144	1020.34	444.588	994.251	-1.16093	4.74095e-10	3.37968e-08	MD12G1243800	Chr12	31438870	31442718	-	1455	-	TPX2, C-terminal	-
MD07G1146900	23.1972	56.2686	54.3785	146.922	199.904	279.438	44.6147	208.755	-2.22122	4.74948e-10	3.37968e-08	MD07G1146900	Chr07	21450190	21453542	-	2205	-	WRKY domain	WRKY
MD17G1009200	27.6157	16.7819	36.6009	151.661	113.973	101.345	26.9995	122.326	-2.18401	4.75644e-10	3.37968e-08	MD17G1009200	Chr17	584507	586602	+	1347	-	-	GRAM
MD17G1085700	102.73	126.357	153.724	304.27	299.404	372.912	127.604	325.529	-1.34959	4.78509e-10	3.39261e-08	MD17G1085700	Chr17	7028846	7031636	-	956	-	Diacylglycerol kinase, catalytic domain	-
MD04G1163200	1.10463	2.9615	9.41166	44.5504	64.2226	70.8434	4.4926	59.8721	-3.72966	4.91231e-10	3.47522e-08	MD04G1163200	Chr04	25457284	25459305	-	2022	-	Legume lectin domain	Pkinase
MD08G1072900	27.6157	34.5509	32.4179	122.277	113.068	293.213	31.5282	176.186	-2.47979	5.29724e-10	3.73939e-08	MD08G1072900	Chr08	5893720	5897523	-	1930	-	Chalcone isomerase	-
MD02G1018900	43.0804	43.4354	49.1498	119.433	165.532	147.59	45.2219	144.185	-1.67319	5.32975e-10	3.75418e-08	MD02G1018900	Chr02	1376358	1378964	+	2607	-	Protein kinase domain	Pkinase
MD05G1305900	9.94164	8.88451	12.5489	61.6123	56.0817	93.474	10.4583	70.3893	-2.75083	5.48576e-10	3.85571e-08	MD05G1305900	Chr05	43825578	43829017	+	2784	-	Ionotropic glutamate receptor	ANF_receptor
MD09G1140300	78.4285	20.7305	99.3453	294.791	372.672	458.514	66.1681	375.326	-2.50685	5.55646e-10	3.89696e-08	MD09G1140300	Chr09	10902562	10904224	+	1470	-	Zinc/iron permease	-
MD00G1185200	58.5452	51.3327	47.0583	147.869	144.727	157.43	52.3121	150.009	-1.521	5.78635e-10	4.02343e-08	MD00G1185200	Chr00	44065542	44070072	-	2421	-	-	-
MD17G1098100	114.881	106.614	71.1103	273.938	236.99	298.133	97.5352	269.687	-1.46739	5.89856e-10	4.08396e-08	MD17G1098100	Chr17	8343658	8344380	-	723	-	Aquaporin-like	-
MD10G1102000	82.847	80.9478	71.1103	172.514	262.318	235.161	78.3017	223.331	-1.51256	5.95489e-10	4.10546e-08	MD10G1102000	Chr10	16632027	16634500	-	1674	-	PPM-type phosphatase domain	PP2C
MD07G1298200	330.283	251.728	332.545	762.096	576.194	884.559	304.852	740.95	-1.28165	6.10446e-10	4.19966e-08	MD07G1298200	Chr07	35785505	35788842	-	1877	-	RNA recognition motif domain	RRM_1
MD08G1210000	383.305	444.226	632.673	1211.39	1224.75	1032.15	486.735	1156.1	-1.24791	6.574e-10	4.49413e-08	MD08G1210000	Chr08	27338332	27342086	+	3660	-	Protein kinase domain	Pkinase
MD13G1265500	659.462	621.916	435.028	1311.87	1130.68	1463.11	572.135	1301.89	-1.18615	7.07339e-10	4.81524e-08	MD13G1265500	Chr13	34273817	34277117	+	2070	-	Protein kinase domain	Pkinase
MD06G1093000	366.736	357.355	324.179	780.106	775.194	599.217	349.423	718.172	-1.03977	7.27484e-10	4.92143e-08	MD06G1093000	Chr06	22375873	22385466	+	3833	-	Ferric reductase, NAD binding domain	FAD_binding_8
MD05G1213400	167.903	196.446	119.214	363.986	441.417	572.651	161.188	459.352	-1.5099	7.33027e-10	4.93835e-08	MD05G1213400	Chr05	34472346	34474734	-	1990	-	-	-
MD15G1189900	4.41851	0	1.04574	28.4364	59.6999	117.088	1.82142	68.4083	-5.27803	7.47744e-10	5.02707e-08	MD15G1189900	Chr15	14966272	14970043	-	814	-	-	-
MD05G1075600	11.0463	19.7434	23.0063	69.1953	118.495	100.362	17.932	96.0174	-2.41571	7.54514e-10	5.0621e-08	MD05G1075600	Chr05	16217027	16218384	-	666	-	-	-
novel.21	60.7545	85.8836	60.6529	184.837	183.622	215.482	69.097	194.647	-1.49062	8.11484e-10	5.42191e-08	-	Chr00	23005001	23008030	+	3030	-	- && P10978.1 RecName: Full=Retrovirus-related Pol polyprotein from transposon TNT 1-94; Includes: RecName: Full=Protease; Includes: RecName: Full=Reverse transcriptase; Includes: RecName: Full=Endonuclease && PF00665:Integrase core domain|PF13976:GAG-pre	rve
MD09G1067100	797.541	733.466	751.887	1228.45	1327.87	1411.95	760.964	1322.76	-0.797829	8.22363e-10	5.48332e-08	MD09G1067100	Chr09	4557201	4562453	+	4874	-	Protein kinase domain	Pkinase
MD11G1018900	4.41851	2.9615	4.18296	57.8207	44.3226	41.3253	3.85432	47.8229	-3.64069	8.30761e-10	5.52797e-08	MD11G1018900	Chr11	1620219	1622542	-	2235	-	Leucine-rich repeat	-
MD11G1246600	57.4406	87.8579	126.535	332.706	377.195	242.048	90.611	317.316	-1.80705	8.55285e-10	5.67951e-08	MD11G1246600	Chr11	35841661	35844414	-	2754	-	-	-
MD15G1145500	6.62776	3.94867	13.5946	54.9771	68.7453	67.8916	8.05702	63.8713	-2.99233	8.96068e-10	5.93819e-08	MD15G1145500	Chr15	10815950	10817299	+	1350	-	F-box domain	F-box
MD13G1160800	639.579	431.392	1134.63	2098.61	2439.55	3439.84	735.2	2659.34	-1.85498	9.39385e-10	6.21257e-08	MD13G1160800	Chr13	12624052	12624741	+	588	-	Bet v I/Major latex protein	-
MD00G1020000	26.511	36.5252	47.0583	138.391	129.35	118.072	36.6982	128.604	-1.80659	9.66471e-10	6.37871e-08	MD00G1020000	Chr00	3700105	3702594	+	2367	-	-	-
MD12G1045900	682.659	638.698	847.049	2065.43	1331.49	1594.96	722.802	1663.96	-1.20296	9.85469e-10	6.47776e-08	MD12G1045900	Chr12	5089975	5096627	-	2604	-	ABC-2 type transporter	ABC2_membrane
MD14G1239400	209.879	184.6	171.501	432.234	545.44	368.976	188.66	448.883	-1.25177	9.98116e-10	6.53444e-08	MD14G1239400	Chr14	31851032	31851976	-	945	-	Protein kinase domain	Pkinase
MD12G1175700	86.1609	74.0376	139.083	321.332	290.359	273.534	99.7606	295.075	-1.56531	1.00888e-09	6.57838e-08	MD12G1175700	Chr12	25617992	25619031	-	736	-	-	-
MD15G1066300	1.10463	2.9615	8.36592	41.7068	52.4635	83.6346	4.14402	59.2683	-3.83019	1.02326e-09	6.65879e-08	MD15G1066300	Chr15	4612903	4613689	+	559	-	Phytosulfokine	-
MD07G1056500	196.624	193.485	296.99	557.354	554.485	514.599	229.033	542.146	-1.24328	1.04796e-09	6.79226e-08	MD07G1056500	Chr07	5192764	5195763	-	1346	-	-	-
novel.581	0	0	0	47.3941	37.0863	37.3896	0	40.6233	-7.7237	1.12424e-09	7.27215e-08	-	Chr08	21457401	21458992	-	807	-	- && - && -	-
MD07G1057200	477.199	549.852	537.51	898.591	925.348	1037.07	521.521	953.67	-0.870114	1.16581e-09	7.49807e-08	MD07G1057200	Chr07	5300877	5310716	-	7205	-	NB-ARC	NB-ARC
MD01G1187800	593.185	757.158	1018.55	1668.27	2133.82	1852.75	789.631	1884.95	-1.25509	1.18402e-09	7.58331e-08	MD01G1187800	Chr01	28618069	28622457	+	2666	-	DEAD/DEAH box helicase domain	DEAD
MD17G1045600	169.008	175.716	270.847	475.836	501.117	538.213	205.19	505.056	-1.29928	1.22793e-09	7.84908e-08	MD17G1045600	Chr17	3288422	3289861	+	1440	-	AAA-type ATPase, N-terminal domain	AAA
MD06G1002600	407.607	324.778	562.608	1180.11	903.639	1150.22	431.665	1077.99	-1.3206	1.2502e-09	7.97574e-08	MD06G1002600	Chr06	254411	257948	-	1747	-	Membrane transport protein	-
MD11G1076800	109.358	94.7681	72.1561	234.127	247.845	224.338	92.0941	235.436	-1.35561	1.28539e-09	8.18413e-08	MD11G1076800	Chr11	6506424	6511780	+	2901	-	UDP-glucuronosyl/UDP-glucosyltransferase	UDPGT
MD09G1208000	56.336	63.1787	78.4305	167.775	210.759	175.141	65.9817	184.558	-1.4836	1.32245e-09	8.40367e-08	MD09G1208000	Chr09	19937208	19940388	-	1382	-	-	-
MD05G1337500	69.5915	67.1274	109.803	204.742	289.454	249.92	82.1739	248.039	-1.59432	1.33032e-09	8.43714e-08	MD05G1337500	Chr05	45911120	45914047	-	2231	-	Protein kinase domain	Pkinase
MD07G1248700	512.547	536.032	458.034	893.852	903.639	875.703	502.204	891.065	-0.827117	1.36639e-09	8.63218e-08	MD07G1248700	Chr07	31798700	31799401	+	702	-	DNA-binding domain	AP2
MD17G1091300	328.074	400.79	380.649	836.031	643.131	906.205	369.838	795.122	-1.10333	1.39363e-09	8.78719e-08	MD17G1091300	Chr17	7617046	7620576	-	1930	-	Terpene synthase, metal-binding domain	-
MD15G1182600	8.83701	3.94867	14.6404	63.508	57.8908	85.6025	9.14202	69.0004	-2.92294	1.42812e-09	8.97923e-08	MD15G1182600	Chr15	14471114	14472535	-	1129	-	-	-
MD17G1160500	241.913	223.1	371.238	618.966	846.653	696.627	278.75	720.749	-1.37087	1.44579e-09	9.06326e-08	MD17G1160500	Chr17	15694687	15700441	+	2687	-	Squalene cyclase, C-terminal	-
MD16G1020800	784.285	803.555	968.355	1852.16	1601.04	2751.09	852.065	2068.1	-1.27909	1.51052e-09	9.43261e-08	MD16G1020800	Chr16	1492513	1504489	+	1703	-	-	Zim
MD02G1096700	366.736	404.739	373.329	673.943	668.458	715.322	381.601	685.908	-0.845312	1.55521e-09	9.6745e-08	MD02G1096700	Chr02	7632542	7639481	-	4800	-	Auxin response factor	Auxin_resp
MD03G1095100	59.6498	47.3841	61.6987	158.296	158.295	149.558	56.2442	155.383	-1.4685	1.62561e-09	1.00738e-07	MD03G1095100	Chr03	8067586	8069661	+	1412	-	-	-
MD16G1220300	36.4527	28.6279	11.5031	113.746	112.163	214.498	25.5279	146.802	-2.52523	1.67402e-09	1.03344e-07	MD16G1220300	Chr16	21951322	21952273	-	810	-	Protein kinase domain	Pkinase
MD16G1060500	57.4406	66.1402	89.9336	202.847	239.704	177.109	71.1715	206.553	-1.53691	1.79445e-09	1.10206e-07	MD16G1060500	Chr16	4338744	4342106	-	3363	-	Protein kinase domain	Pkinase
MD05G1236300	209.879	372.162	128.626	773.471	779.717	1202.37	236.889	918.519	-1.95392	1.79536e-09	1.10206e-07	MD05G1236300	Chr05	36772306	36775419	-	3114	-	Leucine-rich repeat	LRRNT_2
MD08G1245000	745.623	590.326	550.059	1187.69	1386.67	1904.9	628.67	1493.09	-1.24814	1.82684e-09	1.11716e-07	MD08G1245000	Chr08	30986312	30989324	+	1858	-	-	-
MD04G1027100	44.1851	60.2172	42.8753	133.651	146.536	173.173	49.0925	151.12	-1.6185	1.85646e-09	1.13314e-07	MD04G1027100	Chr04	3127295	3129488	-	1672	-	NB-ARC	NB-ARC
MD05G1256200	399.875	287.266	148.495	746.93	1014.9	1366.69	278.545	1042.84	-1.90501	1.88097e-09	1.14595e-07	MD05G1256200	Chr05	38734601	38739943	-	3400	-	Armadillo-type fold	-
MD09G1180300	1546.48	1108.59	1494.36	2795.3	2630.41	3751.75	1383.14	3059.15	-1.14534	1.99182e-09	1.21121e-07	MD09G1180300	Chr09	15475775	15477693	+	1401	-	-	-
MD01G1177100	78.4285	80.9478	78.4305	159.244	346.44	345.362	79.2689	283.682	-1.83934	2.03096e-09	1.23083e-07	MD01G1177100	Chr01	27783343	27784311	+	969	-	DNA-binding domain	AP2
MD08G1176800	0	0	0	40.7589	42.5136	31.486	0	38.2528	-7.6378	2.03168e-09	1.23083e-07	MD08G1176800	Chr08	21456533	21457363	+	553	-	-	-
MD13G1078800	1317.82	1319.84	2324.68	3919.49	4229.65	4171.89	1654.11	4107.01	-1.31203	2.05987e-09	1.24559e-07	MD13G1078800	Chr13	5529464	5534024	-	1440	-	-	-
MD16G1103200	76.2192	111.55	94.1166	300.478	312.972	199.739	93.9619	271.063	-1.52693	2.28894e-09	1.38153e-07	MD16G1103200	Chr16	7227469	7230356	-	2755	-	Dual specificity phosphatase, catalytic domain	DSPc
MD05G1129900	1124.51	1068.12	1083.39	1961.17	2217.04	1715.99	1092	1964.73	-0.847617	2.3044e-09	1.38828e-07	MD05G1129900	Chr05	25422385	25426014	-	1880	-	-	Aa_trans
MD05G1046300	7.73239	11.846	11.5031	57.8207	62.4135	61.988	10.3605	60.7408	-2.54546	2.3322e-09	1.40243e-07	MD05G1046300	Chr05	7864573	7865582	-	780	-	Oxoglutarate/iron-dependent dioxygenase	2OG-FeII_Oxy
MD08G1092400	733.472	776.901	580.386	1803.82	1210.28	2091.85	696.92	1701.98	-1.2879	2.58267e-09	1.53598e-07	MD08G1092400	Chr08	7699490	7700523	+	866	-	-	-
MD09G1066000	344.644	332.676	255.161	636.028	590.667	669.077	310.827	631.924	-1.02361	2.7038e-09	1.60215e-07	MD09G1066000	Chr09	4492099	4498389	-	3368	-	Alpha-amylase, C-terminal beta-sheet	-
MD07G1215800	1327.76	1222.11	1447.3	2164.01	2418.75	2234.52	1332.39	2272.43	-0.770412	2.72088e-09	1.60933e-07	MD07G1215800	Chr07	29299273	29302026	-	1437	-	Ribosomal protein L10P	-
MD06G1120000	6.62776	4.93584	18.8233	57.8207	95.8817	80.6828	10.129	78.1284	-2.95011	2.72714e-09	1.6101e-07	MD06G1120000	Chr06	25897420	25899498	+	1815	-	Myc-type, basic helix-loop-helix (bHLH) domain	HLH
MD16G1090600	25.4064	17.769	25.0978	86.2572	106.736	81.6667	22.7577	91.5534	-2.01335	2.7554e-09	1.62384e-07	MD16G1090600	Chr16	6301883	6302878	+	996	-	-	-
MD07G1228900	762.192	615.006	1026.92	1571.59	2065.98	1987.55	801.372	1875.04	-1.2266	2.77395e-09	1.63181e-07	MD07G1228900	Chr07	30404007	30404387	-	381	-	-	-
MD01G1206300	568.883	508.391	827.18	1380.11	1439.13	1398.17	634.818	1405.81	-1.14715	2.83158e-09	1.6597e-07	MD01G1206300	Chr01	30165178	30169639	-	1930	-	Multi antimicrobial extrusion protein	MatE
MD13G1124200	620.8	506.417	607.575	1099.54	1004.95	1315.52	578.264	1140	-0.979485	2.8716e-09	1.68012e-07	MD13G1124200	Chr13	9223907	9228092	+	2432	-	Protein kinase domain	Pkinase
MD07G1056300	188.891	214.215	241.566	428.442	437.799	425.061	214.891	430.434	-1.00156	2.91236e-09	1.7009e-07	MD07G1056300	Chr07	5190254	5191591	-	961	-	-	-
MD05G1217400	4.41851	3.94867	5.2287	51.1856	38.8954	48.2129	4.53196	46.0979	-3.34782	2.94649e-09	1.71775e-07	MD05G1217400	Chr05	34811845	34814663	+	1043	-	Protein kinase domain	Pkinase
MD14G1186000	156.857	91.8066	87.8422	354.507	350.963	272.55	112.169	326.007	-1.54234	3.00612e-09	1.74624e-07	MD14G1186000	Chr14	27824733	27826322	-	1590	-	Armadillo-type fold	U-box
MD03G1072900	174.531	132.28	196.599	357.351	389.858	505.743	167.804	417.651	-1.3163	3.01279e-09	1.74699e-07	MD03G1072900	Chr03	5928085	5929641	-	931	-	Tetratricopeptide-like helical domain	-
MD09G1044800	1.10463	0.987168	5.2287	42.6546	44.3226	44.2771	2.44016	43.7515	-4.16624	3.08312e-09	1.77824e-07	MD09G1044800	Chr09	2897996	2907439	+	3753	-	NB-ARC	NB-ARC
MD11G1258400	1564.15	1425.47	1252.8	2612.36	2596.95	3744.86	1414.14	2984.72	-1.07765	3.34408e-09	1.92534e-07	MD11G1258400	Chr11	37186082	37191361	+	2158	-	Sodium/calcium exchanger membrane region	Na_Ca_ex
MD01G1160900	185.577	170.78	167.318	316.592	442.322	500.824	174.559	419.913	-1.2666	3.3664e-09	1.93476e-07	MD01G1160900	Chr01	26636720	26639870	-	606	-	-	-
MD03G1288600	121.509	129.319	151.632	289.104	274.981	324.699	134.153	296.261	-1.14215	3.65218e-09	2.09529e-07	MD03G1288600	Chr03	36723856	36727511	+	2009	-	Sodium/calcium exchanger membrane region	Na_Ca_ex
MD11G1097900	3.31388	4.93584	7.32018	39.811	46.1317	67.8916	5.18997	51.2781	-3.29832	3.75728e-09	2.15179e-07	MD11G1097900	Chr11	8118511	8120535	-	2025	-	-	GRAS
MD01G1154000	472.78	424.482	541.693	822.761	1507.87	1840.95	479.652	1390.53	-1.53563	3.8958e-09	2.22719e-07	MD01G1154000	Chr01	26223940	26227088	+	2626	-	-	-
MD11G1048400	107.149	73.0504	103.528	218.013	238.8	253.856	94.5758	236.889	-1.32723	3.97196e-09	2.26276e-07	MD11G1048400	Chr11	4216932	4219187	+	1355	-	Coiled-coil domain containing protein 109, C-terminal	-
MD04G1202300	730.158	718.658	574.111	1154.52	1452.7	1715	674.309	1440.74	-1.09527	4.02295e-09	2.2878e-07	MD04G1202300	Chr04	28827221	28828069	-	849	-	-	C2
MD12G1087400	273.947	323.791	307.448	574.416	598.808	530.342	301.729	567.855	-0.911669	4.09903e-09	2.32699e-07	MD12G1087400	Chr12	10749661	10754401	-	3863	-	Acyl transferase/acyl hydrolase/lysophospholipase	-
MD04G1069700	984.222	895.361	1184.82	1957.37	1800.04	1842.91	1021.47	1866.78	-0.870036	4.22817e-09	2.38778e-07	MD04G1069700	Chr04	9546107	9555141	-	1700	-	Homeobox KN domain	Coprinus_mating
MD10G1212700	22.0925	16.7819	39.7381	85.3093	157.391	137.751	26.2042	126.817	-2.27701	4.42891e-09	2.4968e-07	MD10G1212700	Chr10	31121518	31126366	-	3399	-	Protein kinase domain	Pkinase
MD10G1310600	5.52313	9.87168	1.04574	40.7589	75.9817	62.9719	5.48018	59.9042	-3.43843	4.60315e-09	2.585e-07	MD10G1310600	Chr10	39558786	39561964	-	1834	-	Terpene synthase, metal-binding domain	-
MD02G1260900	40.8712	29.615	56.47	135.547	186.336	128.896	42.3187	150.26	-1.83117	4.86349e-09	2.70887e-07	MD02G1260900	Chr02	31452409	31455903	+	2511	-	Serine-threonine/tyrosine-protein kinase, catalytic domain	Pkinase_Tyr
MD11G1231200	85.0563	75.0248	106.665	257.824	192.668	243.032	88.9155	231.175	-1.37879	5.25421e-09	2.90161e-07	MD11G1231200	Chr11	33620272	33623487	-	2634	-	Serine-threonine/tyrosine-protein kinase, catalytic domain	Pkinase_Tyr
MD08G1232300	2.20925	2.9615	1.04574	37.9152	25.3272	128.896	2.07217	64.046	-4.9414	5.30576e-09	2.9251e-07	MD08G1232300	Chr08	29901675	29904567	+	1281	-	Cupin 1	-
MD05G1299600	79.5331	82.9221	63.7901	184.837	176.386	232.209	75.4151	197.811	-1.39008	5.64746e-09	3.09771e-07	MD05G1299600	Chr05	43307736	43309823	-	1500	-	-	-
MD12G1032900	333.597	347.483	403.656	639.82	732.681	658.253	361.579	676.918	-0.904704	5.79316e-09	3.17227e-07	MD12G1032900	Chr12	3595621	3596204	+	417	-	Ribosomal protein S17e	-
MD05G1109800	183.368	171.767	134.9	349.768	343.727	478.193	163.345	390.563	-1.25745	6.02376e-09	3.27808e-07	MD05G1109800	Chr05	22590756	22592065	-	1146	-	-	-
MD04G1019300	558.941	480.751	478.949	844.562	920.826	1016.41	506.214	927.265	-0.873624	6.0349e-09	3.27808e-07	MD04G1019300	Chr04	2224725	2226149	-	1425	-	UDP-glucuronosyl/UDP-glucosyltransferase	UDPGT
MD16G1239900	32.0342	40.4739	27.1892	103.319	113.068	206.627	33.2324	141.005	-2.08192	6.03686e-09	3.27808e-07	MD16G1239900	Chr16	25490242	25491033	-	792	-	Heat shock protein 70 family	HSP70
MD06G1237300	2550.58	2631.79	3094.34	4799.12	4385.23	4857.69	2758.91	4680.68	-0.762564	6.10137e-09	3.30206e-07	MD06G1237300	Chr06	36853593	36857379	+	1917	-	-	-
MD16G1095800	377.782	384.008	403.656	647.403	804.14	703.515	388.482	718.352	-0.887024	6.41242e-09	3.45887e-07	MD16G1095800	Chr16	6666302	6667006	+	654	-	Ubiquitin domain	ubiquitin
MD15G1016500	30.9295	33.5637	39.7381	89.1008	156.486	135.783	34.7438	127.123	-1.87116	6.46431e-09	3.47793e-07	MD15G1016500	Chr15	968934	972371	+	3438	-	Serine-threonine/tyrosine-protein kinase, catalytic domain	Pkinase_Tyr
MD14G1185500	1299.04	1495.56	1648.09	2486.29	2873.74	2539.54	1480.9	2633.19	-0.830238	6.70736e-09	3.59408e-07	MD14G1185500	Chr14	27768754	27773033	-	2043	-	CALMODULIN-BINDING PROTEIN60	-
MD10G1208800	24.3018	6.91017	19.8691	77.7262	95.8817	96.4258	17.027	90.0112	-2.41371	6.84018e-09	3.65922e-07	MD10G1208800	Chr10	30806582	30809166	+	1384	-	Histone-fold	-
MD16G1091200	281.68	222.113	185.096	440.765	664.84	896.366	229.63	667.324	-1.5395	7.41259e-09	3.94593e-07	MD16G1091200	Chr16	6334488	6336158	-	1140	-	Glycoside hydrolase family 16	-
MD15G1076600	222.03	183.613	133.855	396.214	451.367	680.884	179.833	509.489	-1.50271	7.4589e-09	3.96408e-07	MD15G1076600	Chr15	5196988	5197941	-	954	-	Homeobox domain-like	Myb_DNA-binding
MD05G1299500	152.438	164.857	107.711	305.218	332.872	359.137	141.669	332.409	-1.22979	7.60812e-09	4.03678e-07	MD05G1299500	Chr05	43305625	43307734	+	2013	-	-	-
MD15G1344900	189.996	182.626	258.298	512.804	415.186	687.772	210.307	538.587	-1.35634	7.78072e-09	4.11491e-07	MD15G1344900	Chr15	40411131	40413060	+	1391	-	NAC domain	NAM
MD14G1084000	7.73239	10.8588	28.235	57.8207	139.3	162.35	15.6087	119.823	-2.93877	8.16609e-09	4.31169e-07	MD14G1084000	Chr14	10195517	10197263	-	1155	-	Methyltransferase type 11	Methyltransf_11
MD05G1026700	296.04	335.637	259.344	522.282	638.608	621.848	297.007	594.246	-1.00006	8.26217e-09	4.34125e-07	MD05G1026700	Chr05	4272483	4275005	+	1537	-	-	-
MD05G1135100	270.634	252.715	253.069	495.742	445.036	555.924	258.806	498.9	-0.946788	9.07224e-09	4.74386e-07	MD05G1135100	Chr05	26337105	26342714	-	2969	-	Bromodomain	Bromodomain
MD12G1183000	892.538	647.582	1032.15	1859.74	1933.91	1635.3	857.422	1809.65	-1.07807	9.09059e-09	4.74581e-07	MD12G1183000	Chr12	26320825	26322706	+	1020	-	-	-
MD14G1191700	22.0925	22.7049	33.4637	87.2051	92.2635	109.217	26.087	96.2285	-1.8824	9.3927e-09	4.87999e-07	MD14G1191700	Chr14	28270193	28272834	-	1908	-	Major facilitator superfamily	MFS_1
MD02G1180800	244.123	288.253	357.643	599.061	581.622	682.852	296.673	621.178	-1.06538	9.64049e-09	4.99276e-07	MD02G1180800	Chr02	16212932	16219604	-	4525	-	Armadillo-type fold	Arm
MD13G1134500	107.149	168.806	90.9794	286.26	391.667	351.265	122.311	343.064	-1.48581	9.93727e-09	5.1301e-07	MD13G1134500	Chr13	10304950	10310061	-	3557	-	Ferric reductase, NAD binding domain	FAD_binding_8
MD09G1264000	121.509	115.499	120.26	282.469	225.231	289.277	119.089	265.659	-1.15724	1.00592e-08	5.1848e-07	MD09G1264000	Chr09	33712952	33717655	-	2414	-	-	-
MD08G1092000	455.106	329.714	322.088	662.569	1019.42	1278.13	368.969	986.708	-1.41959	1.04855e-08	5.38744e-07	MD08G1092000	Chr08	7671741	7672700	-	960	-	Homeobox domain-like	Myb_DNA-binding
MD17G1151300	1544.27	1694.97	2270.3	3944.13	3464.4	3450.67	1836.51	3619.73	-0.978854	1.07042e-08	5.48245e-07	MD17G1151300	Chr17	13937324	13944684	-	3119	-	SAC domain	-
MD10G1025900	1495.66	1345.51	1361.55	2213.3	2283.97	2187.29	1400.91	2228.19	-0.669762	1.08174e-08	5.53172e-07	MD10G1025900	Chr10	3228640	3229812	+	1173	-	-	-
MD07G1176500	325.865	219.151	253.069	527.97	556.294	592.33	266.028	558.865	-1.07244	1.10558e-08	5.63586e-07	MD07G1176500	Chr07	25582822	25587931	-	2181	-	Peptidase S10, serine carboxypeptidase	Peptidase_S10
MD08G1032800	120.404	111.55	112.94	224.648	258.7	260.743	114.965	248.03	-1.10996	1.179e-08	5.97263e-07	MD08G1032800	Chr08	2332886	2335374	-	1943	-	Cytochrome P450	p450
MD07G1268800	2.20925	2.9615	0	28.4364	29.8499	136.767	1.72359	65.0178	-5.22734	1.19605e-08	6.03075e-07	MD07G1268800	Chr07	33632783	33636284	+	2720	-	-	-
MD04G1201100	65.173	45.4097	35.5552	152.609	132.063	198.755	48.7126	161.142	-1.7283	1.20947e-08	6.08898e-07	MD04G1201100	Chr04	28733454	28733966	-	402	-	-	-
MD16G1178100	2214.78	2087.86	2250.43	3559.29	3227.41	3701.57	2184.36	3496.09	-0.678533	1.30384e-08	6.54376e-07	MD16G1178100	Chr16	15212549	15214510	-	1032	-	Signal transduction histidine kinase, phosphotransfer (Hpt) domain	Hpt
MD11G1308800	312.609	282.33	349.277	561.146	686.549	580.523	314.739	609.406	-0.95395	1.3342e-08	6.67553e-07	MD11G1308800	Chr11	42267484	42269280	-	969	-	Ribosomal protein L13e	-
MD10G1079800	39.7666	41.461	55.4242	129.86	150.154	121.024	45.5506	133.679	-1.55359	1.34644e-08	6.72638e-07	MD10G1079800	Chr10	11636302	11638781	-	1888	-	Major facilitator, sugar transporter-like	Sugar_tr
novel.966	12.1509	11.846	10.4574	46.4462	75.9817	66.9077	11.4848	63.1118	-2.45906	1.4011e-08	6.96733e-07	-	Chr15	375158	376390	-	1233	-	- && Q9SGS5.1 RecName: Full=Uncharacterized protein At1g76070 && -	-
MD13G1110300	12.1509	25.6664	24.052	75.8305	94.9771	91.5061	20.6231	87.4379	-2.07655	1.45544e-08	7.21542e-07	MD13G1110300	Chr13	8016637	8028603	+	2416	-	Protein phosphatase 2A, regulatory B subunit, B56	-
MD13G1045900	61.8591	86.8708	66.9274	169.671	182.718	250.904	71.8857	201.097	-1.4809	1.46593e-08	7.25635e-07	MD13G1045900	Chr13	3176493	3178156	-	1234	-	Allene oxide cyclase	-
MD16G1143100	605.335	716.684	839.729	1325.14	1349.58	1313.56	720.583	1329.42	-0.883251	1.50888e-08	7.4576e-07	MD16G1143100	Chr16	11005195	11008878	+	1282	-	NUDIX hydrolase domain-like	NUDIX
MD17G1069600	2314.19	1789.74	2901.93	5462.64	4569.76	4606.79	2335.29	4879.73	-1.06331	1.52717e-08	7.53651e-07	MD17G1069600	Chr17	5632424	5634831	-	1457	-	CCT domain	CCT
MD00G1152400	20.9879	15.7947	5.2287	206.638	193.572	815.683	14.0038	405.298	-4.85626	1.5921e-08	7.84499e-07	MD00G1152400	Chr00	33407618	33408682	-	1065	-	Sulfotransferase domain	Sulfotransfer_1
MD16G1026800	40.8712	41.461	37.6466	95.736	139.3	144.639	39.993	126.558	-1.66177	1.60852e-08	7.91391e-07	MD16G1026800	Chr16	1895702	1896792	-	878	-	GroES chaperonin family	-
MD11G1012500	14.3601	37.5124	25.0978	97.6317	104.023	113.153	25.6568	104.936	-2.02282	1.6892e-08	8.27324e-07	MD11G1012500	Chr11	917096	917671	+	576	-	-	-
MD10G1052500	714.694	664.364	758.161	1251.2	1219.33	1118.74	712.406	1196.42	-0.748272	1.70169e-08	8.32188e-07	MD10G1052500	Chr10	6965532	6969148	+	1488	-	UbiA prenyltransferase family	UbiA
MD16G1013800	64.0684	69.1017	52.287	145.026	163.722	224.338	61.819	177.695	-1.52188	1.71048e-08	8.35228e-07	MD16G1013800	Chr16	1060055	1065882	-	3059	-	-	-
MD06G1050100	1.10463	3.94867	7.32018	47.3941	30.7545	96.4258	4.12449	58.1914	-3.80667	1.75412e-08	8.53972e-07	MD06G1050100	Chr06	6831015	6832673	-	1659	-	Fungal lipase-like domain	Lipase_3
MD04G1178900	25.4064	21.7177	81.5677	170.619	229.754	286.326	42.8973	228.899	-2.41603	1.79508e-08	8.72564e-07	MD04G1178900	Chr04	27032232	27032861	-	630	-	EF-hand domain	-
MD07G1168000	4.41851	1.97434	18.8233	105.215	65.1272	71.8274	8.40539	80.7231	-3.26702	1.8512e-08	8.95859e-07	MD07G1168000	Chr07	24253626	24255422	-	1797	-	-	-
MD00G1038400	127.032	145.114	124.443	263.511	270.459	340.442	132.196	291.471	-1.13919	1.885e-08	9.09505e-07	MD00G1038400	Chr00	6706267	6707939	-	1673	-	Cytochrome P450	p450
MD09G1064000	466.152	488.648	450.714	754.513	882.835	800.924	468.505	812.757	-0.794749	1.91515e-08	9.22681e-07	MD09G1064000	Chr09	4391534	4393377	-	825	-	Ribosomal protein S19e	-
MD08G1174800	107.149	81.9349	113.986	371.569	196.286	318.795	101.023	295.55	-1.54937	1.9199e-08	9.23598e-07	MD08G1174800	Chr08	21230137	21232206	-	1614	-	-	-
MD07G1243500	30.9295	46.3969	50.1955	117.537	130.254	135.783	42.5073	127.858	-1.58507	2.2623e-08	1.07715e-06	MD07G1243500	Chr07	31375560	31381258	-	4070	-	NB-ARC	NB-ARC
MD02G1025500	70.6961	56.2686	69.0188	181.993	156.486	335.522	65.3278	224.667	-1.78225	2.53539e-08	1.19839e-06	MD02G1025500	Chr02	1927553	1930057	+	2186	-	-	-
MD17G1238700	193.31	120.434	162.09	322.28	381.718	401.446	158.611	368.481	-1.21827	2.59867e-08	1.22323e-06	MD17G1238700	Chr17	28844580	28845450	-	696	-	-	-
MD12G1120800	740.1	630.8	491.498	1264.47	1119.83	1382.43	620.799	1255.58	-1.01634	2.59924e-08	1.22323e-06	MD12G1120800	Chr12	19368007	19372570	-	2076	-	Mlo-related protein	-
MD09G1066700	79.5331	37.5124	67.9731	171.566	187.241	202.691	61.6729	187.166	-1.60622	2.75017e-08	1.29238e-06	MD09G1066700	Chr09	4533268	4538276	-	1950	-	Peptidase S10, serine carboxypeptidase	Peptidase_S10
MD06G1008700	14494.9	15533.1	16058.4	24352	22868.7	22780.1	15362.1	23333.6	-0.603016	2.80428e-08	1.3159e-06	MD06G1008700	Chr06	947004	952142	-	2007	-	Catalase-like domain	Catalase
MD11G1271400	30.9295	32.5765	37.6466	102.371	109.45	96.4258	33.7176	102.749	-1.60748	2.94544e-08	1.37618e-06	MD11G1271400	Chr11	38669304	38682594	+	1385	-	Oxoglutarate/iron-dependent dioxygenase	2OG-FeII_Oxy
MD01G1086900	46.3943	45.4097	42.8753	201.899	92.2635	248.936	44.8931	181.033	-2.01074	2.9627e-08	1.38165e-06	MD01G1086900	Chr01	19597538	19599016	+	1479	-	Myc-type, basic helix-loop-helix (bHLH) domain	HLH
MD10G1299300	48.6036	38.4995	88.8879	248.345	210.759	160.382	58.6637	206.495	-1.81688	2.96567e-08	1.38165e-06	MD10G1299300	Chr10	38661973	38663805	-	1833	-	Uncharacterised domain, di-copper centre	-
MD10G1090700	766.611	788.747	1140.9	1608.55	2159.15	1948.19	898.753	1905.3	-1.08404	3.0078e-08	1.39727e-06	MD10G1090700	Chr10	13600025	13605120	-	1998	-	RNA recognition motif domain	RRM_1
MD03G1152100	30.9295	69.1017	59.6072	123.225	287.645	258.775	53.2128	223.215	-2.06523	3.01443e-08	1.39835e-06	MD03G1152100	Chr03	17271202	17272053	+	852	-	Ribonuclease H-like domain	CAF1
MD15G1372600	956.607	868.708	463.263	2176.33	1590.19	3233.22	762.859	2333.25	-1.61283	3.30007e-08	1.52432e-06	MD15G1372600	Chr15	45509233	45513385	+	1985	-	DAHP synthetase, class II	-
MD02G1319500	15.4648	3.94867	16.7318	60.6644	69.6499	87.5703	12.0484	72.6282	-2.60277	3.40745e-08	1.57169e-06	MD02G1319500	Chr02	37385160	37385483	-	324	-	-	-
MD14G1227600	1039.45	997.04	1073.97	1563.06	1789.19	2005.26	1036.82	1785.84	-0.784424	3.43257e-08	1.58103e-06	MD14G1227600	Chr14	30874632	30876350	+	944	-	Ribosomal protein S7e	-
MD10G1213200	1697.81	1450.15	3215.65	5753.64	6786.79	5002.33	2121.2	5847.59	-1.46301	3.44734e-08	1.58558e-06	MD10G1213200	Chr10	31180005	31181048	-	552	-	-	-
MD13G1049200	78.4285	46.3969	116.077	277.729	265.031	223.354	80.3008	255.371	-1.6713	3.5338e-08	1.62076e-06	MD13G1049200	Chr13	3459039	3465974	+	3328	-	Pyruvate/Phosphoenolpyruvate kinase-like domain	-
MD17G1116800	98.3118	77.9863	107.711	235.074	198.095	227.289	94.6698	220.153	-1.21883	3.5678e-08	1.63404e-06	MD17G1116800	Chr17	10064196	10065479	-	1284	-	N-acetylglucosaminyltransferase II	-
MD13G1043500	790.913	707.799	765.482	1198.12	1435.51	1796.67	754.731	1476.77	-0.968455	3.60838e-08	1.64778e-06	MD13G1043500	Chr13	3046622	3051328	+	2839	-	Bromo adjacent homology (BAH) domain	Agenet
MD04G1009800	0	4.93584	3.13722	42.6546	38.8954	36.4056	2.69102	39.3186	-3.83403	3.61301e-08	1.64778e-06	MD04G1009800	Chr04	1105736	1109257	-	1980	-	Purple acid phosphatase-like, N-terminal	Metallophos
MD02G1105900	528.012	577.493	527.053	878.686	925.348	1104.96	544.186	969.665	-0.832891	3.6768e-08	1.67452e-06	MD02G1105900	Chr02	8591750	8594168	+	1261	-	-	Zim
MD17G1092400	192.205	200.395	436.074	818.969	1494.31	711.386	276.225	1008.22	-1.86805	3.81767e-08	1.73624e-06	MD17G1092400	Chr17	7730960	7732680	-	1136	-	Haem peroxidase	-
MD04G1023100	119.3	109.576	121.306	222.752	253.272	260.743	116.727	245.589	-1.07372	3.86871e-08	1.75699e-06	MD04G1023100	Chr04	2666532	2669217	-	1179	-	-	-
MD03G1273500	59.6498	46.3969	64.8359	142.182	140.204	182.028	56.9609	154.805	-1.44375	3.87664e-08	1.75813e-06	MD03G1273500	Chr03	35689228	35690670	+	1443	-	-	-
MD15G1234400	189.996	147.088	123.397	313.749	420.613	340.442	153.494	358.268	-1.22458	3.91122e-08	1.77134e-06	MD15G1234400	Chr15	19239101	19241924	+	1384	-	Glycoside hydrolase, family 19, catalytic	-
MD08G1086500	2.20925	18.7562	5.2287	47.3941	100.404	102.329	8.73138	83.3759	-3.23552	4.02537e-08	1.8205e-06	MD08G1086500	Chr08	7196216	7197169	+	954	-	Zinc finger C2H2-type	-
MD15G1084900	32.0342	41.461	56.47	202.847	99.4998	184.98	43.3217	162.442	-1.90448	4.04745e-08	1.82794e-06	MD15G1084900	Chr15	5857376	5858585	+	1051	-	-	-
MD07G1201700	50.8128	51.3327	63.7901	126.068	150.154	183.996	55.3119	153.406	-1.47108	4.05989e-08	1.82847e-06	MD07G1201700	Chr07	27975682	27976896	-	1215	-	-	-
MD07G1146300	58.5452	40.4739	41.8296	126.068	125.732	196.787	46.9496	149.529	-1.67333	4.09387e-08	1.84122e-06	MD07G1146300	Chr07	21333862	21336544	+	1618	-	-	-
MD05G1169600	0	1.97434	0	24.6449	40.7045	140.703	0.658112	68.6841	-6.63681	4.15054e-08	1.86413e-06	MD05G1169600	Chr05	29929323	29931598	+	1928	-	Cytochrome P450	p450
MD02G1017500	185.577	158.934	184.05	367.778	392.572	309.94	176.187	356.763	-1.0193	4.22815e-08	1.89374e-06	MD02G1017500	Chr02	1315839	1316543	-	573	-	-	-
MD03G1036600	7278.39	7065.16	7577.43	10903.5	11619.8	13852.8	7306.99	12125.4	-0.730666	4.45554e-08	1.98192e-06	MD03G1036600	Chr03	2907372	2910570	-	2553	-	Heat shock protein Hsp90 family	HATPase_c
MD06G1186000	89.4748	89.8323	133.855	217.065	292.168	274.518	104.387	261.25	-1.32364	4.50661e-08	1.99916e-06	MD06G1186000	Chr06	32383347	32387278	+	2094	-	Protein kinase domain	Pkinase
MD16G1247600	60.7545	91.8066	59.6072	155.452	226.136	339.458	70.7228	240.349	-1.7622	4.57171e-08	2.02527e-06	MD16G1247600	Chr16	27662311	27666947	+	1073	-	Myc-type, basic helix-loop-helix (bHLH) domain	HLH
MD03G1140700	0	0	0	18.0097	20.8045	59.0362	0	32.6168	-7.40512	4.72441e-08	2.08439e-06	MD03G1140700	Chr03	14812378	14814078	-	1701	-	Cytochrome P450	p450
MD00G1021100	29.8249	34.5509	59.6072	138.391	198.095	116.105	41.3277	150.863	-1.8682	4.75072e-08	2.09032e-06	MD00G1021100	Chr00	3757028	3760507	+	2859	-	NB-ARC	NB-ARC
MD02G1163000	134.764	118.46	356.597	753.565	988.666	610.041	203.274	784.091	-1.94785	4.88013e-08	2.14145e-06	MD02G1163000	Chr02	13869067	13870449	+	1007	-	-	-
MD15G1320800	330.283	439.29	400.518	783.898	688.358	706.466	390.031	726.241	-0.895812	4.98558e-08	2.18478e-06	MD15G1320800	Chr15	33338465	33344777	+	1818	-	-	-
MD13G1187300	486.036	409.675	503.001	762.096	928.967	842.25	466.237	844.438	-0.857608	5.70549e-08	2.48261e-06	MD13G1187300	Chr13	15936735	15937244	-	438	-	Ribosomal protein S9	-
MD14G1155800	26.511	27.6407	76.339	157.348	241.513	170.221	43.4969	189.694	-2.12497	5.77844e-08	2.50852e-06	MD14G1155800	Chr14	24997548	24998822	-	1275	-	Transferase	-
MD09G1133200	2.20925	8.88451	25.0978	95.736	129.35	68.8756	12.0638	97.9871	-3.01778	5.82117e-08	2.5237e-06	MD09G1133200	Chr09	10210418	10211416	-	764	-	-	-
MD04G1133600	4.41851	0.987168	8.36592	30.3322	70.5544	53.1326	4.59053	51.3397	-3.49593	5.87301e-08	2.53939e-06	MD04G1133600	Chr04	22044583	22051959	+	2245	-	Legume lectin domain	Pkinase
MD04G1009700	9.94164	4.93584	11.5031	59.7165	66.0317	40.3414	8.79354	55.3632	-2.66399	5.98474e-08	2.58426e-06	MD04G1009700	Chr04	1101652	1104956	-	1635	-	Purple acid phosphatase-like, N-terminal	Metallophos
MD01G1148800	8.83701	9.87168	16.7318	38.8631	88.6453	94.4579	11.8135	73.9888	-2.64591	6.32111e-08	2.71866e-06	MD01G1148800	Chr01	25746728	25748179	-	1452	-	Nematode resistance protein-like HSPRO1, N-terminal	-
MD06G1217300	949.979	853.9	1021.69	1488.17	1757.53	1546.75	941.856	1597.48	-0.76255	6.51434e-08	2.79183e-06	MD06G1217300	Chr06	34960373	34962515	+	947	-	Ribosomal protein S7e	-
MD12G1181000	122.614	146.101	217.514	299.53	590.667	615.944	162.076	502.047	-1.63077	6.51701e-08	2.79183e-06	MD12G1181000	Chr12	26084482	26086791	-	1870	-	WRKY domain	WRKY
MD01G1139800	13.2555	12.8332	16.7318	51.1856	65.1272	81.6667	14.2735	65.9932	-2.2087	6.73288e-08	2.8805e-06	MD01G1139800	Chr01	24936176	24939145	+	2321	-	Serine-threonine/tyrosine-protein kinase, catalytic domain	Pkinase_Tyr
MD07G1249700	372.259	362.291	439.211	700.484	775.194	648.414	391.254	708.031	-0.856087	6.74708e-08	2.88278e-06	MD07G1249700	Chr07	31853818	31858848	-	3208	-	Serine-threonine/tyrosine-protein kinase, catalytic domain	Pkinase_Tyr
MD15G1086800	209.879	202.369	256.206	420.859	418.804	565.763	222.818	468.475	-1.0718	6.94234e-08	2.96231e-06	MD15G1086800	Chr15	6014420	6022007	-	3563	-	Calcineurin-like phosphoesterase domain, ApaH type	Metallophos
MD02G1306700	72.9054	101.678	105.62	209.482	226.136	210.562	93.4011	215.393	-1.20332	7.08578e-08	3.01164e-06	MD02G1306700	Chr02	35993934	35999234	-	3466	-	Toll/interleukin-1 receptor homology (TIR) domain	TIR
MD17G1106300	323.656	384.995	738.292	1238.88	1299.83	1387.35	482.315	1308.69	-1.43991	7.35479e-08	3.11375e-06	MD17G1106300	Chr17	9066736	9068460	+	1317	-	Oxoglutarate/iron-dependent dioxygenase	2OG-FeII_Oxy
MD01G1228800	331.388	475.815	804.174	1400.02	2102.16	1309.62	537.126	1603.93	-1.57816	7.52082e-08	3.1799e-06	MD01G1228800	Chr01	31842732	31848051	+	2055	-	Oxoglutarate/iron-dependent dioxygenase	2OG-FeII_Oxy
MD10G1062200	163.485	189.536	174.639	308.061	349.154	376.848	175.887	344.688	-0.969521	8.01605e-08	3.36736e-06	MD10G1062200	Chr10	8399924	8403346	+	1395	-	3-oxo-5-alpha-steroid 4-dehydrogenase, C-terminal	-
MD05G1075300	75.1146	77.9863	120.26	258.772	230.659	202.691	91.1203	230.707	-1.34026	8.2265e-08	3.44685e-06	MD05G1075300	Chr05	16103257	16106629	+	1090	-	-	-
MD12G1022700	2.20925	0	0	31.2801	39.7999	74.7792	0.736418	48.6197	-6.1164	8.38781e-08	3.50991e-06	MD12G1022700	Chr12	2254627	2256168	-	1542	-	Cytochrome P450	p450
MD13G1184700	173.426	188.549	176.73	312.801	367.245	460.482	179.569	380.176	-1.08129	8.54397e-08	3.57066e-06	MD13G1184700	Chr13	15689364	15689843	+	480	-	EF-hand domain	-
MD02G1189200	6.62776	10.8588	5.2287	47.3941	47.9408	47.229	7.57177	47.5213	-2.64096	8.76861e-08	3.6411e-06	MD02G1189200	Chr02	17279050	17279779	-	602	-	Phytosulfokine	-
MD16G1189900	11.0463	6.91017	5.2287	30.3322	94.0726	61.988	7.72838	62.1309	-3.01478	9.43127e-08	3.89634e-06	MD16G1189900	Chr16	16541724	16547374	-	1840	-	Major facilitator, sugar transporter-like	Sugar_tr
MD13G1081500	123.718	187.562	128.626	289.104	367.245	354.217	146.635	336.855	-1.1978	9.59062e-08	3.95713e-06	MD13G1081500	Chr13	5723944	5725956	-	1420	-	HSP40/DnaJ peptide-binding	DnaJ_C
MD08G1095700	706.961	599.211	564.7	997.171	1165.05	1370.62	623.624	1177.62	-0.917356	9.75964e-08	4.02176e-06	MD08G1095700	Chr08	8025933	8028109	+	1156	-	Ubiquitin-conjugating enzyme E2	UQ_con
MD16G1029900	558.941	403.752	832.409	1427.51	1304.35	1617.59	598.367	1449.82	-1.27699	9.83439e-08	4.04712e-06	MD16G1029900	Chr16	2145972	2147422	-	914	-	Heavy metal-associated domain, HMA	HMA
MD01G1158000	156.857	166.831	256.206	428.442	435.086	426.044	193.298	429.857	-1.15285	9.84611e-08	4.04712e-06	MD01G1158000	Chr01	26481618	26486841	-	2417	-	Glycoside hydrolase, family 85	-
MD05G1112800	387.724	344.522	367.055	626.549	607.853	616.928	366.433	617.11	-0.752545	9.9649e-08	4.08561e-06	MD05G1112800	Chr05	23134302	23136263	-	1608	-	-	-
MD15G1223800	1986.12	1940.77	1980.63	3023.74	2812.23	3063.98	1969.17	2966.65	-0.591217	1.01741e-07	4.16612e-06	MD15G1223800	Chr15	18180491	18188633	-	3857	-	SAC domain	-
MD17G1268100	164.589	150.05	183.004	363.986	345.536	290.261	165.881	333.261	-1.00742	1.10437e-07	4.49953e-06	MD17G1268100	Chr17	32800575	32802093	+	1519	-	-	-
MD11G1121200	953.293	897.336	1072.93	1691.97	1505.16	1971.81	974.519	1722.98	-0.822063	1.11664e-07	4.53811e-06	MD11G1121200	Chr11	11170694	11174808	+	2159	-	DNA-binding domain	AP2
MD07G1023800	44.1851	44.4226	39.7381	106.163	136.586	111.185	42.7819	117.978	-1.46415	1.13028e-07	4.58208e-06	MD07G1023800	Chr07	1955150	1957727	+	819	-	-	-
MD05G1210000	193.31	177.69	317.905	524.178	535.49	543.133	229.635	534.267	-1.21842	1.15851e-07	4.69067e-06	MD05G1210000	Chr05	34146212	34147596	+	1044	-	Glutathione S-transferase, N-terminal	GST_N
MD15G1361500	3394.52	2490.62	2311.09	6400.09	4815.79	5043.66	2732.08	5419.85	-0.988382	1.17151e-07	4.7374e-06	MD15G1361500	Chr15	43507474	43509843	-	2034	-	Phospholipid/glycerol acyltransferase	Acyltransferase
MD10G1236600	448.478	296.15	565.745	1237.93	1043.84	865.864	436.791	1049.21	-1.2649	1.18685e-07	4.79345e-06	MD10G1236600	Chr10	33303569	33306485	-	2600	-	Armadillo-type fold	-
MD12G1239400	118.195	116.486	115.031	287.208	281.313	204.659	116.571	257.727	-1.14541	1.20141e-07	4.84624e-06	MD12G1239400	Chr12	31208727	31211018	-	1473	-	-	Aldo_ket_red
MD01G1221000	278.366	383.021	433.982	831.292	641.322	948.515	365.123	807.043	-1.14334	1.20429e-07	4.85181e-06	MD01G1221000	Chr01	31308216	31313091	+	1655	-	Spermidine synthase, tetramerisation domain	-
MD15G1312000	338.016	400.79	400.518	650.246	713.685	630.703	379.775	664.878	-0.80747	1.23479e-07	4.95625e-06	MD15G1312000	Chr15	31439814	31442512	+	1525	-	Isochorismatase-like	Isochorismatase
MD02G1156000	98.3118	102.665	119.214	215.169	226.136	226.305	106.731	222.537	-1.05975	1.23978e-07	4.97014e-06	MD02G1156000	Chr02	12996858	12998846	+	1989	-	Protein kinase domain	Pkinase
MD07G1139900	269.529	195.459	376.466	605.696	824.944	630.703	280.485	687.114	-1.29342	1.26656e-07	5.07125e-06	MD07G1139900	Chr07	20305963	20310851	-	3562	-	-	C2
MD12G1119200	136.974	155.973	100.391	500.481	350.963	250.904	131.112	367.449	-1.48644	1.2852e-07	5.13323e-06	MD12G1119200	Chr12	19099490	19101465	+	1193	-	Major intrinsic protein	-
MD09G1128400	409.817	435.341	422.479	706.171	722.731	976.065	422.546	801.656	-0.923359	1.30148e-07	5.19185e-06	MD09G1128400	Chr09	9927093	9931596	+	1758	-	Thiolase, N-terminal	Thiolase_N
MD14G1049700	0	6.91017	0	43.6025	58.7954	32.4699	2.30339	44.9559	-4.23532	1.3317e-07	5.30588e-06	MD14G1049700	Chr14	4785332	4787314	+	830	-	-	-
MD14G1233600	334.702	269.497	316.859	518.491	551.772	588.394	307.019	552.886	-0.849535	1.35909e-07	5.39514e-06	MD14G1233600	Chr14	31363510	31367317	-	1811	-	Pre-mRNA-splicing factor SPF27	-
MD12G1229200	13.2555	14.8075	18.8233	56.8729	70.5544	64.9398	15.6288	64.1224	-2.03571	1.41395e-07	5.59923e-06	MD12G1229200	Chr12	30463318	30468805	-	4087	-	-	-
MD12G1057000	202.147	149.062	199.736	387.683	407.045	332.571	183.648	375.766	-1.03478	1.42349e-07	5.62332e-06	MD12G1057000	Chr12	6524989	6528345	-	1911	-	PPM-type phosphatase domain	PP2C
MD04G1066300	4.41851	11.846	12.5489	52.1335	64.2226	48.2129	9.60447	54.8563	-2.5041	1.45192e-07	5.72171e-06	MD04G1066300	Chr04	8844411	8847733	-	1795	-	Cytochrome P450	p450
MD06G1143300	963.235	991.117	1276.85	1982.97	1751.2	2334.88	1077.07	2023.02	-0.909242	1.45371e-07	5.7218e-06	MD06G1143300	Chr06	28688556	28699598	+	4330	-	ATPase, AAA-type, core	AAA
MD03G1132400	134.764	135.242	148.495	319.436	303.022	242.048	139.501	288.169	-1.04713	1.46018e-07	5.74031e-06	MD03G1132400	Chr03	13173452	13177606	+	2576	-	-	-
MD10G1080100	12298.9	10540	17364.5	27797.6	27309.1	24637.8	13401.1	26581.5	-0.988079	1.49418e-07	5.86687e-06	MD10G1080100	Chr10	11750688	11754211	-	2118	-	Major facilitator, sugar transporter-like	Sugar_tr
MD07G1006100	90.5794	62.1916	189.279	297.635	479.408	462.45	114.017	413.164	-1.85817	1.53295e-07	5.99733e-06	MD07G1006100	Chr07	592016	595418	+	1814	-	Cytochrome P450	p450
MD08G1217200	584.348	707.799	595.026	1017.08	1042.94	1170.88	629.058	1076.97	-0.775031	1.55102e-07	6.05288e-06	MD08G1217200	Chr08	27993410	27998395	+	2272	-	Glycosyl hydrolase family 100	-
MD07G1263200	0	0	0	18.0097	19.9	37.3896	0	25.0998	-7.02752	1.62479e-07	6.3186e-06	MD07G1263200	Chr07	33233379	33234065	-	687	-	DNA-binding domain	AP2
MD07G1264000	524.698	497.533	535.419	888.165	798.712	1034.12	519.216	906.998	-0.804598	1.6463e-07	6.38504e-06	MD07G1264000	Chr07	33266574	33271218	+	1641	-	RNA recognition motif domain	RRM_1
MD00G1038700	5.52313	0	1.04574	28.4364	28.9454	86.5864	2.18962	47.9894	-4.49642	1.65144e-07	6.39159e-06	MD00G1038700	Chr00	6725423	6726431	+	699	-	-	-
MD09G1030800	162.38	217.177	230.063	653.09	375.386	450.643	203.207	493.04	-1.27775	1.71291e-07	6.61375e-06	MD09G1030800	Chr09	1878958	1882492	+	1866	-	FAD/NAD(P)-binding domain	Pyr_redox_2
MD05G1165400	516.965	564.66	392.152	1273	823.135	1041	491.259	1045.71	-1.08962	1.73516e-07	6.69169e-06	MD05G1165400	Chr05	29373093	29375712	-	2099	-	Armadillo-type fold	U-box
MD06G1121600	262.901	362.291	386.924	634.132	816.803	632.671	337.372	694.536	-1.04115	1.78231e-07	6.83296e-06	MD06G1121600	Chr06	26295540	26300096	+	1666	-	Alcohol dehydrogenase, N-terminal	ADH_N
MD00G1020100	33.1388	41.461	40.7839	102.371	107.641	107.249	38.4612	105.754	-1.45685	1.94245e-07	7.41191e-06	MD00G1020100	Chr00	3702596	3704499	+	1159	-	-	-
MD16G1098200	546.79	439.29	499.864	825.604	866.553	820.603	495.315	837.587	-0.758763	1.96968e-07	7.47188e-06	MD16G1098200	Chr16	6872110	6874025	+	826	-	-	-
MD12G1052800	801.959	721.62	719.469	1176.32	1147.87	1300.76	747.683	1208.32	-0.692654	1.97642e-07	7.48871e-06	MD12G1052800	Chr12	5919664	5922685	+	1613	-	-	-
MD00G1171800	38.6619	29.615	43.9211	118.485	91.3589	123.976	37.3994	111.273	-1.57456	1.98628e-07	7.51729e-06	MD00G1171800	Chr00	39480002	39485023	-	3531	-	Glycosyl transferase, family 20	-
MD12G1233200	103.835	150.05	165.227	304.27	343.727	284.358	139.704	310.785	-1.15214	1.99928e-07	7.54891e-06	MD12G1233200	Chr12	30904216	30908080	-	2045	-	NOP5, N-terminal	-
MD11G1018800	9.94164	23.692	8.36592	59.7165	85.9317	68.8756	13.9999	71.5079	-2.34213	2.11102e-07	7.9431e-06	MD11G1018800	Chr11	1610715	1613332	-	2531	-	Leucine-rich repeat	-
MD11G1095900	16.5694	10.8588	15.6861	54.0292	55.1772	197.771	14.3714	102.326	-2.8337	2.14521e-07	8.06241e-06	MD11G1095900	Chr11	7969856	7972385	-	1708	-	Homeobox domain-like	Myb_DNA-binding
MD09G1030000	204.356	220.138	249.932	406.641	423.327	394.559	224.809	408.175	-0.860256	2.21222e-07	8.29359e-06	MD09G1030000	Chr09	1842726	1846794	-	1685	-	Protein kinase domain	Pkinase
MD06G1185900	579.929	492.597	503.001	844.562	942.535	1224.02	525.176	1003.7	-0.934615	2.26307e-07	8.44673e-06	MD06G1185900	Chr06	32372121	32376291	-	3327	-	-	-
MD05G1331700	7.73239	13.8203	14.6404	62.5601	48.8454	60.0201	12.0644	57.1419	-2.23626	2.268e-07	8.4554e-06	MD05G1331700	Chr05	45556229	45559729	+	2831	-	Serine-threonine/tyrosine-protein kinase, catalytic domain	Pkinase_Tyr
MD09G1200300	304.877	205.331	307.448	595.269	503.831	857.009	272.552	652.036	-1.25891	2.29752e-07	8.55564e-06	MD09G1200300	Chr09	18351473	18354001	-	1457	-	Ribosomal protein S9	-
MD06G1164000	113.777	71.0761	119.214	203.794	271.363	310.924	101.356	262.027	-1.37227	2.3826e-07	8.84204e-06	MD06G1164000	Chr06	30471651	30473667	-	1726	-	Cytochrome P450	p450
MD04G1197100	47.499	62.1916	32.4179	140.286	128.445	135.783	47.3695	134.838	-1.50632	2.40179e-07	8.90308e-06	MD04G1197100	Chr04	28527023	28530855	-	1698	-	PPM-type phosphatase domain	PP2C
MD13G1051400	0	0	0	17.0619	28.0409	23.6145	0	22.9057	-6.89776	2.40789e-07	8.91551e-06	MD13G1051400	Chr13	3653482	3653934	+	453	-	-	-
MD01G1108500	11970.8	10748.3	13036.2	24516.9	19572.5	18174.3	11918.4	20754.6	-0.800252	2.44616e-07	9.0366e-06	MD01G1108500	Chr01	22141508	22146252	+	1687	-	Major intrinsic protein	-
MD16G1078400	5663.42	5048.38	7145.54	10159.4	10851.8	10053.9	5952.45	10355	-0.798813	2.52403e-07	9.31365e-06	MD16G1078400	Chr16	5502811	5507716	-	1516	-	-	-
MD09G1007800	424.177	368.214	387.97	639.82	640.417	708.434	393.453	662.89	-0.753022	2.61803e-07	9.63863e-06	MD09G1007800	Chr09	546214	548019	+	821	-	-	-
MD10G1128600	292.726	230.01	267.709	449.296	483.026	497.872	263.482	476.731	-0.856637	2.67854e-07	9.82798e-06	MD10G1128600	Chr10	20911816	20914727	-	2556	-	NB-ARC	NB-ARC
MD02G1082200	81.7424	93.7809	80.522	173.462	201.713	332.571	85.3484	235.915	-1.4653	2.68476e-07	9.8379e-06	MD02G1082200	Chr02	6431365	6433305	-	1011	-	-	-
MD06G1086300	57.4406	42.4482	72.1561	158.296	139.3	150.542	57.3483	149.379	-1.38319	2.72509e-07	9.965e-06	MD06G1086300	Chr06	21314990	21317988	-	2026	-	-	-
MD13G1231500	150.229	156.96	198.691	280.573	608.758	467.37	168.627	452.234	-1.4234	2.86427e-07	1.04387e-05	MD13G1231500	Chr13	22989592	22991566	-	1465	-	Alternative oxidase	AOX
MD11G1206900	13.2555	15.7947	19.8691	56.8729	66.9362	67.8916	16.3064	63.9002	-1.96838	2.95261e-07	1.07006e-05	MD11G1206900	Chr11	30147530	30150251	-	1054	-	Pirin, C-terminal domain	-
MD17G1030100	12.1509	35.538	28.235	73.9347	145.632	113.153	25.308	110.906	-2.12491	3.01185e-07	1.09031e-05	MD17G1030100	Chr17	2164925	2169057	-	2636	-	-	-
MD00G1122000	14.3601	11.846	15.6861	149.765	217.091	20.6627	13.9641	129.173	-3.21156	3.05633e-07	1.10518e-05	MD00G1122000	Chr00	26192026	26196011	-	1231	-	-	-
MD16G1145100	76.2192	91.8066	69.0188	245.501	282.218	142.671	79.0149	223.463	-1.49969	3.06928e-07	1.1074e-05	MD16G1145100	Chr16	11156971	11161436	-	3106	-	Ferric reductase, NAD binding domain	FAD_binding_8
MD15G1432400	16.5694	16.7819	20.9148	53.0813	86.8362	73.7952	18.0887	71.2376	-1.9781	3.14055e-07	1.12934e-05	MD15G1432400	Chr15	53245515	53247780	+	1017	-	Toll/interleukin-1 receptor homology (TIR) domain	TIR
MD01G1210600	356.794	268.51	327.317	542.188	568.958	635.623	317.54	582.256	-0.875666	3.28636e-07	1.17781e-05	MD01G1210600	Chr01	30436338	30437765	+	1428	-	UDP-glucuronosyl/UDP-glucosyltransferase	UDPGT
MD01G1209100	16.5694	9.87168	16.7318	36.9674	123.923	91.5061	14.391	84.132	-2.55253	3.28983e-07	1.17781e-05	MD01G1209100	Chr01	30339438	30340595	+	723	-	Heavy metal-associated domain, HMA	HMA
MD11G1099000	6.62776	7.89734	8.36592	26.5407	73.2681	61.988	7.63034	53.9322	-2.81973	3.35095e-07	1.19837e-05	MD11G1099000	Chr11	8249625	8252956	-	3102	-	-	GRAS
MD05G1042400	81.7424	76.9991	102.483	198.107	220.709	172.189	87.0747	197.002	-1.179	3.45483e-07	1.23416e-05	MD05G1042400	Chr05	7134114	7135397	-	1284	-	-	-
MD10G1236500	254.064	183.613	285.487	546.927	511.067	436.868	241.055	498.287	-1.04888	3.5397e-07	1.26032e-05	MD10G1236500	Chr10	33302271	33303567	-	974	-	Armadillo-type fold	-
MD12G1178800	546.79	345.509	403.656	716.598	1066.46	1101.02	431.985	961.36	-1.1549	3.58429e-07	1.2748e-05	MD12G1178800	Chr12	25923202	25925351	+	1503	-	-	-
MD01G1134400	1398.46	1256.66	1358.42	2349.8	2107.59	3380.81	1337.85	2612.73	-0.965596	3.59377e-07	1.27677e-05	MD01G1134400	Chr01	24401826	24404517	-	1828	-	-	-
MD07G1051300	279.471	360.316	248.886	603.8	511.067	736.968	296.224	617.279	-1.05805	3.75298e-07	1.32897e-05	MD07G1051300	Chr07	4715770	4718268	+	1556	-	TRAF-like	MATH
MD03G1080000	3898.23	3303.06	2696.96	5339.41	5910.29	6704.54	3299.42	5984.75	-0.859135	3.89101e-07	1.37485e-05	MD03G1080000	Chr03	6447992	6450688	+	1627	-	Tubulin/FtsZ, GTPase domain	Tubulin
MD05G1272900	30.9295	20.7305	31.3722	88.1529	84.1226	85.6025	27.6774	85.9593	-1.63916	3.97218e-07	1.39896e-05	MD05G1272900	Chr05	40799931	40800713	+	599	-	-	-
MD05G1319600	23.1972	18.7562	16.7318	67.2996	59.6999	106.265	19.5617	77.7549	-1.99177	3.9962e-07	1.4059e-05	MD05G1319600	Chr05	44720237	44722065	-	1082	-	-	-
MD06G1165500	239.704	206.318	332.545	539.344	486.645	606.105	259.522	544.031	-1.06801	4.08571e-07	1.43428e-05	MD06G1165500	Chr06	30551502	30555567	-	1096	-	-	-
MD07G1186200	117.09	179.665	75.2933	313.749	335.586	356.185	124.016	335.173	-1.43242	4.15035e-07	1.4507e-05	MD07G1186200	Chr07	26716169	26719635	-	3303	-	Serine-threonine/tyrosine-protein kinase, catalytic domain	Pkinase_Tyr
MD05G1109100	603.126	452.123	413.067	1372.53	832.18	1004.6	489.439	1069.77	-1.12849	4.25347e-07	1.48515e-05	MD05G1109100	Chr05	22379912	22380397	-	486	-	-	SCP
MD11G1098200	36.4527	26.6535	18.8233	93.8402	89.5498	83.6346	27.3098	89.0082	-1.70852	4.26114e-07	1.48623e-05	MD11G1098200	Chr11	8133928	8136419	+	2429	-	-	GRAS
MD07G1019800	7.73239	13.8203	36.6009	85.3093	100.404	108.233	19.3845	97.9822	-2.33502	4.27511e-07	1.48876e-05	MD07G1019800	Chr07	1675183	1676529	-	631	-	-	-
MD15G1131400	845.039	711.748	715.286	1309.02	1164.15	1234.84	757.358	1236	-0.707022	4.2814e-07	1.48876e-05	MD15G1131400	Chr15	9496600	9497181	-	582	-	-	-
MD17G1238800	136.974	85.8836	156.861	280.573	296.69	303.052	126.573	293.439	-1.21511	4.34714e-07	1.50974e-05	MD17G1238800	Chr17	28845452	28846116	+	453	-	-	-
MD02G1121700	339.12	219.151	107.711	542.188	682.026	1094.14	221.994	772.784	-1.80014	4.39046e-07	1.52183e-05	MD02G1121700	Chr02	9915789	9918893	+	1954	-	-	Aa_trans
MD02G1174500	640.684	587.365	836.592	1193.38	1341.44	1206.31	688.213	1247.04	-0.857817	4.43975e-07	1.53533e-05	MD02G1174500	Chr02	15330527	15336289	-	2343	-	Quinolinate phosphoribosyl transferase, C-terminal	-
MD15G1285100	166.799	90.8194	156.861	302.374	315.686	490	138.16	369.353	-1.42013	4.47075e-07	1.54441e-05	MD15G1285100	Chr15	25929489	25930541	+	1053	-	Protein kinase domain	Pkinase
MD05G1146600	317.028	433.367	357.643	603.8	729.062	878.655	369.346	737.173	-0.99602	4.55851e-07	1.57305e-05	MD05G1146600	Chr05	27721801	27723793	-	1194	-	Toll/interleukin-1 receptor homology (TIR) domain	TIR
MD00G1023600	17.674	23.692	26.1435	71.0911	102.213	67.8916	22.5032	80.3987	-1.83544	4.57302e-07	1.57638e-05	MD00G1023600	Chr00	3929608	3937138	+	2764	-	Protein kinase domain	Pkinase
MD02G1010800	30.9295	30.6022	12.5489	75.8305	92.2635	128.896	24.6935	98.9965	-2.0026	4.59636e-07	1.58275e-05	MD02G1010800	Chr02	698591	702248	+	2210	-	CALMODULIN-BINDING PROTEIN60	-
MD01G1209200	16.5694	27.6407	33.4637	63.508	238.8	109.217	25.8913	137.175	-2.40386	4.60665e-07	1.58461e-05	MD01G1209200	Chr01	30342951	30344108	+	735	-	Heavy metal-associated domain, HMA	HMA
MD13G1239100	60.7545	45.4097	107.711	204.742	223.422	194.819	71.2918	207.661	-1.54382	4.79145e-07	1.64122e-05	MD13G1239100	Chr13	24320203	24321656	-	1233	-	WRKY domain	WRKY
MD01G1117400	92.7886	57.2557	23.0063	183.889	216.186	269.599	57.6836	223.224	-1.95467	4.87114e-07	1.66501e-05	MD01G1117400	Chr01	23124793	23127048	-	2256	-	ABC-2 type transporter	ABC2_membrane
MD16G1041900	1.10463	0.987168	6.27444	34.1237	28.9454	43.2932	2.78874	35.4541	-3.66879	4.92138e-07	1.68041e-05	MD16G1041900	Chr16	2949505	2957478	+	1461	-	-	-
MD05G1076000	646.207	601.185	850.187	1179.16	1364.96	1255.5	699.193	1266.54	-0.857322	4.93728e-07	1.68407e-05	MD05G1076000	Chr05	16290360	16296580	-	1875	-	RNA recognition motif domain	RRM_1
MD15G1404800	57.4406	37.5124	37.6466	74.8826	233.372	290.261	44.1999	199.505	-2.17613	5.13355e-07	1.74734e-05	MD15G1404800	Chr15	50567140	50569542	-	2403	-	Protein kinase domain	Pkinase
MD17G1081400	206.565	284.304	176.73	674.891	371.768	622.832	222.533	556.497	-1.32116	5.24513e-07	1.77973e-05	MD17G1081400	Chr17	6800954	6807648	+	3351	-	Serine-threonine/tyrosine-protein kinase, catalytic domain	Pkinase_Tyr
MD10G1105100	32.0342	44.4226	39.7381	93.8402	123.018	106.265	38.7316	107.708	-1.47284	5.35193e-07	1.81407e-05	MD10G1105100	Chr10	17199981	17200277	+	297	-	-	-
MD00G1045300	530.221	555.776	555.288	835.083	929.871	841.266	547.095	868.74	-0.667139	5.41212e-07	1.83256e-05	MD00G1045300	Chr00	8300193	8303425	-	1459	-	-	C2
MD17G1063600	6.62776	16.7819	23.0063	67.2996	84.1226	61.988	15.472	71.1367	-2.19462	5.53601e-07	1.87061e-05	MD17G1063600	Chr17	5182329	5184899	-	2571	-	Serine-threonine/tyrosine-protein kinase, catalytic domain	Pkinase_Tyr
MD03G1200500	170.113	218.164	254.115	402.849	404.331	460.482	214.13	422.554	-0.979412	5.73913e-07	1.93723e-05	MD03G1200500	Chr03	27405491	27409849	-	2182	-	Protein kinase domain	Pkinase
MD16G1181900	13.2555	19.7434	38.6924	99.5275	106.736	78.7149	23.8971	94.9929	-1.98923	5.98649e-07	2.01444e-05	MD16G1181900	Chr16	15603320	15608032	-	1228	-	Dienelactone hydrolase	-
MD05G1217300	3.31388	0	0	36.0195	26.2318	34.4378	1.10463	32.2297	-4.9344	6.09423e-07	2.04645e-05	MD05G1217300	Chr05	34805912	34807324	+	1413	-	S-locus glycoprotein domain	B_lectin
MD11G1004100	1.10463	4.93584	17.7776	45.4983	55.1772	159.398	7.93935	86.6911	-3.44384	6.39574e-07	2.14326e-05	MD11G1004100	Chr11	351846	354820	-	1258	-	Haem peroxidase	-
MD05G1138700	240.809	184.6	237.383	406.641	384.431	451.627	220.931	414.233	-0.907818	6.48777e-07	2.17186e-05	MD05G1138700	Chr05	26910797	26915910	+	1944	-	Glycosyl transferase, family 13	-
MD17G1155400	1106.84	1031.59	990.316	1512.82	1668.88	1877.35	1042.91	1686.35	-0.693328	6.50507e-07	2.17541e-05	MD17G1155400	Chr17	14794405	14801326	-	2829	-	Serine-threonine/tyrosine-protein kinase, catalytic domain	Pkinase_Tyr
MD06G1161700	912.422	1004.94	2104.03	3655.98	4462.11	2839.64	1340.46	3652.58	-1.4462	6.51973e-07	2.17807e-05	MD06G1161700	Chr06	30257320	30261427	+	2732	-	Protein kinase domain	Pkinase
MD15G1236800	68.4869	82.9221	90.9794	183.889	157.391	225.321	80.7961	188.867	-1.2228	6.6293e-07	2.21013e-05	MD15G1236800	Chr15	19489266	19492012	-	1490	-	Bifunctional nuclease domain	-
MD07G1023700	36.4527	38.4995	28.235	109.954	110.354	80.6828	34.3957	100.33	-1.54473	6.73239e-07	2.2399e-05	MD07G1023700	Chr07	1953346	1955148	-	1803	-	NB-ARC	NB-ARC
MD11G1021300	39.7666	53.3071	46.0126	114.694	132.063	109.217	46.3621	118.658	-1.35355	6.76991e-07	2.25008e-05	MD11G1021300	Chr11	1833349	1834214	+	866	-	Protein kinase domain	Pkinase
MD09G1027400	361.213	461.995	636.856	980.109	1029.37	962.29	486.688	990.59	-1.02495	6.95146e-07	2.301e-05	MD09G1027400	Chr09	1702725	1716429	+	10229	-	-	-
MD01G1158800	3.31388	0.987168	2.09148	32.228	27.1363	29.5181	2.13084	29.6275	-3.81954	7.10478e-07	2.34634e-05	MD01G1158800	Chr01	26546774	26549743	+	1989	-	Cation/H+ exchanger	Na_H_Exchanger
MD06G1017300	189.996	182.626	225.88	480.576	426.04	320.763	199.501	409.126	-1.03669	7.1178e-07	2.34634e-05	MD06G1017300	Chr06	2107354	2111993	-	2982	-	Sodium/solute symporter	-
MD11G1107800	4.41851	6.91017	8.36592	48.3419	41.609	33.4538	6.56487	41.1349	-2.64231	7.12457e-07	2.34634e-05	MD11G1107800	Chr11	9508604	9516136	-	6007	-	Protein kinase domain	Pkinase
MD06G1147900	497.082	510.366	540.648	1145.99	861.126	809.78	516.032	938.965	-0.863581	7.19336e-07	2.36659e-05	MD06G1147900	Chr06	29014123	29020012	+	3434	-	Bromodomain	Bromodomain
MD15G1436500	29.8249	16.7819	31.3722	91.9445	95.8817	72.8113	25.993	86.8791	-1.74694	7.25778e-07	2.38537e-05	MD15G1436500	Chr15	53651165	53655331	-	1974	-	Cytochrome P450	p450
MD09G1098900	6.62776	6.91017	15.6861	55.925	56.9863	42.3093	9.74135	51.7402	-2.40972	7.33998e-07	2.40751e-05	MD09G1098900	Chr09	7224365	7226875	-	2511	-	Protein kinase domain	Pkinase
MD06G1002100	598.708	508.391	680.777	896.695	1383.05	1755.34	595.959	1345.03	-1.17444	7.3502e-07	2.40843e-05	MD06G1002100	Chr06	233511	235391	+	1527	-	Basic-leucine zipper domain	bZIP_1
MD11G1110600	71.8007	105.627	113.986	253.084	219.804	196.787	97.1378	223.225	-1.19839	7.56428e-07	2.46901e-05	MD11G1110600	Chr11	9781190	9784691	-	1957	-	-	-
MD02G1185200	363.422	294.176	425.616	643.611	739.012	632.671	361.071	671.765	-0.89649	7.56548e-07	2.46901e-05	MD02G1185200	Chr02	16809135	16809575	-	441	-	Ribosomal protein L26/L24, eukaryotic/archaeal	KOW
MD16G1006700	26.511	31.5894	35.5552	86.2572	83.218	102.329	31.2185	90.6015	-1.5346	7.72797e-07	2.51698e-05	MD16G1006700	Chr16	508884	510765	-	1410	-	Oxoglutarate/iron-dependent dioxygenase	2OG-FeII_Oxy
MD05G1163300	70.6961	60.2172	17.7776	182.941	164.627	218.434	49.5636	188.667	-1.92921	7.81788e-07	2.53862e-05	MD05G1163300	Chr05	29213006	29214728	-	984	-	dCTP pyrophosphatase 1	-
MD17G1278100	5.52313	6.91017	4.18296	32.228	40.7045	39.3575	5.53876	37.43	-2.75245	7.88725e-07	2.55859e-05	MD17G1278100	Chr17	33812003	33814316	+	1656	-	WRKY domain	WRKY
MD13G1004200	60.7545	39.4867	51.2413	124.172	126.636	127.912	50.4941	126.24	-1.32598	8.12698e-07	2.6311e-05	MD13G1004200	Chr13	250231	256028	-	1446	-	Peptidase S10, serine carboxypeptidase	Peptidase_S10
MD13G1213100	8.83701	5.92301	0	22.7491	90.4544	61.988	4.92001	58.3972	-3.57669	8.19481e-07	2.65042e-05	MD13G1213100	Chr13	19977428	19978117	+	690	-	DNA-binding domain	AP2
MD14G1023600	60.7545	57.2557	52.287	151.661	170.959	110.201	56.7657	144.274	-1.34737	8.20778e-07	2.65197e-05	MD14G1023600	Chr14	2120506	2121378	-	873	-	-	-
MD16G1027500	141.392	108.588	147.449	281.521	242.418	277.47	132.477	267.136	-1.01312	8.29283e-07	2.67413e-05	MD16G1027500	Chr16	1935669	1941362	+	1395	-	Peptidase S10, serine carboxypeptidase	Peptidase_S10
MD05G1237200	82.847	76.9991	53.3327	164.931	164.627	165.301	71.0596	164.953	-1.21559	8.39586e-07	2.70467e-05	MD05G1237200	Chr05	36834852	36837714	+	2863	-	Leucine-rich repeat	-
MD17G1287500	67.3822	74.0376	56.47	143.13	145.632	230.241	65.9633	173.001	-1.38934	8.52643e-07	2.73716e-05	MD17G1287500	Chr17	34673835	34679547	+	2640	-	Amine oxidase	Amino_oxidase
MD10G1036100	93.8933	130.306	119.214	236.97	270.459	215.482	114.471	240.97	-1.07232	8.57518e-07	2.7488e-05	MD10G1036100	Chr10	4738453	4743030	+	1913	-	-	Choline_kinase
MD01G1045200	700.333	550.84	736.201	1270.16	1081.83	1107.91	662.458	1153.3	-0.800337	8.75736e-07	2.80443e-05	MD01G1045200	Chr01	14522072	14523633	-	982	-	-	-
MD10G1303400	2.20925	6.91017	4.18296	25.5928	43.4181	44.2771	4.43413	37.7627	-3.07303	8.81116e-07	2.81888e-05	MD10G1303400	Chr10	38987977	38989402	+	1062	-	-	-
MD14G1091900	484.931	472.853	616.987	913.757	868.362	903.254	524.924	895.124	-0.77	9.01691e-07	2.87903e-05	MD14G1091900	Chr14	13685645	13692106	+	1489	-	Homeobox domain-like	Myb_DNA-binding
MD03G1060900	491.559	557.75	514.504	907.122	1301.64	832.41	521.271	1013.72	-0.959644	9.12059e-07	2.90927e-05	MD03G1060900	Chr03	4930368	4932639	-	1178	-	Ribosomal protein S4e, central region	Ribosomal_S4e
MD15G1278700	238.599	153.011	243.657	416.12	422.422	465.402	211.756	434.648	-1.03892	9.14972e-07	2.91507e-05	MD15G1278700	Chr15	24627955	24633536	+	2794	-	Protein kinase domain	Pkinase
MD02G1063800	127.032	137.216	150.587	295.739	237.895	274.518	138.278	269.384	-0.961187	9.15674e-07	2.91507e-05	MD02G1063800	Chr02	5130370	5137825	+	3748	-	Toll/interleukin-1 receptor homology (TIR) domain	TIR
MD13G1132800	43.0804	63.1787	132.809	270.146	263.222	240.08	79.6894	257.816	-1.69299	9.21596e-07	2.93105e-05	MD13G1132800	Chr13	10105509	10109473	+	1254	-	NUDIX hydrolase domain-like	NUDIX
MD02G1187200	568.883	595.262	543.785	858.78	890.976	1038.05	569.31	929.27	-0.70652	9.67597e-07	3.06535e-05	MD02G1187200	Chr02	17063200	17064601	-	727	-	-	-
MD06G1038900	155.752	139.191	200.782	321.332	322.018	324.699	165.242	322.683	-0.966108	9.79098e-07	3.09574e-05	MD06G1038900	Chr06	4982305	4983424	-	684	-	-	-
MD10G1044900	100.521	95.7553	107.711	184.837	209.854	217.45	101.329	204.047	-1.01016	1.01949e-06	3.21407e-05	MD10G1044900	Chr10	6027463	6030271	+	2758	-	Protein kinase domain	Pkinase
MD16G1095700	291.621	237.907	324.179	586.738	454.986	702.531	284.569	581.418	-1.03091	1.02574e-06	3.23065e-05	MD16G1095700	Chr16	6650224	6652752	-	1323	-	-	-
MD02G1042000	51.9175	75.0248	70.0646	127.016	190.859	179.076	65.6689	165.65	-1.33252	1.03545e-06	3.25506e-05	MD02G1042000	Chr02	3445851	3449773	-	2951	-	Toll/interleukin-1 receptor homology (TIR) domain	TIR
MD11G1313200	9.94164	15.7947	28.235	72.9868	62.4135	90.5222	17.9904	75.3075	-2.06142	1.0355e-06	3.25506e-05	MD11G1313200	Chr11	42577417	42579672	+	952	-	Zinc finger, C3HC4 RING-type	zf-C3HC4
MD01G1206100	0	1.97434	2.09148	38.8631	27.1363	22.6305	1.35527	29.5433	-4.41608	1.04371e-06	3.2777e-05	MD01G1206100	Chr01	30161921	30163548	+	1075	-	-	-
MD10G1021800	50.8128	39.4867	40.7839	123.225	119.4	96.4258	43.6945	113.017	-1.37425	1.08031e-06	3.38607e-05	MD10G1021800	Chr10	2699870	2700808	+	592	-	-	-
MD15G1191200	104.94	81.9349	164.181	258.772	330.159	279.438	117.019	289.456	-1.30774	1.08258e-06	3.38993e-05	MD15G1191200	Chr15	15027688	15034723	-	4273	-	WD40-repeat-containing domain	U-box
MD16G1180000	5.52313	6.91017	1.04574	47.3941	26.2318	44.2771	4.49302	39.301	-3.12242	1.11176e-06	3.47461e-05	MD16G1180000	Chr16	15448962	15450029	-	1068	-	S-adenosylmethionine decarboxylase	SAM_decarbox
MD05G1084000	429.7	498.52	450.714	737.451	882.835	716.306	459.645	778.864	-0.76066	1.1524e-06	3.59123e-05	MD05G1084000	Chr05	17640031	17640468	-	438	-	Ribosomal protein S9	-
MD07G1001800	94.9979	122.409	118.169	217.065	269.554	212.53	111.858	233.05	-1.05794	1.16241e-06	3.61897e-05	MD07G1001800	Chr07	235867	251143	+	4686	-	Glycosyl transferase, family 48	DUF605
MD13G1026500	98.3118	171.767	183.004	364.934	313.877	355.201	151.028	344.671	-1.18823	1.17298e-06	3.64837e-05	MD13G1026500	Chr13	1921024	1925268	-	2323	-	Multicopper oxidase, type 2	-
MD01G1207000	1064.86	1039.49	1063.52	1542.2	1650.79	1516.25	1055.96	1569.75	-0.572155	1.18375e-06	3.67482e-05	MD01G1207000	Chr01	30242148	30248763	+	5018	-	-	-
MD13G1255000	13.2555	7.89734	8.36592	75.8305	81.4089	26.5663	9.83959	61.2686	-2.64612	1.18778e-06	3.68382e-05	MD13G1255000	Chr13	27678402	27679845	-	935	-	-	-
MD17G1230100	195.519	182.626	223.788	317.54	430.563	415.221	200.644	387.775	-0.951	1.20353e-06	3.72555e-05	MD17G1230100	Chr17	27813167	27817007	+	1832	-	Heat shock factor (HSF)-type, DNA-binding	HSF_DNA-bind
MD03G1186100	0	1.97434	1.04574	21.8013	20.8045	61.0041	1.00669	34.5366	-5.05693	1.21236e-06	3.7493e-05	MD03G1186100	Chr03	25354730	25358156	-	1943	-	S-locus glycoprotein domain	B_lectin
MD15G1287300	18.7787	34.5509	54.3785	114.694	115.782	127.912	35.9027	119.462	-1.73089	1.23739e-06	3.82309e-05	MD15G1287300	Chr15	26365198	26366819	-	1369	-	WRKY domain	WRKY
MD02G1318700	9.94164	19.7434	11.5031	63.508	69.6499	46.245	13.7294	59.801	-2.1153	1.24068e-06	3.82961e-05	MD02G1318700	Chr02	37305111	37307268	-	1552	-	Homeobox domain-like	Homeobox
MD05G1262600	180.054	91.8066	61.6987	257.824	354.581	541.165	111.186	384.523	-1.79183	1.27336e-06	3.92674e-05	MD05G1262600	Chr05	39744110	39745841	-	1638	-	Cytochrome P450	p450
MD07G1056600	74.01	99.704	128.626	245.501	229.754	209.578	100.78	228.278	-1.17821	1.29679e-06	3.99142e-05	MD07G1056600	Chr07	5196361	5199394	-	2838	-	NB-ARC	NB-ARC
MD05G1231700	13.2555	7.89734	8.36592	55.925	56.0817	35.4217	9.83959	49.1428	-2.32899	1.34957e-06	4.13816e-05	MD05G1231700	Chr05	36486492	36490037	+	2727	-	Serine-threonine/tyrosine-protein kinase, catalytic domain	Pkinase_Tyr
MD15G1345400	172.322	115.499	125.489	271.094	270.459	392.591	137.77	311.381	-1.17772	1.36024e-06	4.16696e-05	MD15G1345400	Chr15	40475439	40477069	-	1065	-	-	-
MD02G1012400	181.159	140.178	207.057	416.12	369.054	304.036	176.131	363.07	-1.04493	1.36252e-06	4.17001e-05	MD02G1012400	Chr02	777632	780034	-	1600	-	Major facilitator, sugar transporter-like	Sugar_tr
MD01G1033000	426.386	316.881	546.922	892.904	789.667	886.527	430.063	856.366	-0.994129	1.37341e-06	4.19543e-05	MD01G1033000	Chr01	11477132	11479608	-	1680	-	UDP-glucuronosyl/UDP-glucosyltransferase	UDPGT
MD01G1078000	46.3943	63.1787	37.6466	105.215	141.109	160.382	49.0732	135.568	-1.46303	1.41235e-06	4.30223e-05	MD01G1078000	Chr01	18445739	18447924	-	1224	-	WRKY domain	WRKY
MD07G1078500	9.94164	4.93584	1.04574	36.9674	45.2272	39.3575	5.30774	40.5173	-2.94668	1.42197e-06	4.3179e-05	MD07G1078500	Chr07	7569777	7577175	+	2321	-	Mechanosensitive ion channel MscS	-
MD10G1085100	94.9979	80.9478	104.574	200.003	172.768	226.305	93.5066	199.692	-1.09502	1.42281e-06	4.3179e-05	MD10G1085100	Chr10	12498622	12499812	+	1191	-	-	-
MD00G1118600	80.6378	79.9606	65.8816	155.452	158.295	251.888	75.4933	188.545	-1.31956	1.44999e-06	4.39218e-05	MD00G1118600	Chr00	25336856	25341355	+	2000	-	Heat shock factor (HSF)-type, DNA-binding	HSF_DNA-bind
MD05G1293800	110.463	151.037	121.306	280.573	264.127	765.503	127.602	436.734	-1.7739	1.48319e-06	4.48855e-05	MD05G1293800	Chr05	42645518	42650003	-	2032	-	Serine-threonine/tyrosine-protein kinase, catalytic domain	Pkinase_Tyr
MD10G1271900	58.5452	72.0633	74.2475	122.277	199	194.819	68.2853	172.032	-1.33179	1.48653e-06	4.49446e-05	MD10G1271900	Chr10	36363551	36364671	+	978	-	-	-
MD15G1095000	389.933	392.893	256.206	691.953	606.044	960.322	346.344	752.773	-1.11968	1.50035e-06	4.53204e-05	MD15G1095000	Chr15	6640605	6644030	-	891	-	-	-
MD16G1160500	61.8591	92.7938	163.135	272.99	406.14	269.599	105.929	316.243	-1.57734	1.51258e-06	4.56473e-05	MD16G1160500	Chr16	13069155	13070015	-	731	-	Bet v I/Major latex protein	-
MD13G1213400	6.62776	9.87168	25.0978	64.4559	138.395	51.1647	13.8657	84.6719	-2.60983	1.53754e-06	4.61859e-05	MD13G1213400	Chr13	20070938	20076392	+	2048	-	Major facilitator, sugar transporter-like	Sugar_tr
MD02G1176600	241.913	232.972	132.809	465.41	385.336	557.892	202.565	469.546	-1.21267	1.58139e-06	4.73717e-05	MD02G1176600	Chr02	15604750	15608178	-	2700	-	Protein kinase domain	Pkinase
MD15G1166000	1.10463	0	4.18296	31.2801	27.1363	28.5342	1.76253	28.9835	-4.0532	1.66414e-06	4.95761e-05	MD15G1166000	Chr15	12475774	12477182	-	904	-	-	-
MD15G1440100	672.718	443.238	400.518	891.956	1036.61	1393.25	505.491	1107.27	-1.13174	1.71988e-06	5.09562e-05	MD15G1440100	Chr15	54015183	54018099	+	1496	-	-	-
MD04G1167700	41.9758	38.4995	71.1103	82.4656	276.79	264.679	50.5286	207.978	-2.04163	1.74156e-06	5.15514e-05	MD04G1167700	Chr04	25792146	25794577	-	2022	-	WRKY domain	WRKY
MD15G1159800	291.621	191.511	393.198	590.53	658.508	716.306	292.11	655.115	-1.16593	1.7868e-06	5.28423e-05	MD15G1159800	Chr15	11950827	11953962	+	1797	-	Homeobox KN domain	Coprinus_mating
MD11G1157000	3.31388	4.93584	1.04574	26.5407	23.5181	57.0683	3.09849	35.709	-3.51556	1.79514e-06	5.30407e-05	MD11G1157000	Chr11	15099491	15100853	-	874	-	-	-
MD11G1216400	88.3701	104.64	61.6987	202.847	170.959	320.763	84.9029	231.523	-1.44551	1.90133e-06	5.59747e-05	MD11G1216400	Chr11	31582108	31587222	-	1960	-	Glycosyl transferase, family 31	Galactosyl_T
MD09G1066500	123.718	130.306	89.9336	211.377	242.418	312.892	114.653	255.562	-1.15559	1.90887e-06	5.61457e-05	MD09G1066500	Chr09	4525302	4528060	-	2543	-	Exocyst complex component Exo70	Exo70
MD04G1018100	36.4527	51.3327	82.6135	135.547	181.813	166.285	56.7996	161.215	-1.5036	1.91105e-06	5.61589e-05	MD04G1018100	Chr04	2085155	2085493	-	339	-	-	-
MD00G1185500	146.915	172.754	186.142	289.104	313.877	408.334	168.604	337.105	-0.998291	1.92285e-06	5.64546e-05	MD00G1185500	Chr00	44143714	44145252	-	945	-	-	-
MD17G1123700	69.5915	65.1531	90.9794	254.032	162.818	154.478	75.2413	190.443	-1.34015	1.97022e-06	5.77777e-05	MD17G1123700	Chr17	10755189	10757621	-	2265	-	Nonaspanin (TM9SF)	-
MD05G1148700	38.6619	58.2429	41.8296	109.006	119.4	122.008	46.2448	116.805	-1.33264	2.01936e-06	5.8966e-05	MD05G1148700	Chr05	27984237	27985851	-	603	-	-	-
MD13G1008500	166.799	176.703	152.678	290.999	303.022	290.261	165.393	294.761	-0.833348	2.01985e-06	5.8966e-05	MD13G1008500	Chr13	518804	526029	+	2863	-	Arf GTPase activating protein	PH
MD10G1337700	854.981	927.938	957.898	1479.64	1314.3	1389.32	913.606	1394.42	-0.609749	2.02099e-06	5.8966e-05	MD10G1337700	Chr10	41379617	41380917	-	715	-	Heavy metal-associated domain, HMA	-
MD17G1127900	335.807	266.535	288.624	500.481	520.113	767.47	296.989	596.021	-1.00521	2.06567e-06	6.01044e-05	MD17G1127900	Chr17	11244544	11245916	+	694	-	-	-
MD11G1140000	417.549	384.008	209.148	662.569	736.299	1128.58	336.902	842.481	-1.32228	2.06991e-06	6.01739e-05	MD11G1140000	Chr11	13007255	13014466	-	5081	-	-	-
MD05G1362400	19.8833	8.88451	36.6009	62.5601	107.641	149.558	21.7896	106.586	-2.29343	2.10118e-06	6.10281e-05	MD05G1362400	Chr05	47755983	47758015	+	1264	-	-	-
MD15G1107400	444.06	451.136	489.406	727.973	809.567	688.756	461.534	742.098	-0.685405	2.17346e-06	6.29587e-05	MD15G1107400	Chr15	7503992	7505137	-	1146	-	Kelch repeat type 1	Kelch_1
MD16G1220200	19.8833	8.88451	14.6404	48.3419	53.3681	112.169	14.4694	71.2929	-2.3067	2.18455e-06	6.32234e-05	MD16G1220200	Chr16	21950603	21951167	-	481	-	-	-
MD07G1235500	64.0684	48.3712	42.8753	167.775	151.963	100.362	51.7716	140.033	-1.43858	2.18752e-06	6.3253e-05	MD07G1235500	Chr07	30851428	30853752	-	2325	-	-	-
MD05G1135000	35.3481	53.3071	62.7444	116.589	140.204	131.847	50.4665	129.547	-1.35731	2.19466e-06	6.3403e-05	MD05G1135000	Chr05	26331155	26334585	-	1939	-	Serine-threonine/tyrosine-protein kinase, catalytic domain	Pkinase_Tyr
MD04G1045900	162.38	138.203	180.913	281.521	341.013	292.229	160.499	304.921	-0.927188	2.19789e-06	6.34398e-05	MD04G1045900	Chr04	5325125	5327065	-	682	-	Ribosomal protein L38e	-
MD13G1132700	408.712	388.944	509.275	712.807	904.544	723.193	435.644	780.181	-0.841053	2.21e-06	6.37328e-05	MD13G1132700	Chr13	10096597	10097951	+	789	-	-	-
MD09G1042400	913.526	888.451	847.049	1277.74	1345.96	1303.72	883.009	1309.14	-0.568254	2.23407e-06	6.41989e-05	MD09G1042400	Chr09	2747846	2750245	+	2400	-	Protein kinase domain	Pkinase
MD14G1092700	3400.04	3290.23	3140.36	4428.5	5154.09	5486.43	3276.88	5023.01	-0.616236	2.24216e-06	6.43745e-05	MD14G1092700	Chr14	13843912	13845565	-	747	-	EF-hand domain	-
MD17G1257900	69.5915	83.9093	38.6924	156.4	158.295	211.546	64.0644	175.414	-1.45129	2.25581e-06	6.4652e-05	MD17G1257900	Chr17	31837313	31837777	+	465	-	EF-hand domain	-
MD03G1070200	1234.97	1028.63	1249.66	1694.81	1925.77	2031.83	1171.09	1884.14	-0.686301	2.29371e-06	6.55645e-05	MD03G1070200	Chr03	5728208	5734228	+	2699	-	Protein kinase domain	Pkinase
MD03G1262800	323.656	360.316	407.839	575.364	726.349	609.057	363.937	636.923	-0.807358	2.33597e-06	6.67137e-05	MD03G1262800	Chr03	34882576	34884578	-	749	-	Ribosomal protein L23/L15e core domain	Ribosomal_S24e
MD12G1006400	1.10463	0.987168	0	33.1758	23.5181	32.4699	0.697265	29.7213	-5.41562	2.38022e-06	6.76511e-05	MD12G1006400	Chr12	758151	759139	-	321	-	-	-
MD03G1246000	1.10463	1.97434	3.13722	33.1758	42.5136	15.743	2.07206	30.4775	-3.87325	2.38129e-06	6.76511e-05	MD03G1246000	Chr03	33305724	33307548	+	1326	-	F-box domain	F-box
MD00G1110200	120.404	136.229	71.1103	271.094	227.041	266.647	109.248	254.927	-1.22147	2.43862e-06	6.92193e-05	MD00G1110200	Chr00	23067459	23068130	+	672	-	-	C2
MD10G1260700	0	0	0	13.2703	9.94998	37.3896	0	20.2033	-6.71346	2.44464e-06	6.93297e-05	MD10G1260700	Chr10	35436330	35437308	-	642	-	-	Zim
MD02G1026000	29.8249	46.3969	52.287	93.8402	123.018	150.542	42.8363	122.467	-1.51195	2.46524e-06	6.98426e-05	MD02G1026000	Chr02	1949917	1950871	-	713	-	-	-
MD06G1034600	1003	924.976	897.245	1558.32	1433.7	2242.39	941.741	1744.8	-0.889563	2.46703e-06	6.98426e-05	MD06G1034600	Chr06	4308089	4313209	+	1899	-	Arf GTPase activating protein	-
MD02G1232700	377.782	307.996	233.2	583.895	549.058	632.671	306.326	588.541	-0.942614	2.47116e-06	6.98852e-05	MD02G1232700	Chr02	27895826	27899832	+	2123	-	-	-
MD07G1254500	848.353	648.569	622.215	1418.03	1050.18	1575.28	706.379	1347.83	-0.932317	2.49906e-06	7.05036e-05	MD07G1254500	Chr07	32184709	32188974	+	2533	-	Beta-fructofuranosidase	-
MD17G1052800	133.66	180.652	181.959	313.749	302.118	482.129	165.423	365.998	-1.14398	2.57407e-06	7.23681e-05	MD17G1052800	Chr17	4137109	4139393	-	1531	-	-	-
MD01G1177200	445.165	465.943	543.785	801.907	1111.68	773.374	484.964	895.655	-0.8853	2.61034e-06	7.32611e-05	MD01G1177200	Chr01	27797664	27798401	+	738	-	DNA-binding domain	AP2
MD05G1285400	112.672	89.8323	123.397	187.68	259.604	245.984	108.634	231.09	-1.09048	2.64831e-06	7.42625e-05	MD05G1285400	Chr05	41912877	41914153	+	914	-	Ribosomal protein 50S-L18Ae/60S-L20/60S-L18A	-
MD14G1215200	794.227	864.759	701.692	1128.93	1420.13	1622.51	786.892	1390.52	-0.821165	2.65154e-06	7.42888e-05	MD14G1215200	Chr14	29875720	29878184	+	1419	-	Reversibly glycosylated polypeptide family	-
MD08G1242200	32.0342	44.4226	20.9148	91.9445	108.545	92.49	32.4572	97.6599	-1.58611	2.69919e-06	7.54935e-05	MD08G1242200	Chr08	30780154	30785762	-	2074	-	-	-
MD13G1161600	226.448	206.318	183.004	329.863	382.622	383.735	205.257	365.407	-0.832642	2.85096e-06	7.93966e-05	MD13G1161600	Chr13	12730972	12731999	+	857	-	Bet v I/Major latex protein	-
MD11G1156500	373.364	366.239	478.949	630.341	910.876	745.824	406.184	762.347	-0.908579	2.87447e-06	7.99827e-05	MD11G1156500	Chr11	15065356	15067627	-	1291	-	-	-
MD14G1119600	69.5915	65.1531	61.6987	214.221	133.872	135.783	65.4811	161.292	-1.3009	2.93654e-06	8.15003e-05	MD14G1119600	Chr14	19372007	19373641	+	957	-	Galactose mutarotase-like domain	Aldose_epim
MD15G1073900	14.3601	13.8203	18.8233	64.4559	39.7999	122.992	15.6679	75.7493	-2.27185	2.94953e-06	8.17735e-05	MD15G1073900	Chr15	5050457	5051518	+	718	-	-	-
MD16G1102900	6.62776	19.7434	18.8233	58.7686	96.7862	52.1486	15.0648	69.2345	-2.19307	3.0271e-06	8.34433e-05	MD16G1102900	Chr16	7204464	7204925	-	462	-	-	-
MD10G1154100	625.219	626.852	786.396	1102.39	1318.82	1050.84	679.489	1157.35	-0.768504	3.03832e-06	8.36812e-05	MD10G1154100	Chr10	24175771	24177692	+	921	-	Ribosomal protein L32e	-
MD00G1012100	3.31388	2.9615	5.2287	27.4885	42.5136	25.5823	3.83469	31.8615	-3.05814	3.04346e-06	8.37519e-05	MD00G1012100	Chr00	1486932	1490423	+	3088	-	Protein kinase domain	Pkinase
MD11G1113000	431.909	390.918	358.689	613.279	643.131	811.748	393.839	689.386	-0.807731	3.12697e-06	8.57594e-05	MD11G1113000	Chr11	10220888	10224736	+	1273	-	Small GTPase superfamily	Ras
MD07G1258600	12.1509	25.6664	31.3722	64.4559	116.686	81.6667	23.0632	87.6029	-1.92121	3.1415e-06	8.6085e-05	MD07G1258600	Chr07	32480136	32482993	+	2858	-	NB-ARC	NB-ARC
MD11G1248900	87.2655	76.9991	84.7049	173.462	152.868	184.98	82.9898	170.437	-1.03864	3.14641e-06	8.61469e-05	MD11G1248900	Chr11	36072057	36075490	-	1505	-	GDSL lipase/esterase	Lipase_GDSL
MD06G1226700	403.189	408.687	418.296	593.374	689.262	678.916	410.057	653.851	-0.673127	3.20383e-06	8.75501e-05	MD06G1226700	Chr06	35723414	35727104	-	1905	-	Methyltransferase type 11	Methyltransf_11
MD01G1142300	1759.67	1594.28	1244.43	2447.43	2497.45	2808.15	1532.79	2584.34	-0.753694	3.20844e-06	8.75501e-05	MD01G1142300	Chr01	25196543	25198490	-	1069	-	-	-
MD16G1198000	963.235	870.682	1040.51	1405.71	1669.79	1466.07	958.143	1513.85	-0.660232	3.23656e-06	8.81692e-05	MD16G1198000	Chr16	17766317	17768576	-	1094	-	Ribosomal protein S3Ae	-
MD03G1036900	440.746	307.996	178.822	709.015	709.162	819.619	309.188	745.932	-1.27121	3.28498e-06	8.92636e-05	MD03G1036900	Chr03	2939125	2943091	+	3858	-	Protein kinase domain	Pkinase
MD15G1027100	590.975	587.365	648.359	956.412	1176.81	899.318	608.9	1010.85	-0.731607	3.31278e-06	8.98685e-05	MD15G1027100	Chr15	1605871	1610128	+	3557	-	Serine-threonine/tyrosine-protein kinase, catalytic domain	Pkinase_Tyr
MD16G1135100	86.1609	140.178	131.763	238.866	305.736	238.113	119.367	260.905	-1.12623	3.34267e-06	9.06037e-05	MD16G1135100	Chr16	10370765	10377806	-	4452	-	ABC transporter type 1, transmembrane domain	ABC_membrane
MD09G1106400	43.0804	58.2429	47.0583	116.589	116.686	116.105	49.4605	116.46	-1.23244	3.35471e-06	9.07785e-05	MD09G1106400	Chr09	7706937	7707844	+	650	-	-	-
MD15G1208900	5.52313	7.89734	19.8691	43.6025	76.8862	55.1004	11.0965	58.5297	-2.39773	3.38925e-06	9.14844e-05	MD15G1208900	Chr15	16754154	16757315	+	1697	-	Myc-type, basic helix-loop-helix (bHLH) domain	HLH
MD03G1240900	53.0221	70.0889	55.4242	109.954	167.341	162.35	59.5117	146.548	-1.29808	3.40404e-06	9.18073e-05	MD03G1240900	Chr03	32595838	32600275	-	1835	-	Protein kinase domain	Pkinase
MD00G1077400	66.2776	44.4226	82.6135	163.036	181.813	136.767	64.4379	160.539	-1.31994	3.41891e-06	9.20845e-05	MD00G1077400	Chr00	15454994	15457183	-	2190	-	-	LRRNT_2
MD15G1202600	554.523	488.648	446.531	747.878	871.076	815.683	496.567	811.546	-0.709228	3.43349e-06	9.23713e-05	MD15G1202600	Chr15	16126506	16128552	-	762	-	-	-
MD02G1084100	110.463	102.665	180.913	311.853	347.345	249.92	131.347	303.039	-1.20681	3.44781e-06	9.26242e-05	MD02G1084100	Chr02	6598414	6602899	+	2733	-	Serine-threonine/tyrosine-protein kinase, catalytic domain	Pkinase_Tyr
MD01G1148700	3.31388	5.92301	2.09148	29.3843	29.8499	32.4699	3.77612	30.5681	-3.00451	3.65757e-06	9.77519e-05	MD01G1148700	Chr01	25741958	25744003	+	1374	-	UDP-glucuronosyl/UDP-glucosyltransferase	UDPGT
MD08G1107400	0	1.97434	1.04574	11.3746	18.9954	88.5543	1.00669	39.6414	-5.26034	3.69419e-06	9.86494e-05	MD08G1107400	Chr08	9428392	9429258	+	867	-	Homeobox domain-like	-
MD00G1065200	11.0463	20.7305	5.2287	66.3517	60.6044	49.1968	12.3352	58.7176	-2.24256	3.70549e-06	9.88698e-05	MD00G1065200	Chr00	12510020	12522363	+	2640	-	Cytochrome P450	p450
MD04G1011700	35.3481	62.1916	72.1561	123.225	229.754	150.542	56.5652	167.84	-1.5672	3.71371e-06	9.90078e-05	MD04G1011700	Chr04	1324708	1331182	-	3453	-	Toll/interleukin-1 receptor homology (TIR) domain	TIR
MD05G1015200	290.517	248.766	152.678	454.983	467.649	767.47	230.654	563.368	-1.28841	3.78492e-06	0.000100741	MD05G1015200	Chr05	2787007	2790795	-	1935	-	-	-
MD10G1038700	1160.96	1134.26	1073.97	1570.64	1678.83	1674.66	1123.06	1641.38	-0.547532	3.81143e-06	0.000101363	MD10G1038700	Chr10	5069381	5079394	-	6344	-	NB-ARC	NB-ARC
MD12G1156500	459.525	570.583	540.648	831.292	865.648	811.748	523.585	836.229	-0.674851	3.85111e-06	0.000102264	MD12G1156500	Chr12	23708856	23713295	+	1825	-	Sphingomyelin synthase-like domain	-
MD10G1219900	43.0804	31.5894	16.7318	111.85	74.1726	129.88	30.4672	105.301	-1.79102	3.85663e-06	0.000102314	MD10G1219900	Chr10	31772154	31789342	+	3000	-	ABC transporter type 1, transmembrane domain	ABC_tran
MD05G1020500	19.8833	14.8075	9.41166	35.0716	75.9817	108.233	14.7008	73.0954	-2.31632	3.87082e-06	0.000102607	MD05G1020500	Chr05	3493109	3494356	+	1248	-	U box domain	U-box
MD16G1159900	14.3601	2.9615	4.18296	33.1758	53.3681	55.1004	7.1682	47.2148	-2.73955	3.87799e-06	0.000102713	MD16G1159900	Chr16	12957582	12958061	-	480	-	Bet v I/Major latex protein	-
MD05G1325400	16.5694	14.8075	12.5489	30.3322	79.5999	120.04	14.6419	76.6574	-2.38863	3.92032e-06	0.000103412	MD05G1325400	Chr05	45157208	45158456	+	1055	-	-	-
MD10G1019200	186.682	257.651	179.867	389.579	400.713	374.88	208.067	388.391	-0.898969	3.92435e-06	0.000103435	MD10G1019200	Chr10	2428182	2435804	-	5275	-	Toll/interleukin-1 receptor homology (TIR) domain	TIR
MD13G1061100	176.74	193.485	225.88	459.722	296.69	535.261	198.702	430.558	-1.11472	4.05055e-06	0.000106552	MD13G1061100	Chr13	4298028	4302081	+	2780	-	PPM-type phosphatase domain	PP2C
MD17G1064200	146.915	112.537	139.083	280.573	315.686	217.45	132.845	271.236	-1.03199	4.05246e-06	0.000106552	MD17G1064200	Chr17	5206559	5209674	+	1902	-	COBRA, plant	-
MD05G1039400	4.41851	10.8588	2.09148	34.1237	63.3181	32.4699	5.78961	43.3039	-2.88956	4.06793e-06	0.000106786	MD05G1039400	Chr05	6635271	6637866	+	2596	-	Protein kinase domain	Pkinase
MD16G1098300	222.03	184.6	242.612	407.589	361.818	379.799	216.414	383.069	-0.824625	4.0717e-06	0.000106798	MD16G1098300	Chr16	6874027	6874569	+	494	-	-	-
MD15G1136300	43.0804	70.0889	79.4762	156.4	142.918	166.285	64.2152	155.201	-1.26972	4.10027e-06	0.000107461	MD15G1136300	Chr15	9950517	9959971	+	2660	-	Fungal lipase-like domain	Lipase_3
MD12G1028700	91.684	82.9221	82.6135	147.869	192.668	196.787	85.7399	179.108	-1.06357	4.21493e-06	0.000110199	MD12G1028700	Chr12	3188143	3190188	-	924	-	Ribosomal protein S11	-
MD09G1136900	122.614	123.396	189.279	285.312	293.072	306.004	145.096	294.796	-1.02262	4.24312e-06	0.000110758	MD09G1136900	Chr09	10609835	10615780	+	1749	-	N2227-like	-
MD17G1209300	215.402	178.677	212.285	342.185	364.531	341.426	202.122	349.381	-0.790892	4.26978e-06	0.000111275	MD17G1209300	Chr17	25412067	25412920	+	690	-	-	-
MD15G1216800	155.752	143.139	203.919	325.123	304.831	314.86	167.604	314.938	-0.91037	4.29612e-06	0.000111782	MD15G1216800	Chr15	17487703	17492271	+	3089	-	-	-
MD09G1233300	3151.5	2428.43	1619.85	5945.11	3890.44	5861.31	2399.93	5232.29	-1.1245	4.31855e-06	0.000112275	MD09G1233300	Chr09	29321677	29323725	-	1147	-	-	-
MD06G1124500	50.8128	55.2814	70.0646	137.443	161.009	116.105	58.7196	138.185	-1.23504	4.36747e-06	0.000113366	MD06G1124500	Chr06	26665659	26669755	-	2397	-	-	-
MD10G1157900	4.41851	21.7177	16.7318	70.1432	75.9817	53.1326	14.2893	66.4191	-2.20533	4.51323e-06	0.000116869	MD10G1157900	Chr10	24653893	24656125	-	1820	-	Cytochrome P450	p450
MD07G1302000	550.104	486.674	593.98	852.145	889.167	826.507	543.586	855.939	-0.655517	4.53205e-06	0.000117076	MD07G1302000	Chr07	36053781	36055645	+	910	-	Ribosomal protein L6, alpha-beta domain	-
MD17G1090100	0	0	0	7.58305	14.4727	34.4378	0	18.8312	-6.61263	4.54613e-06	0.000117347	MD17G1090100	Chr17	7443256	7452020	-	1897	-	Terpene synthase, metal-binding domain	-
MD14G1246200	18.7787	20.7305	39.7381	54.9771	141.109	123.976	26.4158	106.687	-2.01375	4.55636e-06	0.000117517	MD14G1246200	Chr14	32392146	32393518	+	1146	-	-	GRAM
MD15G1071400	507.024	497.533	528.099	725.129	1023.04	864.88	510.885	871.016	-0.769968	4.65367e-06	0.000119647	MD15G1071400	Chr15	4896621	4897463	+	843	-	Zinc finger C2H2-type	-
MD01G1085600	130.346	142.152	168.364	254.98	297.595	267.631	146.954	273.402	-0.895458	4.66954e-06	0.00011996	MD01G1085600	Chr01	19214783	19221254	-	4217	-	Armadillo-type fold	U-box
MD11G1166000	233.076	225.074	279.213	391.475	443.226	432.932	245.788	422.544	-0.781937	4.67596e-06	0.00012003	MD11G1166000	Chr11	17567711	17570259	-	716	-	Ribosomal protein S25	-
MD05G1096400	1388.52	1553.8	1815.4	2496.72	2641.27	2374.24	1585.91	2504.08	-0.658901	4.69382e-06	0.000120393	MD05G1096400	Chr05	20274792	20277423	+	1232	-	Leucine-rich repeat	LRRNT_2
MD00G1187500	129.241	113.524	148.495	243.605	288.549	227.289	130.42	253.148	-0.958224	4.79381e-06	0.00012283	MD00G1187500	Chr00	44446100	44455115	+	4498	-	Zinc finger, BED-type	zf-BED
MD17G1189100	299.354	451.136	390.061	699.536	627.753	730.081	380.184	685.79	-0.849741	4.88711e-06	0.000124858	MD17G1189100	Chr17	22550880	22553660	-	1492	-	-	-
MD07G1283900	908.003	853.9	819.86	1241.72	1257.32	1431.63	860.588	1310.22	-0.606427	4.9213e-06	0.000125632	MD07G1283900	Chr07	34656186	34659086	+	945	-	Ubiquitin-conjugating enzyme E2	UQ_con
MD17G1014400	139.183	119.447	157.907	232.231	288.549	427.028	138.846	315.936	-1.18618	4.94115e-06	0.00012604	MD17G1014400	Chr17	1194948	1196685	+	1243	-	-	ADK
MD02G1291300	26.511	65.1531	30.3265	109.954	113.973	230.241	40.6635	151.389	-1.8907	4.97006e-06	0.000126678	MD02G1291300	Chr02	34704506	34706909	+	1321	-	Annexin repeat	-
MD12G1053800	925.677	837.118	1021.69	1318.5	1686.07	1522.15	928.161	1508.91	-0.701316	4.99361e-06	0.000127079	MD12G1053800	Chr12	5999576	6001321	-	1141	-	Ribosomal protein L21e	-
MD15G1025600	41.9758	25.6664	4.18296	436.025	191.763	454.579	23.9417	360.789	-3.91493	5.17242e-06	0.00013122	MD15G1025600	Chr15	1497521	1499624	+	707	-	Homeobox domain-like	Myb_DNA-binding
MD05G1238600	155.752	122.409	163.135	258.772	265.936	317.811	147.099	280.84	-0.933898	5.23607e-06	0.000132625	MD05G1238600	Chr05	36981825	36983372	+	1548	-	Major facilitator, sugar transporter-like	Sugar_tr
MD05G1312700	553.418	508.391	442.348	856.884	854.794	739.92	501.386	817.2	-0.70524	5.24939e-06	0.000132859	MD05G1312700	Chr05	44336704	44343243	+	4419	-	Ubiquitin-conjugating enzyme E2	UQ_con
MD04G1233200	54.1267	64.1659	51.2413	109.006	198.095	132.831	56.5113	146.644	-1.37549	5.30988e-06	0.000134285	MD04G1233200	Chr04	31220105	31222969	+	2738	-	Protein kinase domain	Pkinase
MD07G1136600	270.634	267.522	277.121	450.243	432.372	425.061	271.759	435.892	-0.681752	5.43149e-06	0.000137041	MD07G1136600	Chr07	19898741	19905497	-	2137	-	Peptidase A22B, signal peptide peptidase	-
MD15G1021500	7.73239	2.9615	2.09148	15.1661	34.3727	100.362	4.26179	49.9668	-3.56334	5.43848e-06	0.000137111	MD15G1021500	Chr15	1244122	1250499	+	2769	-	Cytokinin dehydrogenase 1, FAD/cytokinin binding domain	FAD_binding_4
MD15G1035900	51.9175	58.2429	64.8359	109.954	169.15	136.767	58.3321	138.624	-1.24867	5.45026e-06	0.000137301	MD15G1035900	Chr15	2515652	2519958	+	2678	-	Protein kinase domain	Pkinase
MD15G1140000	273.947	269.497	331.5	495.742	545.44	453.595	291.648	498.259	-0.773094	5.46145e-06	0.000137476	MD15G1140000	Chr15	10291217	10300162	-	2698	-	-	-
MD10G1058000	40.8712	40.4739	33.4637	72.039	117.591	154.478	38.2696	114.703	-1.58308	5.62327e-06	0.000141112	MD10G1058000	Chr10	7854425	7857482	-	2159	-	Tetrapyrrole biosynthesis, glutamyl-tRNA reductase, N-terminal	-
MD13G1144300	239.704	219.151	264.572	433.182	402.522	384.719	241.142	406.808	-0.755035	5.67111e-06	0.000142105	MD13G1144300	Chr13	11215719	11223702	+	3471	-	CG-1 DNA-binding domain	CG-1
MD08G1196300	89.4748	69.1017	154.77	309.957	267.745	222.37	104.449	266.691	-1.35335	5.6716e-06	0.000142105	MD08G1196300	Chr08	25339688	25340656	-	969	-	-	-
MD07G1154700	467.257	463.969	381.695	674.891	694.69	765.503	437.64	711.695	-0.701385	5.71347e-06	0.000143044	MD07G1154700	Chr07	22427641	22432571	+	3694	-	P-type ATPase, transmembrane domain	E1-E2_ATPase
MD10G1276900	438.537	524.186	523.916	735.556	856.603	798.956	495.546	797.038	-0.685167	5.73336e-06	0.000143321	MD10G1276900	Chr10	36787693	36789620	-	892	-	Ribosomal protein L5 domain	-
MD15G1092100	0	4.93584	2.09148	28.4364	39.7999	20.6627	2.34244	29.633	-3.62575	5.73889e-06	0.000143349	MD15G1092100	Chr15	6392342	6395580	+	3048	-	Protein kinase domain	Pkinase
MD11G1186400	0	0	0	12.3225	17.1863	16.7269	0	15.4119	-6.32564	5.77365e-06	0.000144106	MD11G1186400	Chr11	25377767	25378414	-	648	-	-	-
MD09G1049700	1145.5	1000.99	1380.38	1748.84	2375.33	2011.17	1175.62	2045.11	-0.798968	5.95553e-06	0.000148418	MD09G1049700	Chr09	3311384	3313554	-	934	-	RNA-binding S4 domain	S4
MD13G1217700	237.495	252.715	231.109	412.328	373.577	542.149	240.439	442.685	-0.879724	5.99198e-06	0.000148759	MD13G1217700	Chr13	20878635	20883478	+	2675	-	Tetratricopeptide-like helical domain	-
MD15G1288500	79.5331	89.8323	130.717	229.387	207.141	204.659	100.028	213.729	-1.09477	5.99215e-06	0.000148759	MD15G1288500	Chr15	26574596	26577585	-	2582	-	Protein kinase domain	Pkinase
MD16G1170000	248.541	320.83	316.859	496.69	710.067	490.984	295.41	565.914	-0.937579	6.01036e-06	0.000149097	MD16G1170000	Chr16	14145857	14147232	+	602	-	-	-
MD16G1022100	7.73239	30.6022	28.235	96.6839	151.059	60.0201	22.1899	102.588	-2.20313	6.05668e-06	0.000150017	MD16G1022100	Chr16	1595345	1597543	+	1614	-	Pectinesterase, catalytic	-
MD15G1039500	12.1509	9.87168	14.6404	36.9674	67.8408	50.1808	12.221	51.663	-2.08329	6.06512e-06	0.000150112	MD15G1039500	Chr15	2783151	2784898	+	1208	-	WRKY domain	WRKY
MD14G1188700	85.0563	80.9478	116.077	166.827	244.227	208.595	94.0271	206.549	-1.13604	6.15044e-06	0.000152108	MD14G1188700	Chr14	28038549	28041908	+	2322	-	Fungal lipase-like domain	Lipase_3
MD12G1149800	15.4648	13.8203	21.9605	51.1856	54.2726	80.6828	17.0819	62.047	-1.86079	6.16197e-06	0.000152277	MD12G1149800	Chr12	23012766	23015244	+	1324	-	-	Aldo_ket_red
MD06G1124400	326.97	237.907	204.965	495.742	439.608	695.643	256.614	543.664	-1.08361	6.2523e-06	0.000154274	MD06G1124400	Chr06	26645912	26650494	+	1772	-	B3 DNA binding domain	B3
MD00G1024800	17.674	19.7434	44.9668	59.7165	298.499	101.345	27.4614	153.187	-2.48034	6.27247e-06	0.000154654	MD00G1024800	Chr00	4046820	4061053	-	2631	-	-	-
MD11G1070400	194.414	196.446	147.449	320.384	304.831	398.494	179.437	341.236	-0.926714	6.44904e-06	0.000158406	MD11G1070400	Chr11	6017899	6025291	-	5732	-	NB-ARC	NB-ARC
MD05G1260400	55.2313	51.3327	96.2081	178.202	172.768	148.574	67.5907	166.515	-1.30144	6.54771e-06	0.000160466	MD05G1260400	Chr05	39553171	39569185	-	3749	-	Protein kinase domain	Pkinase
MD09G1233700	93.8933	70.0889	96.2081	154.505	198.095	198.755	86.7301	183.785	-1.08544	6.56528e-06	0.000160775	MD09G1233700	Chr09	29363539	29366926	+	1652	-	Heat shock factor (HSF)-type, DNA-binding	HSF_DNA-bind
MD02G1226500	103.835	113.524	123.397	194.316	216.186	240.08	113.586	216.861	-0.932051	6.61901e-06	0.000161969	MD02G1226500	Chr02	26646662	26656800	-	2062	-	Dynamin central domain	-
MD09G1096000	40.8712	36.5252	63.7901	121.329	132.968	106.265	47.0622	120.187	-1.35406	6.66597e-06	0.00016275	MD09G1096000	Chr09	6924620	6927634	+	2258	-	Serine-threonine/tyrosine-protein kinase, catalytic domain	Pkinase_Tyr
MD09G1072200	3015.63	2669.3	2163.64	5047.47	3721.29	6560.89	2616.19	5109.88	-0.965804	6.81763e-06	0.000166203	MD09G1072200	Chr09	4964673	4969705	-	2672	-	Cellulose synthase	-
MD11G1270500	910.212	813.426	717.378	1180.11	1317.92	1460.16	813.672	1319.4	-0.697511	6.84511e-06	0.000166623	MD11G1270500	Chr11	38612414	38614215	-	1713	-	RmlD-like substrate binding domain	-
MD12G1143300	447.374	382.034	527.053	723.233	740.821	919.981	452.154	794.678	-0.813707	6.991e-06	0.000169919	MD12G1143300	Chr12	22251358	22256150	+	1709	-	-	-
MD07G1097300	145.811	103.653	151.632	248.345	246.036	319.779	133.699	271.387	-1.02253	7.1502e-06	0.000172883	MD07G1097300	Chr07	10680866	10681952	-	1020	-	-	-
MD08G1042500	45.2897	56.2686	75.2933	124.172	142.918	144.639	58.9505	137.243	-1.21766	7.56291e-06	0.000182318	MD08G1042500	Chr08	3122758	3129739	-	1890	-	NB-ARC	NB-ARC
MD15G1062300	308.191	338.599	361.826	547.875	508.354	558.876	336.205	538.368	-0.678601	7.64568e-06	0.00018404	MD15G1062300	Chr15	4265410	4268239	+	1284	-	Snf7 family	ESCRT-III
MD09G1071100	113.777	109.576	83.6592	178.202	211.663	290.261	102.337	226.709	-1.14711	7.88489e-06	0.000189237	MD09G1071100	Chr09	4915968	4917731	+	860	-	-	-
MD08G1086600	0	0.987168	2.09148	27.4885	23.5181	20.6627	1.02622	23.8898	-4.52108	7.94054e-06	0.000190292	MD08G1086600	Chr08	7202802	7203742	-	839	-	-	-
MD08G1041800	173.426	290.227	313.722	494.794	586.144	501.808	259.125	527.582	-1.02466	8.30795e-06	0.000197783	MD08G1041800	Chr08	3079789	3083263	-	2737	-	NB-ARC	NB-ARC
MD14G1081500	565.569	985.194	588.752	1157.36	1647.17	1687.45	713.171	1497.33	-1.06951	8.35261e-06	0.0001987	MD14G1081500	Chr14	9354456	9356010	-	746	-	-	-
MD10G1047000	72.9054	102.665	104.574	162.088	240.609	209.578	93.3816	204.092	-1.12644	8.40585e-06	0.00019982	MD10G1047000	Chr10	6278923	6281858	-	2786	-	Serine-threonine/tyrosine-protein kinase, catalytic domain	Pkinase_Tyr
MD17G1132400	1063.76	1057.26	941.166	1424.67	1541.34	1712.05	1020.73	1559.35	-0.611271	8.41342e-06	0.000199854	MD17G1132400	Chr17	11768399	11772044	-	2291	-	FAD/NAD(P)-binding domain	Amino_oxidase
MD16G1256300	149.125	153.998	173.593	291.947	265.031	276.486	158.905	277.822	-0.805639	8.44566e-06	0.000200473	MD16G1256300	Chr16	29578858	29580917	-	1473	-	Serine-threonine/tyrosine-protein kinase, catalytic domain	Pkinase_Tyr
MD16G1001100	507.024	396.841	509.275	832.24	691.976	953.434	471.047	825.883	-0.810328	8.75145e-06	0.000206825	MD16G1001100	Chr16	63429	66701	-	2472	-	Oligopeptide transporter, OPT superfamily	OPT
MD09G1162700	0	0	0	14.2182	6.33181	31.486	0	17.3453	-6.49321	8.88966e-06	0.000209786	MD09G1162700	Chr09	13218642	13219654	-	886	-	-	-
MD10G1006900	70.6961	57.2557	54.3785	129.86	155.582	119.056	60.7768	134.833	-1.15237	9.16632e-06	0.000215991	MD10G1006900	Chr10	1036685	1039515	-	1985	-	Toll/interleukin-1 receptor homology (TIR) domain	TIR
MD14G1172100	72.9054	62.1916	74.2475	115.641	189.05	182.028	69.7815	162.24	-1.21844	9.17607e-06	0.000215991	MD14G1172100	Chr14	26572433	26574549	-	2029	-	-	-
MD00G1112500	36.4527	23.692	20.9148	62.5601	98.5953	86.5864	27.0198	82.5806	-1.61675	9.22938e-06	0.000217014	MD00G1112500	Chr00	23677049	23679547	-	1623	-	Haem peroxidase	-
MD00G1020200	45.2897	47.3841	52.287	111.85	127.541	96.4258	48.3203	111.939	-1.21261	9.24009e-06	0.000217109	MD00G1020200	Chr00	3704501	3706040	+	857	-	WD40-repeat-containing domain	-
MD02G1026100	140.288	171.767	144.312	247.397	285.836	391.607	152.122	308.28	-1.01749	9.32425e-06	0.000218454	MD02G1026100	Chr02	1950873	1955056	-	3078	-	Toll/interleukin-1 receptor homology (TIR) domain	TIR
MD16G1014800	201.042	273.445	327.317	538.396	615.994	433.916	267.268	529.436	-0.985748	9.51415e-06	0.000222582	MD16G1014800	Chr16	1137645	1140861	-	1861	-	Zinc finger C2H2-type	-
MD13G1021200	19.8833	10.8588	17.7776	54.0292	58.7954	54.1165	16.1732	55.647	-1.78996	9.57879e-06	0.000223933	MD13G1021200	Chr13	1529240	1534892	-	1566	-	Serine-threonine/tyrosine-protein kinase, catalytic domain	Pkinase_Tyr
MD06G1058200	9.94164	6.91017	10.4574	33.1758	35.2772	70.8434	9.10307	46.4322	-2.35293	9.6051e-06	0.000224386	MD06G1058200	Chr06	9023530	9028483	+	1993	-	-	-
MD05G1256300	119.3	161.896	176.73	259.719	413.377	298.133	152.642	323.743	-1.0841	9.78001e-06	0.000227817	MD05G1256300	Chr05	38744751	38748169	+	2886	-	BTB/POZ domain	BTB
MD04G1011900	3108.42	2690.03	3015.91	4110.01	4842.93	4208.3	2938.12	4387.08	-0.57853	9.91303e-06	0.000230255	MD04G1011900	Chr04	1342274	1345372	-	727	-	Transcription factor, GTP-binding domain	GTP_EFTU
MD01G1148900	1314.51	1164.86	1226.65	1766.85	2237.84	1803.56	1235.34	1936.08	-0.648559	9.9411e-06	0.000230741	MD01G1148900	Chr01	25762867	25766020	-	1997	-	Ribosomal protein L10P	-
MD11G1054600	66.2776	65.1531	35.5552	115.641	140.204	185.964	55.6619	147.27	-1.40324	1.00889e-05	0.000233172	MD11G1054600	Chr11	4648045	4655247	-	5065	-	NB-ARC	NB-ARC
MD13G1127700	813.005	769.991	739.338	1072.05	1220.23	1167.93	774.111	1153.41	-0.575519	1.03919e-05	0.000239383	MD13G1127700	Chr13	9642298	9643786	+	993	-	-	-
MD07G1203700	2024.78	1728.53	1788.22	3520.43	2500.16	3056.11	1847.18	3025.57	-0.711946	1.0395e-05	0.000239383	MD07G1203700	Chr07	28135803	28137761	+	1613	-	PPM-type phosphatase domain	PP2C
MD13G1113700	32.0342	51.3327	50.1955	113.746	110.354	101.345	44.5208	108.482	-1.28117	1.07091e-05	0.000245932	MD13G1113700	Chr13	8258462	8260934	+	1770	-	AMP-dependent synthetase/ligase	AMP-binding
MD09G1184000	365.631	271.471	150.587	625.601	515.59	730.081	262.563	623.757	-1.24879	1.08005e-05	0.000247506	MD09G1184000	Chr09	15860579	15862370	-	1308	-	Homeobox domain-like	Myb_DNA-binding
MD17G1136800	11.0463	17.769	30.3265	90.0487	113.068	45.2611	19.7139	82.7926	-2.06899	1.08207e-05	0.000247725	MD17G1136800	Chr17	12241071	12244543	+	2720	-	-	-
MD17G1013000	243.018	209.28	296.99	395.266	458.604	499.84	249.763	451.237	-0.853744	1.08795e-05	0.000248665	MD17G1013000	Chr17	1118674	1121601	+	2436	-	Chloride channel, core	Voltage_CLC
MD12G1051100	91.684	112.537	126.535	188.628	288.549	219.418	110.252	232.199	-1.07415	1.09838e-05	0.000250644	MD12G1051100	Chr12	5783020	5807714	-	6466	-	Tetratricopeptide-like helical domain	S1
MD08G1106900	1.10463	11.846	7.32018	32.228	42.5136	56.0844	6.75694	43.6086	-2.66997	1.13867e-05	0.000258928	MD08G1106900	Chr08	9387087	9388921	+	1689	-	-	-
MD06G1197300	150.229	117.473	94.1166	203.794	263.222	359.137	120.606	275.384	-1.19183	1.15251e-05	0.000261342	MD06G1197300	Chr06	33132835	33136528	+	1695	-	Signal transduction response regulator, receiver domain	Response_reg
MD11G1117700	936.723	842.054	797.9	1204.76	1388.47	1312.57	858.892	1301.93	-0.600443	1.16111e-05	0.000262743	MD11G1117700	Chr11	10659172	10664260	+	3573	-	P-type ATPase, transmembrane domain	E1-E2_ATPase
MD01G1062500	78.4285	49.3584	74.2475	135.547	183.622	143.655	67.3448	154.275	-1.19964	1.17216e-05	0.000264873	MD01G1062500	Chr01	16645607	16648827	+	3110	-	Leucine-rich repeat	LRRNT_2
MD17G1049900	1525.49	1510.37	1613.58	2164.01	2597.85	2180.4	1549.81	2314.09	-0.578489	1.20592e-05	0.000271747	MD17G1049900	Chr17	3683236	3685352	-	903	-	RNA-binding S4 domain	S4
MD08G1235100	261.797	316.881	271.892	463.514	434.181	515.583	283.523	471.093	-0.731262	1.22764e-05	0.000275924	MD08G1235100	Chr08	30268127	30284515	+	2444	-	-	-
MD05G1291500	473.885	471.866	600.255	836.979	820.421	808.796	515.335	822.065	-0.673773	1.2378e-05	0.000277967	MD05G1291500	Chr05	42292938	42300850	-	3715	-	-	NIF
MD01G1153100	7.73239	13.8203	9.41166	35.0716	44.3226	54.1165	10.3215	44.5036	-2.0998	1.2417e-05	0.00027865	MD01G1153100	Chr01	26139950	26142370	-	2421	-	Protein kinase domain	Pkinase
MD17G1150300	41.9758	27.6407	63.7901	85.3093	151.963	191.868	44.4689	143.047	-1.68708	1.25802e-05	0.000281921	MD17G1150300	Chr17	13829145	13835292	-	1284	-	-	DnaJ
MD02G1249400	15.4648	10.8588	6.27444	25.5928	86.8362	63.9559	10.866	58.795	-2.44074	1.26429e-05	0.00028313	MD02G1249400	Chr02	29989416	29991352	+	1794	-	Protein kinase domain	Pkinase
MD00G1116400	82.847	67.1274	40.7839	199.055	152.868	131.847	63.5861	161.257	-1.34425	1.2721e-05	0.000284487	MD00G1116400	Chr00	24622426	24624999	+	1080	-	Homeobox domain-like	Myb_DNA-binding
MD06G1146000	64.0684	32.5765	69.0188	137.443	140.204	137.751	55.2212	138.466	-1.33031	1.28581e-05	0.000287357	MD06G1146000	Chr06	28845205	28847249	-	1679	-	Cytochrome P450	p450
MD11G1313600	30.9295	36.5252	50.1955	92.8923	89.5498	124.96	39.2168	102.467	-1.38341	1.29142e-05	0.000288213	MD11G1313600	Chr11	42597648	42600287	+	1346	-	Zinc finger, C3HC4 RING-type	zf-C3HC4
MD12G1147300	146.915	103.653	120.26	337.446	344.631	182.028	123.609	288.035	-1.22248	1.29612e-05	0.00028902	MD12G1147300	Chr12	22601732	22609308	-	2005	-	Legume lectin domain	Pkinase
MD17G1012400	254.064	233.959	321.042	455.931	606.949	438.836	269.688	500.572	-0.892986	1.29682e-05	0.00028902	MD17G1012400	Chr17	1099972	1102214	+	953	-	Ribosomal protein L22/L17	-
MD01G1017900	6405.73	6012.84	5946.08	9420.99	7937.37	9937.76	6121.55	9098.71	-0.571751	1.32601e-05	0.000294918	MD01G1017900	Chr01	7781438	7797571	+	2909	-	-	ABC1
MD01G1035100	39.7666	38.4995	67.9731	144.078	96.7862	148.574	48.7464	129.813	-1.4124	1.34344e-05	0.000298183	MD01G1035100	Chr01	11928882	11934218	-	1733	-	-	-
MD05G1357900	70.6961	75.0248	51.2413	131.755	135.682	165.301	65.654	144.246	-1.13444	1.34867e-05	0.00029914	MD05G1357900	Chr05	47339339	47341951	-	1614	-	Rho protein GDP-dissociation inhibitor	-
MD11G1251900	1516.65	1494.57	1288.35	1969.7	2198.95	2355.54	1433.19	2174.73	-0.601585	1.35469e-05	0.000300064	MD11G1251900	Chr11	36427094	36429642	-	1370	-	PPM-type phosphatase domain	PP2C
MD04G1161300	89.4748	45.4097	133.855	235.074	251.463	232.209	89.5797	239.582	-1.4213	1.38275e-05	0.000306071	MD04G1161300	Chr04	25206898	25210008	+	3111	-	Leucine-rich repeat	LRRNT_2
MD12G1158400	50.8128	45.4097	49.1498	96.6839	110.354	119.056	48.4574	108.698	-1.16639	1.39628e-05	0.000308857	MD12G1158400	Chr12	23893508	23896073	+	1885	-	-	PfkB
MD12G1190400	619.696	442.251	534.373	796.22	945.248	1284.04	532.107	1008.5	-0.922775	1.41747e-05	0.000312741	MD12G1190400	Chr12	27318629	27322875	+	2188	-	Protein kinase domain	Pkinase
MD06G1217800	0	0	0	12.3225	10.8545	18.6948	0	13.9573	-6.18095	1.42036e-05	0.000313115	MD06G1217800	Chr06	34987031	34987810	+	780	-	-	-
MD05G1121500	212.088	212.241	211.239	325.123	364.531	349.297	211.856	346.317	-0.709155	1.42648e-05	0.000314251	MD05G1121500	Chr05	24411815	24414395	+	1433	-	Basic-leucine zipper domain	bZIP_2
MD17G1172700	987.536	1007.9	1162.86	1569.69	1733.11	1483.78	1052.77	1595.52	-0.599948	1.44025e-05	0.000316855	MD17G1172700	Chr17	17810856	17813663	+	1368	-	DEAD/DEAH box helicase domain	DEAD
MD07G1174700	2770.4	3091.81	2330.95	5172.59	3979.09	4220.1	2731.06	4457.26	-0.70662	1.44584e-05	0.00031787	MD07G1174700	Chr07	25310390	25314225	+	1486	-	Major intrinsic protein	-
MD01G1134200	0	0	0	13.2703	8.14089	22.6305	0	14.6806	-6.25296	1.45028e-05	0.000318629	MD01G1134200	Chr01	24375179	24377455	-	1779	-	Glycoside hydrolase family 17	Glyco_hydro_17
MD10G1266800	723.531	696.941	704.829	1010.44	1005.85	1051.83	708.433	1022.71	-0.529747	1.46949e-05	0.000322196	MD10G1266800	Chr10	35979340	35985832	-	3196	-	UBA-like	-
MD11G1111600	368.945	286.279	289.67	553.563	473.076	594.298	314.965	540.312	-0.779223	1.48429e-05	0.000325221	MD11G1111600	Chr11	9874413	9876109	-	1606	-	-	-
MD14G1164900	602.022	510.366	646.267	938.402	982.335	855.041	586.218	925.259	-0.659035	1.48585e-05	0.000325345	MD14G1164900	Chr14	25886704	25887277	+	574	-	Ribosomal protein L26/L24, eukaryotic/archaeal	KOW
MD08G1040300	970.967	915.105	1000.77	1338.41	1386.67	1418.84	962.282	1381.3	-0.521632	1.51341e-05	0.000330933	MD08G1040300	Chr08	2984113	2986993	+	2134	-	-	-
MD13G1019100	8.83701	13.8203	20.9148	52.1335	56.9863	50.1808	14.5241	53.1002	-1.86672	1.58249e-05	0.000343264	MD13G1019100	Chr13	1203699	1208780	+	2130	-	-	-
MD13G1042600	969.862	900.297	981.95	1389.59	1386.67	1882.27	950.703	1552.84	-0.707758	1.58579e-05	0.000343291	MD13G1042600	Chr13	2960973	2963265	-	1855	-	DNA-binding domain	AP2
MD01G1061400	681.555	633.762	676.594	927.976	1027.56	1269.28	663.97	1074.94	-0.69502	1.58802e-05	0.000343546	MD01G1061400	Chr01	16504512	16510997	+	3688	-	Protein kinase domain	Pkinase
MD16G1054000	87.2655	68.1146	71.1103	144.078	193.572	142.671	75.4968	160.107	-1.08739	1.61876e-05	0.000349729	MD16G1054000	Chr16	3817655	3824220	-	3891	-	DNA-directed RNA polymerase, phage-type	-
MD12G1107700	167.903	149.062	203.919	291.947	303.927	437.852	173.628	344.575	-0.988696	1.63665e-05	0.000353125	MD12G1107700	Chr12	16982241	16983044	+	730	-	-	-
MD06G1035300	159.066	170.78	156.861	256.876	310.259	275.502	162.236	280.879	-0.791762	1.64916e-05	0.000355351	MD06G1035300	Chr06	4443885	4444598	-	714	-	-	-
MD02G1030600	12.1509	12.8332	4.18296	26.5407	57.8908	71.8274	9.72235	52.0863	-2.42022	1.65784e-05	0.000356985	MD02G1030600	Chr02	2392016	2393109	-	989	-	-	-
MD09G1172500	46.3943	51.3327	50.1955	93.8402	137.491	111.185	49.3075	114.172	-1.21125	1.66567e-05	0.000358197	MD09G1172500	Chr09	14568546	14574475	-	2812	-	Armadillo-type fold	-
MD07G1056200	71.8007	95.7553	125.489	253.084	178.195	212.53	97.6816	214.603	-1.13386	1.67072e-05	0.000359045	MD07G1056200	Chr07	5161930	5165035	-	2997	-	NB-ARC	NB-ARC
MD03G1152000	12.1509	22.7049	24.052	45.4983	73.2681	95.4418	19.6359	71.4027	-1.85688	1.67395e-05	0.000359501	MD03G1152000	Chr03	17214279	17215130	+	852	-	Ribonuclease H-like domain	CAF1
MD05G1072500	13.2555	32.5765	55.4242	121.329	110.354	113.153	33.7521	114.945	-1.76429	1.68637e-05	0.000361331	MD05G1072500	Chr05	15277747	15281218	-	1657	-	B3 DNA binding domain	B3
MD07G1146800	792.017	780.85	769.665	1519.45	1358.62	1027.23	780.844	1301.77	-0.73756	1.70702e-05	0.000363955	MD07G1146800	Chr07	21376507	21377925	+	1419	-	UDP-glucuronosyl/UDP-glucosyltransferase	UDPGT
MD05G1050600	1413.92	1338.6	1494.36	2113.77	1894.11	2220.74	1415.63	2076.21	-0.552475	1.7165e-05	0.000365737	MD05G1050600	Chr05	8755836	8767302	+	3048	-	Cation/H+ exchanger	Na_H_Exchanger
MD10G1086000	45.2897	24.6792	43.9211	95.736	91.3589	108.233	37.9633	98.4426	-1.37908	1.72443e-05	0.000367185	MD10G1086000	Chr10	12643214	12644656	+	1443	-	WD40-repeat-containing domain	-
MD02G1029700	392.143	405.726	339.865	612.331	690.167	550.02	379.245	617.506	-0.703565	1.75778e-05	0.000373551	MD02G1029700	Chr02	2298137	2302230	+	1091	-	YABBY protein	YABBY
MD03G1259000	20.9879	4.93584	4.18296	47.3941	43.4181	83.6346	10.0356	58.1489	-2.54879	1.76777e-05	0.000375429	MD03G1259000	Chr03	34615077	34615421	+	345	-	Chlorophyllase	-
MD05G1049700	482.722	453.11	446.531	637.924	737.203	819.619	460.788	731.582	-0.666982	1.79997e-05	0.000381518	MD05G1049700	Chr05	8624874	8628021	+	2122	-	Heat shock protein 70 family	HSP70
MD17G1155900	229.762	219.151	218.56	426.546	372.672	328.635	222.491	375.951	-0.757299	1.85609e-05	0.000392405	MD17G1155900	Chr17	14897477	14901578	-	3431	-	Protein kinase domain	Pkinase
MD05G1016700	131.451	171.767	156.861	282.469	249.654	290.261	153.36	274.128	-0.835866	1.85617e-05	0.000392405	MD05G1016700	Chr05	2932359	2937878	-	1852	-	-	-
MD10G1236700	459.525	367.226	465.354	631.289	723.635	745.824	430.702	700.249	-0.701854	1.86442e-05	0.000393894	MD10G1236700	Chr10	33314867	33318366	+	3002	-	BTB/POZ domain	BTB
MD00G1021600	30.9295	25.6664	34.5094	72.039	90.4544	74.7792	30.3684	79.0908	-1.38361	1.87719e-05	0.000396075	MD00G1021600	Chr00	3775548	3776147	+	316	-	-	-
MD07G1275200	88.3701	80.9478	119.214	167.775	201.713	223.354	96.1774	197.614	-1.0392	1.89683e-05	0.000399184	MD07G1275200	Chr07	34039384	34041177	-	960	-	Citrate transporter-like domain	-
MD10G1288100	1.10463	6.91017	1.04574	30.3322	40.7045	19.6787	3.02018	30.2385	-3.29505	1.91856e-05	0.000403232	MD10G1288100	Chr10	37735299	37735718	+	420	-	Glutaredoxin	-
MD04G1201000	115.986	86.8708	314.768	487.211	488.454	595.282	172.541	523.649	-1.60185	1.97323e-05	0.000412852	MD04G1201000	Chr04	28726838	28729005	-	1129	-	-	-
MD15G1042500	2.20925	4.93584	6.27444	36.9674	36.1818	19.6787	4.47318	30.9426	-2.78259	1.98153e-05	0.000414323	MD15G1042500	Chr15	2965150	2967108	+	1959	-	Legume lectin domain	Pkinase
MD05G1241100	139.183	151.037	142.221	233.179	250.559	355.201	144.147	279.646	-0.954924	1.98658e-05	0.000414844	MD05G1241100	Chr05	37168475	37172789	+	2091	-	Isopropylmalate dehydrogenase-like domain	-
MD03G1053100	683.764	668.313	852.278	1203.81	1204.85	1064.62	734.785	1157.76	-0.656106	1.98983e-05	0.000415255	MD03G1053100	Chr03	4245629	4248061	+	991	-	Ribosomal protein S26e	-
MD03G1182000	94.9979	107.601	142.221	193.368	316.59	234.177	114.94	248.045	-1.1098	2.0069e-05	0.000418279	MD03G1182000	Chr03	24890797	24893750	+	2762	-	Protein kinase domain	Pkinase
MD06G1014200	57.4406	47.3841	52.287	94.7881	127.541	132.831	52.3705	118.387	-1.1783	2.01206e-05	0.000419088	MD06G1014200	Chr06	1803847	1807377	+	1706	-	-	-
MD03G1244000	9.94164	2.9615	9.41166	40.7589	55.1772	26.5663	7.43827	40.8341	-2.47057	2.02245e-05	0.00042098	MD03G1244000	Chr03	32859135	32859638	+	504	-	Leucine-rich repeat	-
MD10G1290400	62.9637	60.2172	52.287	100.475	141.109	158.414	58.4893	133.333	-1.18884	2.02474e-05	0.000421188	MD10G1290400	Chr10	37888270	37889088	+	819	-	DNA-binding domain	AP2
MD15G1379500	74.01	83.9093	117.123	199.055	244.227	160.382	91.6807	201.221	-1.13433	2.03375e-05	0.00042252	MD15G1379500	Chr15	46703183	46707399	+	1478	-	-	-
MD05G1005900	139.183	139.191	173.593	232.231	295.786	311.908	150.655	279.975	-0.893958	2.04495e-05	0.000424575	MD05G1005900	Chr05	1483427	1485598	-	1574	-	Longin-like domain	-
MD13G1009500	140.288	81.9349	93.0709	196.211	214.377	274.518	105.098	228.369	-1.12201	2.05767e-05	0.000426671	MD13G1009500	Chr13	610514	613932	-	1789	-	-	Aldo_ket_red
MD08G1242000	489.35	501.481	563.654	887.217	810.471	726.145	518.162	807.944	-0.64092	2.11142e-05	0.000436701	MD08G1242000	Chr08	30768271	30772701	+	1970	-	Ribosomal protein L3	-
MD09G1011700	454.002	476.802	448.622	635.08	796.903	722.209	459.809	718.064	-0.64309	2.18117e-05	0.000448961	MD09G1011700	Chr09	765612	767804	+	937	-	Ribosomal protein L22/L17	-
MD07G1018200	325.865	361.303	261.435	506.168	515.59	707.45	316.201	576.403	-0.865543	2.18176e-05	0.000448961	MD07G1018200	Chr07	1565487	1570948	+	1571	-	Sterol methyltransferase C-terminal	Methyltransf_11
MD14G1215300	110.463	98.7168	184.05	252.136	265.031	400.462	131.077	305.877	-1.22239	2.18855e-05	0.000450074	MD14G1215300	Chr14	29884331	29887872	-	2312	-	Transcription factor, SBP-box	SBP
MD02G1308100	502.605	551.827	627.444	898.591	840.321	844.217	560.625	861.043	-0.618756	2.19674e-05	0.000451472	MD02G1308100	Chr02	36343190	36348399	+	4467	-	-	-
MD12G1208500	37.5573	70.0889	60.6529	124.172	123.923	149.558	56.0997	132.551	-1.23566	2.22672e-05	0.00045619	MD12G1208500	Chr12	28791096	28794761	+	2520	-	CALMODULIN-BINDING PROTEIN60	-
MD04G1033000	177.845	155.973	158.952	266.355	267.745	329.619	164.257	287.906	-0.809911	2.23431e-05	0.000457456	MD04G1033000	Chr04	3744178	3749619	+	1580	-	Myc-type, basic helix-loop-helix (bHLH) domain	HLH
MD05G1289000	87.2655	104.64	104.574	210.43	172.768	180.06	98.8264	187.753	-0.924351	2.23705e-05	0.000457728	MD05G1289000	Chr05	42164570	42168729	+	3865	-	Protein kinase domain	Pkinase
MD07G1222600	2.20925	0	0	18.9576	20.8045	29.5181	0.736418	23.0934	-5.03967	2.25007e-05	0.000460103	MD07G1222600	Chr07	29965848	29968630	-	1223	-	Oxoglutarate/iron-dependent dioxygenase	2OG-FeII_Oxy
MD05G1309900	1274.74	1199.41	1336.46	2309.99	2027.08	1677.61	1270.2	2004.89	-0.658632	2.25151e-05	0.000460108	MD05G1309900	Chr05	44048006	44051708	-	3528	-	Protein kinase domain	Pkinase
MD13G1034900	953.293	800.593	883.65	1316.61	1232.89	1540.84	879.179	1363.45	-0.633176	2.25368e-05	0.000460262	MD13G1034900	Chr13	2455566	2458479	+	2769	-	PB1 domain	-
MD15G1348800	372.259	319.842	267.709	794.324	428.754	781.246	319.937	668.108	-1.06225	2.25588e-05	0.00046042	MD15G1348800	Chr15	41327111	41332181	+	1552	-	GDSL lipase/esterase	Lipase_GDSL
MD05G1206700	427.491	492.597	385.878	646.455	700.117	906.205	435.322	750.926	-0.785932	2.29847e-05	0.000467644	MD05G1206700	Chr05	33585726	33589537	-	3395	-	-	-
MD12G1087300	640.684	599.211	645.222	865.415	1061.03	1434.58	628.372	1120.34	-0.83416	2.31106e-05	0.00046991	MD12G1087300	Chr12	10720456	10721127	-	672	-	EF-hand domain	-
MD08G1084500	202.147	85.8836	159.998	331.758	311.163	382.751	149.343	341.891	-1.19717	2.35629e-05	0.000477205	MD08G1084500	Chr08	7000965	7002453	-	1372	-	-	-
MD03G1245700	3.31388	3.94867	3.13722	27.4885	35.2772	17.7109	3.46659	26.8255	-2.95102	2.35725e-05	0.000477205	MD03G1245700	Chr03	33294140	33296250	+	423	-	-	-
MD06G1145000	111.567	72.0633	37.6466	232.231	203.522	168.253	73.7591	201.335	-1.45118	2.35869e-05	0.000477205	MD06G1145000	Chr06	28785311	28788301	-	2395	-	Serine-threonine/tyrosine-protein kinase, catalytic domain	Pkinase_Tyr
MD09G1162600	0	0	0	11.3746	9.04544	19.6787	0	13.3662	-6.118	2.36035e-05	0.000477243	MD09G1162600	Chr09	13211209	13215313	-	1716	-	-	-
MD04G1203000	156.857	235.933	243.657	409.485	513.781	341.426	212.149	421.564	-0.98995	2.3782e-05	0.000480237	MD04G1203000	Chr04	28868555	28872258	-	2129	-	Zinc finger C2H2-type	-
MD06G1189100	6.62776	8.88451	15.6861	38.8631	64.2226	36.4056	10.3995	46.4971	-2.15989	2.38351e-05	0.000480431	MD06G1189100	Chr06	32608598	32612425	+	2298	-	WRKY domain	WRKY
MD07G1198700	1593.98	1510.37	955.806	2503.35	2104.87	3421.15	1353.38	2676.46	-0.983699	2.39856e-05	0.000482864	MD07G1198700	Chr07	27698599	27701463	-	1726	-	Glycoside hydrolase family 17	Glyco_hydro_17
MD05G1097200	275.052	215.203	275.03	434.13	503.831	387.671	255.095	441.877	-0.794063	2.41564e-05	0.000486002	MD05G1097200	Chr05	20318765	20319957	+	884	-	-	-
MD07G1054900	236.39	244.818	291.761	380.1	445.94	481.145	257.656	435.728	-0.757702	2.42854e-05	0.000487992	MD07G1054900	Chr07	5074711	5080885	+	4291	-	P-type ATPase, C-terminal	E1-E2_ATPase
MD12G1262900	565.569	493.584	534.373	814.23	972.385	748.776	531.175	845.13	-0.670713	2.44509e-05	0.000490107	MD12G1262900	Chr12	32955248	32957239	-	661	-	-	-
MD02G1037600	37.5573	22.7049	43.9211	105.215	70.5544	122.008	34.7278	99.2591	-1.51729	2.44686e-05	0.000490107	MD02G1037600	Chr02	2845302	2847142	+	1635	-	-	-
MD02G1026300	38.6619	29.615	11.5031	70.1432	84.1226	131.847	26.5934	95.3711	-1.84404	2.46399e-05	0.000492981	MD02G1026300	Chr02	1982069	1982989	+	837	-	-	-
MD11G1075900	15.4648	15.7947	26.1435	60.6644	66.0317	53.1326	19.1343	59.9429	-1.64807	2.47435e-05	0.000494748	MD11G1075900	Chr11	6457237	6460036	-	2055	-	Phosphoesterase	Phosphoesterase
MD01G1216400	59.6498	64.1659	60.6529	121.329	114.877	155.462	61.4896	130.556	-1.08458	2.56858e-05	0.000512328	MD01G1216400	Chr01	30935820	30939537	-	2780	-	-	DnaJ
MD02G1249300	13.2555	12.8332	20.9148	37.9152	88.6453	56.0844	15.6678	60.8816	-1.9599	2.58522e-05	0.000515015	MD02G1249300	Chr02	29985416	29988661	-	1959	-	Protein kinase domain	Pkinase
MD14G1167000	131.451	152.024	164.181	232.231	272.268	309.94	149.219	271.48	-0.862302	2.61009e-05	0.000518696	MD14G1167000	Chr14	26000624	26004121	-	1503	-	Zinc finger, TAZ-type	zf-TAZ
MD11G1156600	86.1609	113.524	149.541	215.169	336.49	224.338	116.409	258.666	-1.15154	2.62085e-05	0.000520198	MD11G1156600	Chr11	15067629	15068836	-	583	-	-	-
MD07G1037000	22.0925	25.6664	19.8691	57.8207	63.3181	68.8756	22.5427	63.3381	-1.4882	2.6284e-05	0.000521378	MD07G1037000	Chr07	3041621	3045379	+	1479	-	Seven-in-absentia protein, TRAF-like domain	-
MD08G1179500	291.621	255.676	312.676	510.908	407.045	585.442	286.658	501.132	-0.805779	2.65148e-05	0.000525313	MD08G1179500	Chr08	22105863	22111604	-	1572	-	-	CRAL_TRIO_N
MD05G1197600	3.31388	0	0	10.4267	29.8499	37.3896	1.10463	25.8887	-4.61024	2.65603e-05	0.000525574	MD05G1197600	Chr05	32455785	32457548	-	1053	-	Homeobox domain-like	Myb_DNA-binding
MD01G1134700	9.94164	30.6022	30.3265	69.1953	98.5953	73.7952	23.6234	80.5286	-1.76275	2.67675e-05	0.000529028	MD01G1134700	Chr01	24437036	24441384	+	1133	-	Protein kinase domain	Pkinase
MD07G1195500	123.718	128.332	143.266	261.615	202.618	397.51	131.772	287.248	-1.12321	2.69327e-05	0.000531969	MD07G1195500	Chr07	27428591	27432207	-	908	-	Ubiquitin-conjugating enzyme E2	UQ_con
MD05G1034300	213.193	192.498	235.291	381.048	318.399	382.751	213.661	360.733	-0.755699	2.73826e-05	0.000539871	MD05G1034300	Chr05	5474667	5486437	-	2625	-	-	Exo_endo_phos
MD15G1157900	228.658	205.331	209.148	416.12	303.927	562.812	214.379	427.619	-0.995821	2.74026e-05	0.000539937	MD15G1157900	Chr15	11731549	11737671	-	2825	-	-	-
MD13G1077200	1313.4	1251.73	1205.74	1757.37	1730.39	1782.89	1256.96	1756.89	-0.483165	2.74961e-05	0.000541203	MD13G1077200	Chr13	5449887	5453438	+	2966	-	Protein kinase domain	Pkinase
MD02G1114500	45.2897	83.9093	29.2807	150.713	114.877	239.097	52.8266	168.229	-1.66709	2.78081e-05	0.000546933	MD02G1114500	Chr02	9311482	9314505	+	2008	-	Protein kinase domain	Pkinase
MD05G1346600	423.072	447.187	452.805	647.403	684.74	980.985	441.022	771.042	-0.805482	2.78525e-05	0.000547474	MD05G1346600	Chr05	46585982	46588715	-	2534	-	-	-
MD14G1056200	23.1972	31.5894	14.6404	66.3517	75.0771	65.9237	23.1423	69.1175	-1.57514	2.86118e-05	0.000560026	MD14G1056200	Chr14	5791661	5794050	+	1457	-	Homeobox domain-like	Homeobox
MD03G1168400	139.183	167.819	153.724	289.104	230.659	349.297	153.575	289.687	-0.913775	2.89429e-05	0.000565824	MD03G1168400	Chr03	22790124	22794122	+	1921	-	Magnesium transporter NIPA	DUF803
MD07G1061500	2193.79	2341.56	2628.99	3377.3	3331.44	3896.39	2388.11	3535.04	-0.565736	2.93423e-05	0.000572254	MD07G1061500	Chr07	5745854	5753695	-	2835	-	-	-
MD14G1040900	101.626	58.2429	95.1623	145.026	206.236	244.016	85.0103	198.426	-1.22521	2.93901e-05	0.000572842	MD14G1040900	Chr14	3860756	3861816	+	978	-	Syntaxin, N-terminal domain	SNARE
novel.1024	5.52313	4.93584	2.09148	23.697	24.4227	36.4056	4.18348	28.1751	-2.75229	2.94314e-05	0.000573302	-	Chr16	22386335	22387233	+	899	-	- && - && -	-
MD09G1122100	710.275	708.787	712.149	962.099	1033.89	1128.58	710.403	1041.52	-0.551866	2.96319e-05	0.000576517	MD09G1122100	Chr09	9417480	9420883	-	2052	-	-	-
MD15G1089000	25.4064	31.5894	50.1955	73.9347	125.732	103.313	35.7304	100.993	-1.49831	2.98911e-05	0.000581212	MD15G1089000	Chr15	6196524	6200574	-	2057	-	-	-
MD01G1032200	501.501	481.738	495.681	733.66	718.208	1005.58	492.973	819.15	-0.732355	3.06479e-05	0.000594858	MD01G1032200	Chr01	11267388	11274652	-	2430	-	Protein kinase domain	Pkinase
MD09G1190200	698.124	794.67	555.288	1022.76	1112.59	1407.03	682.694	1180.79	-0.790074	3.10045e-05	0.000599986	MD09G1190200	Chr09	16623318	16629632	-	4246	-	P-type ATPase, C-terminal	-
MD02G1134000	368.945	385.983	315.813	495.742	639.513	778.294	356.914	637.849	-0.837305	3.10999e-05	0.000600758	MD02G1134000	Chr02	10865842	10869671	-	2015	-	-	-
MD12G1049400	430.804	391.906	437.119	720.39	761.626	566.747	419.943	682.921	-0.702214	3.11928e-05	0.000602195	MD12G1049400	Chr12	5634893	5636520	+	761	-	-	-
MD01G1043300	110.463	94.7681	73.2018	163.983	180.004	243.032	92.8109	195.673	-1.07641	3.1723e-05	0.000611341	MD01G1043300	Chr01	14194872	14201482	-	2438	-	Galactose mutarotase-like domain	-
MD05G1164800	661.671	566.634	711.103	901.435	1153.29	1036.09	646.47	1030.27	-0.67283	3.17738e-05	0.000611957	MD05G1164800	Chr05	29341039	29342943	+	890	-	Ribosomal protein L32e	-
MD15G1275400	45.2897	47.3841	42.8753	109.006	90.4544	100.362	45.183	99.9407	-1.14438	3.19376e-05	0.000614018	MD15G1275400	Chr15	24196449	24200033	+	1789	-	-	-
MD14G1015900	5.52313	8.88451	9.41166	19.9055	37.9908	92.49	7.93977	50.1288	-2.65256	3.2063e-05	0.000616066	MD14G1015900	Chr14	1442228	1445005	+	1831	-	Heat shock factor (HSF)-type, DNA-binding	HSF_DNA-bind
MD02G1060200	2.20925	0	0	18.0097	18.9954	29.5181	0.736418	22.1744	-4.98018	3.25704e-05	0.000625444	MD02G1060200	Chr02	4815948	4816775	+	828	-	DNA-binding domain	AP2
MD02G1117900	79.5331	86.8708	176.73	274.885	269.554	260.743	114.378	268.394	-1.23035	3.27452e-05	0.000628429	MD02G1117900	Chr02	9597327	9601606	+	1456	-	Serine-threonine/tyrosine-protein kinase, catalytic domain	Pkinase_Tyr
MD13G1022000	279.471	223.1	298.036	411.38	439.608	536.245	266.869	462.411	-0.793547	3.27883e-05	0.000628885	MD13G1022000	Chr13	1574994	1578922	-	2521	-	-	-
MD17G1270700	586.557	552.814	780.122	1057.84	970.576	1131.53	639.831	1053.31	-0.719147	3.29859e-05	0.000632302	MD17G1270700	Chr17	33157827	33162634	-	2131	-	Isopropylmalate dehydrogenase-like domain	-
MD16G1013900	207.67	191.511	177.776	335.55	312.068	301.085	192.319	316.234	-0.718114	3.36237e-05	0.00064234	MD16G1013900	Chr16	1067882	1071207	+	1119	-	-	GATase
MD03G1197600	0	3.94867	3.13722	27.4885	19.9	24.5984	2.36196	23.9956	-3.31479	3.36283e-05	0.00064234	MD03G1197600	Chr03	27003520	27006281	+	1781	-	WRKY domain	WRKY
MD06G1166200	619.696	431.392	584.569	1173.48	733.585	1272.23	545.219	1059.76	-0.959048	3.39945e-05	0.000648573	MD06G1166200	Chr06	30616205	30617827	-	1493	-	PB1 domain	-
MD07G1104400	407.607	349.457	278.167	608.54	518.304	707.45	345.077	611.431	-0.825393	3.40551e-05	0.000649347	MD07G1104400	Chr07	11824440	11830316	-	1701	-	Palmitoyl protein thioesterase	-
MD10G1258900	27.6157	25.6664	49.1498	72.9868	111.259	101.345	34.1439	95.1971	-1.48011	3.41103e-05	0.000650018	MD10G1258900	Chr10	35306778	35307080	-	303	-	-	-
MD15G1348900	26.511	30.6022	27.1892	93.8402	51.559	100.362	28.1008	81.9202	-1.54067	3.45686e-05	0.000658262	MD15G1348900	Chr15	41345118	41347925	+	511	-	-	-
MD08G1176600	631.847	562.686	801.037	1056.89	1317.02	1012.47	665.19	1128.79	-0.763312	3.45835e-05	0.000658262	MD08G1176600	Chr08	21432773	21443326	-	1197	-	-	-
MD03G1290600	1207.36	1146.1	1532.01	2022.78	2844.79	1915.72	1295.16	2261.1	-0.804067	3.46407e-05	0.000658965	MD03G1290600	Chr03	36815891	36817826	+	916	-	-	-
MD17G1129400	473.885	418.559	523.916	670.152	783.335	765.503	472.12	739.663	-0.648153	3.49696e-05	0.000664053	MD17G1129400	Chr17	11389344	11392563	+	989	-	Cytidyltransferase-like domain	CTP_transf_2
MD15G1057200	74.01	96.7424	90.9794	187.68	204.427	140.703	87.2439	177.603	-1.02469	3.52833e-05	0.00066962	MD15G1057200	Chr15	3833976	3836567	+	1836	-	-	-
MD01G1110900	145.811	73.0504	135.946	226.544	250.559	305.02	118.269	260.708	-1.14264	3.564e-05	0.000675942	MD01G1110900	Chr01	22357383	22359641	-	1350	-	-	-
MD08G1180200	1840.31	1746.3	1955.53	2496.72	2647.6	2576.93	1847.38	2573.75	-0.478494	3.56581e-05	0.000675942	MD08G1180200	Chr08	22181005	22182069	+	1065	-	DNA-binding domain	AP2
MD14G1127700	18.7787	5.92301	9.41166	47.3941	37.9908	58.0523	11.3711	47.8124	-2.08378	3.59416e-05	0.000680522	MD14G1127700	Chr14	20333685	20334662	-	978	-	DNA-binding domain	AP2
MD14G1010800	307.086	310.958	331.5	635.08	426.04	964.258	316.515	675.126	-1.09241	3.61782e-05	0.000684442	MD14G1010800	Chr14	1054840	1058397	+	1472	-	Oxidoreductase, FAD-binding domain	FAD_binding_6
MD15G1417700	497.082	510.366	446.531	707.119	735.394	713.354	484.66	718.622	-0.568212	3.6615e-05	0.000690856	MD15G1417700	Chr15	51943502	51948974	+	2104	-	F-box domain	Tub
MD10G1241200	228.658	168.806	201.828	340.289	320.209	357.169	199.764	339.222	-0.765306	3.70566e-05	0.000697972	MD10G1241200	Chr10	33667882	33674054	+	1200	-	-	zf-LSD1
MD04G1174400	20.9879	48.3712	37.6466	80.5699	109.45	103.313	35.6686	97.7777	-1.44894	3.71953e-05	0.000700177	MD04G1174400	Chr04	26589785	26593319	+	2126	-	Serine-threonine/tyrosine-protein kinase, catalytic domain	Pkinase_Tyr
MD15G1435700	129.241	153.998	184.05	286.26	262.318	279.438	155.763	276.005	-0.824241	3.82026e-05	0.000718305	MD15G1435700	Chr15	53598315	53602124	+	1587	-	Ribosomal protein L3	-
MD05G1293000	420.863	390.918	442.348	592.426	629.563	699.579	418.043	640.522	-0.615695	3.82782e-05	0.000719311	MD05G1293000	Chr05	42442248	42443754	-	749	-	Ribosomal protein L44e	-
MD00G1008700	780.971	824.285	678.685	1091.96	1183.14	1113.82	761.314	1129.64	-0.569229	3.8373e-05	0.000720259	MD00G1008700	Chr00	1116406	1121013	-	3541	-	Glycosyl transferase, family 20	-
MD03G1008900	19.8833	18.7562	20.9148	69.1953	47.0363	60.0201	19.8514	58.7506	-1.56513	3.8863e-05	0.000727354	MD03G1008900	Chr03	664098	666505	+	785	-	-	-
MD14G1076400	7.73239	9.87168	9.41166	30.3322	31.659	61.988	9.00524	41.3264	-2.19322	3.92577e-05	0.000732794	MD14G1076400	Chr14	8660432	8661191	-	561	-	-	-
MD01G1150100	38.6619	53.3071	51.2413	103.319	113.068	99.3776	47.7368	105.255	-1.13828	3.92665e-05	0.000732794	MD01G1150100	Chr01	25876361	25879911	-	3451	-	Protein kinase domain	Pkinase
MD09G1061800	115.986	133.268	150.587	272.99	218.9	231.225	133.28	241.038	-0.853805	3.93459e-05	0.000733624	MD09G1061800	Chr09	4211249	4214391	-	1267	-	-	-
MD09G1006400	8.83701	8.88451	3.13722	18.9576	45.2272	60.0201	6.95291	41.4016	-2.57313	3.93687e-05	0.000733624	MD09G1006400	Chr09	470176	471943	-	1550	-	NAC domain	NAM
MD13G1205600	115.986	117.473	132.809	207.586	200.809	255.823	122.089	221.406	-0.857966	3.93787e-05	0.000733624	MD13G1205600	Chr13	18635047	18637483	-	1182	-	-	-
MD04G1184900	212.088	237.907	233.2	442.66	415.186	317.811	227.732	391.886	-0.783041	3.98317e-05	0.000741212	MD04G1184900	Chr04	27600080	27602484	-	2102	-	Homeobox domain-like	Myb_DNA-binding
MD00G1056500	26.511	21.7177	21.9605	55.925	60.6044	79.6989	23.3964	65.4094	-1.48444	3.99349e-05	0.000742707	MD00G1056500	Chr00	10538600	10539998	-	1034	-	-	-
MD01G1121400	436.328	412.636	516.596	751.67	833.989	636.607	455.186	740.755	-0.703021	4.02396e-05	0.000747517	MD01G1121400	Chr01	23503348	23510954	+	4641	-	ABC transporter type 1, transmembrane domain	ABC_membrane
MD12G1043000	540.162	493.584	488.361	866.363	786.049	690.723	507.369	781.045	-0.622839	4.03844e-05	0.000749779	MD12G1043000	Chr12	4814144	4818085	-	2818	-	-	-
MD05G1316700	96.1025	105.627	99.3453	163.036	188.145	289.277	100.358	213.486	-1.08764	4.08823e-05	0.000756858	MD05G1316700	Chr05	44584634	44588367	-	3092	-	NB-ARC	NB-ARC
MD11G1281000	173.426	191.511	168.364	279.625	303.022	293.213	177.767	291.953	-0.715171	4.09601e-05	0.000757867	MD11G1281000	Chr11	39850732	39854617	+	2376	-	-	-
MD11G1203300	14.3601	16.7819	27.1892	60.6644	128.445	43.2932	19.4437	77.4676	-1.99522	4.15136e-05	0.000766362	MD11G1203300	Chr11	29538662	29544521	+	4785	-	ABC transporter type 1, transmembrane domain	ABC_tran
MD13G1126300	103.835	128.332	148.495	241.71	226.136	223.354	126.887	230.4	-0.859354	4.18409e-05	0.000771089	MD13G1126300	Chr13	9401018	9402296	-	860	-	-	-
MD03G1289100	1059.34	1020.73	1358.42	1727.04	1897.73	1712.05	1146.16	1778.94	-0.634323	4.19209e-05	0.000772124	MD03G1289100	Chr03	36746999	36749078	+	1004	-	Ribosomal protein L13e	-
MD00G1020700	162.38	150.05	170.456	255.928	263.222	288.293	160.962	269.148	-0.741938	4.2125e-05	0.000774364	MD00G1020700	Chr00	3731631	3736778	-	4108	-	Toll/interleukin-1 receptor homology (TIR) domain	TIR
MD10G1270700	381.096	333.663	261.435	663.517	486.645	570.683	325.398	573.615	-0.818112	4.23849e-05	0.000778463	MD10G1270700	Chr10	36291185	36295501	+	1898	-	GDSL lipase/esterase	Lipase_GDSL
MD14G1033700	575.511	536.032	547.968	750.722	1023.94	854.057	553.17	876.241	-0.664036	4.24663e-05	0.000779517	MD14G1033700	Chr14	2986751	2987313	+	563	-	Ribosomal protein S17e	-
MD06G1169400	177.845	151.037	169.41	267.302	292.168	270.583	166.097	276.684	-0.737575	4.29535e-05	0.000787754	MD06G1169400	Chr06	30995071	30997515	-	1202	-	-	LSM
MD13G1113000	24.3018	31.5894	20.9148	57.8207	75.9817	75.7631	25.602	69.8552	-1.44512	4.30709e-05	0.000789277	MD13G1113000	Chr13	8211021	8212952	+	1786	-	Cytochrome P450	p450
MD02G1029300	503.71	468.905	572.02	808.543	736.299	794.037	514.878	779.626	-0.598661	4.31036e-05	0.000789431	MD02G1029300	Chr02	2263308	2273822	-	1967	-	Glycoside hydrolase family 17	Glyco_hydro_17
MD08G1239100	1.10463	0	2.09148	15.1661	22.6136	22.6305	1.06537	20.1367	-4.26371	4.32979e-05	0.000791893	MD08G1239100	Chr08	30590344	30592596	+	2253	-	Leucine-rich repeat	LRRNT_2
MD03G1044500	85.0563	79.9606	174.639	265.407	255.986	263.695	113.218	261.696	-1.20893	4.41304e-05	0.000804498	MD03G1044500	Chr03	3527238	3531810	-	4027	-	Protein kinase domain	Pkinase
MD15G1061700	210.984	129.319	132.809	222.752	416.995	489.016	157.704	376.254	-1.25569	4.42601e-05	0.000805613	MD15G1061700	Chr15	4143168	4146446	-	1854	-	Ferrochelatase	-
MD09G1027600	90.5794	88.8451	130.717	183.889	211.663	204.659	103.381	200.07	-0.95278	4.50022e-05	0.000818204	MD09G1027600	Chr09	1720937	1724816	-	2129	-	Pescadillo	-
MD11G1192100	148.02	156.96	135.946	305.218	239.704	236.145	146.975	260.356	-0.824522	4.53496e-05	0.000824059	MD11G1192100	Chr11	27301712	27306030	-	2264	-	Protein kinase domain	Pkinase
MD11G1207100	642.893	401.777	250.978	907.122	801.426	1423.76	431.883	1044.1	-1.27391	4.55242e-05	0.000825384	MD11G1207100	Chr11	30156290	30161360	-	2731	-	PLC-like phosphodiesterase, TIM beta/alpha-barrel domain	-
MD05G1017800	55.2313	49.3584	52.287	151.661	105.832	97.4097	52.2922	118.301	-1.17884	4.55626e-05	0.000825619	MD05G1017800	Chr05	3104040	3109187	-	3424	-	DEAD/DEAH box helicase domain	DEAD
MD08G1186100	187.787	137.216	93.0709	258.772	266.84	719.258	139.358	414.957	-1.57437	4.58024e-05	0.0008295	MD08G1186100	Chr08	23441309	23442244	+	936	-	-	-
MD03G1257500	134.764	199.408	111.894	260.667	290.359	372.912	148.689	307.979	-1.04853	4.60708e-05	0.000833496	MD03G1257500	Chr03	34457436	34462448	-	4488	-	P-type ATPase, transmembrane domain	Cation_ATPase_C
MD13G1022100	566.674	555.776	569.928	831.292	811.376	1174.82	564.126	939.163	-0.735067	4.65764e-05	0.000841601	MD13G1022100	Chr13	1595594	1597541	+	1948	-	-	GRAS
MD14G1064600	870.446	1057.26	717.378	1501.44	1269.98	1708.11	881.693	1493.18	-0.759619	4.68639e-05	0.000845895	MD14G1064600	Chr14	6815714	6821564	+	3223	-	-	-
MD15G1151400	133.66	104.64	97.2538	172.514	230.659	312.892	111.851	238.688	-1.09423	4.71272e-05	0.000849703	MD15G1151400	Chr15	11142947	11145996	+	1889	-	Zinc finger C2H2-type	-
MD10G1124700	35.3481	23.692	19.8691	89.1008	65.1272	65.9237	26.303	73.3839	-1.48446	4.71651e-05	0.000849914	MD10G1124700	Chr10	20385752	20387531	+	1600	-	-	-
MD16G1097800	2572.68	2310.96	2582.98	3975.41	3174.95	4367.69	2488.87	3839.35	-0.625349	4.7345e-05	0.000852682	MD16G1097800	Chr16	6834077	6844689	+	4976	-	Pyruvate phosphate dikinase, PEP/pyruvate-binding	-
MD04G1216600	148.02	158.934	174.639	255.928	334.681	258.775	160.531	283.128	-0.818898	4.77099e-05	0.000857389	MD04G1216600	Chr04	29914730	29918512	-	2012	-	NOP5, N-terminal	-
MD09G1174500	15.4648	9.87168	16.7318	58.7686	43.4181	42.3093	14.0228	48.1653	-1.78513	4.80693e-05	0.000862856	MD09G1174500	Chr09	14804735	14807598	+	1369	-	GDSL lipase/esterase	Lipase_GDSL
MD05G1059300	303.772	270.484	330.454	495.742	436.895	500.824	301.57	477.82	-0.664198	4.85602e-05	0.000869744	MD05G1059300	Chr05	10350920	10354674	+	1964	-	Purple acid phosphatase-like, N-terminal	Metallophos
MD01G1082700	545.686	468.905	515.55	736.504	733.585	815.683	510.047	761.924	-0.579388	4.86538e-05	0.00087094	MD01G1082700	Chr01	18903895	18907040	-	2039	-	Myc-type, basic helix-loop-helix (bHLH) domain	HLH
MD10G1307800	2.20925	4.93584	1.04574	15.1661	35.2772	25.5823	2.73028	25.3419	-3.1988	4.91293e-05	0.000878935	MD10G1307800	Chr10	39297620	39300729	-	2526	-	Serine-threonine/tyrosine-protein kinase, catalytic domain	Pkinase_Tyr
MD08G1088100	36.4527	39.4867	44.9668	73.9347	102.213	111.185	40.3021	95.7777	-1.24792	4.93518e-05	0.000881649	MD08G1088100	Chr08	7274138	7275542	-	1219	-	-	-
MD10G1290300	61.8591	46.3969	120.26	162.088	224.327	202.691	76.172	196.368	-1.36728	4.96484e-05	0.000884771	MD10G1290300	Chr10	37877582	37881172	-	2158	-	-	-
MD09G1119500	48.6036	59.2301	70.0646	110.902	132.063	130.864	59.2994	124.61	-1.06987	4.96563e-05	0.000884771	MD09G1119500	Chr09	9222421	9223662	-	1242	-	F-box domain	F-box
MD02G1162900	14.3601	20.7305	30.3265	56.8729	81.4089	61.0041	21.8057	66.4286	-1.60522	4.96716e-05	0.000884771	MD02G1162900	Chr02	13800327	13801987	+	968	-	-	-
MD04G1058200	35.3481	40.4739	64.8359	89.1008	216.186	114.137	46.8859	139.808	-1.5767	4.99044e-05	0.000887943	MD04G1058200	Chr04	7283821	7291361	+	1408	-	DNA-binding domain	AP2
[truncated: 1,434 more rows]

## Sheet: MdVQ37-2vsWT_deg_down
gene_id	3711_normalised/raw counts	3712_normalised/raw counts	3713_normalised/raw counts	WT1_normalised/raw counts	WT2_normalised/raw counts	WT3_normalised/raw counts	The mean of 371	The mean of WT	log2FoldChange	pvalue	padj	gene_name	gene_chr	gene_start	gene_end	gene_strand	gene_length	gene_biotype	gene_description	tf_family
[truncated: 992 more rows]

[truncated: 2 more sheets: MdVQ37-1vsWT_deg_up, MdVQ37-2vsWT_deg_up]
